# Supplementary material for: Empowering drug off-target discovery with metabolic and structural analysis
Source: Nat Commun. 2023 Jun 9;14:3390. doi: 10.1038/s41467-023-38859-x (PMC10256842; doi:10.1038/s41467-023-38859-x)
Supplement: Supplementary file 4 — Supplementary Data 1 [file 41467_2023_38859_MOESM4_ESM.xlsx]

## Sheet: Table of Contents
Worksheet	Description
Log2 Sauer Data	Complete Sauer metabolomics dataset for antibiotic perturbation
Log2 Sauer Data Filtered	Data filtered by identified metabolites
Mechanisms	Antibiotic mechanisms corresponding to the order in the Sauer data
Met Annotation	Info on metabolites for the Sauer datasets
MetMapping	Mapping between BiGG and KEGG IDs
CD15.3	Metabolomics data for CD15.3 treatment
Final Data Normalized	CD15.3 + Sauer data, where CD15.3 has been variance normalized (divided by variance difference between the studies, approximately 4x difference)
Final Data Averaged	Averaged Sauer data used in ML
Structure Clusters	Output of clustering result from structural analysis
Metabolite transporters	Availbility of a transporter for each metabolite in iML1515

## Sheet: Log2 Sauer Data
m/z	TMP_0	TMP_1	TMP_5	TMP_10	TMP_15	TMP_30	TMP_40	TMP_50	TMP_60	SULF_0	SULF_1	SULF_5	SULF_10	SULF_15	SULF_30	SULF_40	SULF_50	SULF_60	AMP_0	AMP_1	AMP_5	AMP_10	AMP_15	AMP_30	AMP_40	AMP_50	AMP_60	AMO_0	AMO_1	AMO_5	AMO_10	AMO_15	AMO_30	AMO_40	AMO_50	AMO_60	NOR_0	NOR_1	NOR_5	NOR_10	NOR_15	NOR_30	NOR_40	NOR_50	NOR_60	NAL_0	NAL_1	NAL_5	NAL_10
57.0356	0	0.027561	0.091546	-0.040552	-0.014099	-0.15052	0.21927	0.13737	0.10876	0	0.035834	0.18163	0.15011	-0.029051	-0.1383	-0.15189	-0.02615	-0.19429	0	0.054199	-0.055157	0.029586	-0.070191	-0.080269	-0.02683	-0.094941	-0.11224	0	0.05971	0.091132	0.078652	0.038671	0.12375	-0.19422	0.0076632	-0.03684	0	0.19627	0.09648	0.14544	0.10336	0.064777	-0.067687	-0.10803	-0.01007	0	0.027715	0.06474	0.022155
57.9769	0	0.01064	0.48842	0.40637	0.15908	0.16192	0.27987	0.69537	0.15688	0	0.015017	0.087383	-0.16415	0.4284	0.14411	-0.26831	-0.18261	-0.59728	0	-0.36787	0.41643	-0.23388	0.57539	0.73287	0.24367	0.52574	0.81558	0	0.18243	0.11363	0.049211	0.10491	0.99572	0.017391	0.67386	0.46431	0	0.073794	0.17573	0.40235	0.23852	0.37814	0.24004	0.2475	0.10123	0	0.12266	0.50749	-0.34565
58.0309	0	0.19758	0.40192	-0.11424	0.74109	0.70774	0.66092	0.31417	0.56518	0	0.29309	0.5198	0.39298	0.26877	0.20257	0.86401	1.1085	0.68761	0	-0.20814	0.12293	-0.22431	-0.38618	0.46313	0.54929	1.1007	0.63821	0	0.15372	0.047923	0.37873	0.4074	0.37518	0.60086	0.3819	0.79007	0	0.078705	-0.04496	-0.2642	0.24018	0.20393	0.19911	0.017828	0.28565	0	-0.46356	-0.11227	0.08177
58.9929	0	0.24847	0.25608	0.019957	0.23686	0.023489	0.17541	0.23547	0.040337	0	0.13405	0.29467	0.13705	0.010217	-0.16059	0.023541	0.053124	-0.085963	0	-0.029192	0.035018	0.16601	-0.016786	-0.063482	-0.017497	-0.094358	0.074473	0	0.045175	0.17113	0.11816	0.30238	0.10518	-0.017033	-0.1608	0.15619	0	0.2174	0.079874	0.020771	-0.011912	0.20752	-0.027625	0.076797	0.10735	0	0.036784	0.052744	0.1328
59.0147	0	-0.09356	-0.09564	-0.089807	-0.13705	-0.17401	-0.1005	-0.26506	-0.21819	0	-0.087192	-0.0013642	-0.10192	-0.05986	-0.12721	-0.14197	-0.27268	-0.23942	0	-0.0090698	0.036206	0.039555	-0.15095	-0.083591	0.031731	-0.19963	-0.22745	0	-0.25322	-0.14657	-0.1043	-0.16179	-0.20526	-0.42308	-0.33094	-0.33647	0	0.041449	0.13986	-0.049814	0.12427	0.034327	-0.12584	-0.16306	-0.22355	0	0.29077	0.33173	0.29232
59.0504	0	-0.091082	-0.033758	-0.12029	-0.03722	-0.18446	-0.048275	-0.13538	-0.11556	0	-0.12163	-0.080047	-0.083155	-0.087976	-0.20144	-0.1387	-0.2463	-0.28809	0	0.010318	-0.04529	0.25281	-0.10256	-0.18648	-0.041447	-0.16497	-0.1669	0	-0.10538	-0.10592	-0.022265	-0.070684	-0.18106	-0.30808	-0.16554	-0.26606	0	-0.022797	0.0262	-0.035008	0.034338	0.019122	-0.16207	-0.25855	-0.12116	0	0.12772	0.24507	0.11873
59.0648	0	-0.3383	-0.1895	-0.28521	-0.25662	-0.47226	-0.14433	-0.40235	-0.37143	0	-0.029342	0.013625	-0.11643	-0.034993	-0.20401	-0.20954	-0.23649	-0.14088	0	0.26767	-0.018222	0.041426	0.031264	-0.08733	-0.026575	-0.16133	-0.1184	0	-0.021039	-0.023026	-0.034208	-0.075872	-0.11435	-0.34119	-0.099673	-0.23746	0	0.023899	0.13354	0.024303	0.058633	-0.15534	-0.029508	-0.17157	-0.18676	0	0.13283	0.17557	0.15778
59.0669	0	-0.4089	-0.25013	-0.30861	-0.29143	-0.36477	-0.2611	-0.37457	-0.33349	0	-0.09021	-0.08803	-0.20425	-0.084812	-0.14964	-0.13689	-0.21632	-0.15984	0	0.28322	-0.029219	0.030294	0.028214	-0.027708	-0.02638	-0.17832	0.081797	0	-0.079618	-0.044784	0.060711	0.037482	-0.14233	-0.35049	-0.083259	-0.18338	0	0.03102	0.15023	0.044947	0.07344	-0.10353	-0.062349	-0.18388	-0.26003	0	0.13118	0.20198	0.17484
59.1097	0	-0.24311	-0.099044	-0.20325	-0.14202	-0.30683	-0.10999	-0.22449	-0.27826	0	0.041381	0.042853	-0.10558	0.05001	0.043948	-0.21079	-0.074504	-0.17402	0	-0.041257	0.026647	-0.033423	0.0024661	-0.099523	-0.011896	-0.22958	-0.065526	0	-0.1216	-0.087511	-0.03579	-0.13243	-0.21945	-0.35766	-0.33472	-0.32779	0	-0.045908	0.074419	-0.08957	0.013682	-0.01636	-0.12992	-0.28135	-0.17387	0	0.069685	0.23232	0.1559
59.9734	0	-0.076651	-0.18694	-1.5299	0.3825	-0.86862	-2.5903	0.2969	-0.23372	0	0.52286	0.42358	-0.45639	-0.40686	-0.070049	0.052803	-0.54397	-0.020244	0	-0.1819	-0.89363	-5.6263	-0.68615	0.045577	-0.33448	-0.39929	-0.80943	0	-0.43608	-0.67304	-1.6947	0.78598	0.91979	0.34386	1.4886	0.70287	0	-3.7647	0.24875	0.7124	-1.3667	0.33183	0.95963	0.27364	0.57724	0	-0.19195	0.15978	0.21945
60.018	0	-0.25372	-0.10546	-0.21087	-0.16242	-0.21191	-0.20145	-0.24217	-0.13422	0	0.18422	0.15995	-0.074932	0.033963	0.059613	-0.12948	-0.24333	-0.017642	0	0.2443	0.20879	0.19554	0.21428	-0.096253	0.17029	-0.079438	-0.0036847	0	-0.24574	-0.26941	-0.17538	-0.30283	-0.19718	-0.31354	-0.23954	-0.21403	0	-0.093844	0.090738	-0.014049	0.035161	-0.12169	-0.20976	-0.49014	-0.35136	0	0.1188	0.21119	0.14521
60.9887	0	0.13234	0.063372	-0.021038	-0.10931	0.14084	-0.043509	0.079075	0.029166	0	-0.099918	-0.081379	-0.28526	-0.15272	-0.18167	-0.24364	-0.06039	-0.2697	0	-0.037124	0.020846	-0.10374	-0.19352	-0.14467	-0.023812	-0.018265	-0.057021	0	0.19037	-0.010153	0.16765	0.074454	-0.071079	-0.049189	0.15054	0.081192	0	-0.042889	0.13894	0.10213	0.070327	0.13544	0.013866	0.030988	0.12099	0	0.13258	0.095329	0.24218
61.0164	0	0.14068	0.039694	-0.059248	-0.023171	-0.1118	-0.17695	-0.12575	0.056168	0	0.051466	0.030459	0.033251	-0.20593	-0.054926	-0.086059	0.038146	-0.12182	0	0.038625	0.01871	-0.087187	-0.13807	-0.038285	0.079043	-0.00034363	0.087946	0	0.00081188	-0.1801	0.045648	0.029855	-0.21131	-0.092707	-0.073181	-0.16122	0	0.062455	0.32111	0.27868	0.19375	0.16619	0.098698	0.060399	0.21328	0	0.21075	0.25943	0.13521
61.9894	0	0.27568	0.56138	0.76143	0.55436	0.61431	0.61555	0.73148	0.59467	0	-0.29874	-0.12118	-0.15565	-0.10564	-0.078943	-0.15895	-0.20798	0.12331	0	-0.13928	0.1498	-0.9392	-0.069832	0.28754	-0.043082	0.098441	0.015405	0	-0.31081	-0.2565	-0.26881	-0.22866	-0.096263	-0.055714	-0.1084	-0.19418	0	0.061401	-0.032728	0.022771	-0.013572	-0.070902	0.26497	0.18984	-0.11208	0	0.12156	0.039119	0.085176
62.0104	0	0.24481	0.65474	0.7268	1.0002	0.61537	0.59048	0.7138	0.63958	0	-0.28688	-0.21238	-0.20263	-0.026913	-0.04934	-0.15096	-0.14554	0.17481	0	-0.038457	0.075485	-0.35413	0.20945	0.18493	0.19696	0.25273	0.094797	0	-0.11562	-0.12833	-0.059979	0.043729	0.094369	-0.035343	-0.051479	-0.11334	0	-0.052088	0.018294	0.008628	-0.044722	-0.10515	0.14201	0.17171	0.012513	0	0.17774	-0.01432	0.075254
62.0867	0	0.71071	0.65129	0.75413	0.95765	0.95654	0.60519	0.99718	0.52273	0	0.038236	0.068479	0.22234	-0.14087	-0.055888	0.15123	0.15408	0.11853	0	-0.36085	-0.22019	-0.83718	-0.19669	0.065466	-0.1073	-0.16632	-0.053116	0	0.032147	0.39988	-0.013218	0.2625	0.25704	0.084637	0.17773	0.16571	0	0.31686	0.16093	0.19021	-0.29637	-0.20994	0.26856	0.60026	0.20847	0	0.14184	-0.0092047	0.031374
67.0194	0	0.1552	0.25729	0.6351	-0.24982	-0.43807	0.30724	-0.079308	0.11242	0	0.22261	-0.15205	0.20679	-0.14404	0.099485	1.0589	0.041821	0.0083643	0	-0.16812	-0.33577	-0.23843	-0.46364	-0.24697	-0.12121	-0.16558	-0.2947	0	0.38293	-0.14548	0.21215	0.12685	0.12047	-0.046039	-0.066013	0.34405	0	-0.63426	-0.18868	-0.57438	-0.63233	-0.65488	-0.71571	-0.48612	-1.0835	0	0.027237	0.033261	0.75669
68.997	0	-0.1262	-0.18733	0.098756	-0.19299	-0.1353	-0.32927	-0.20764	-0.091923	0	-0.12573	-0.29681	-0.28731	-0.22348	-0.26313	-0.44572	-0.62859	-0.58762	0	0.037096	0.040309	0.033857	-0.086871	-0.096623	-0.21586	-0.26283	-0.37969	0	-0.25534	-0.43399	-0.44678	-0.65694	-0.48352	-0.57066	-0.56864	-0.39234	0	0.0945	0.017279	-0.066479	-0.14675	-0.18606	-0.15793	-0.37935	-0.15583	0	-0.029704	-0.15549	-0.037006
69.0203	0	-0.33998	-0.34978	-0.22293	-0.43509	-0.30448	-0.54217	-0.26819	-0.32784	0	-0.026387	-0.19545	-0.29905	-0.1827	-0.24155	-0.37236	-0.23154	-0.4314	0	0.010692	0.020143	-0.0029954	-0.061344	-0.11886	-0.20227	-0.27063	-0.38322	0	-0.17847	-0.22182	-0.32856	-0.42671	-0.45851	-0.48027	-0.49699	-0.47121	0	0.11462	-0.25114	-0.23621	-0.30425	-0.18668	-0.13776	-0.29832	-0.28324	0	-0.083077	-0.050957	-0.011756
69.0351	0	-0.12122	-0.21638	-0.038072	-0.031551	0.20997	0.24368	0.68182	0.85122	0	0.048914	0.012807	0.039559	-0.17416	-0.090216	-0.14556	-0.20969	-0.087139	0	0.045923	0.040776	0.092414	0.040239	-0.094306	-0.18114	0.012871	-0.18753	0	-0.15493	-0.072341	-0.10076	-0.047776	-0.15201	-0.13352	-0.27031	-0.26623	0	0.15076	-0.0054675	0.092795	-0.074834	0.091825	0.1702	0.081348	0.11402	0	-0.085619	-0.028849	0.071883
69.0523	0	-0.05617	-0.082819	-0.022385	0.036254	0.01404	-0.17516	0.17764	0.4989	0	-0.11662	-0.3798	-0.1443	-0.28321	-0.42445	-0.248	-0.23881	-0.20732	0	-0.029558	0.2249	-0.0034768	-0.20538	-0.18838	-0.3274	-0.29914	-0.26726	0	-0.28959	-0.19101	-0.22412	-0.41181	-0.07684	-0.38326	-0.24184	-0.32996	0	0.10604	-0.073782	0.29947	-0.18289	-0.0081546	0.0084777	-0.10532	-0.17033	0	0.028842	0.25196	-0.046561
69.0999	0	-0.24956	-0.57296	-0.30476	-0.48489	-0.65812	-0.47998	-0.32806	-0.62805	0	-0.012614	-0.14607	-0.1472	-0.11415	-0.32162	-0.16495	-0.47932	-0.3597	0	-0.014333	-0.091967	0.05616	-0.17771	0.039524	-0.26012	-0.26343	-0.37326	0	0.049141	-0.21622	-0.25648	-0.55707	-0.31084	-0.34274	-0.42117	-0.39343	0	0.31464	0.13556	0.1418	0.080704	0.39718	-0.16703	-0.27553	-0.37899	0	-0.19002	-0.2168	-0.23515
70.0001	0	-0.23652	-0.16371	0.38133	-0.27224	-0.65662	-0.44593	-0.1911	-0.047384	0	-0.22392	0.15549	0.10329	-0.1892	-0.22625	-0.023188	-0.29029	-0.58906	0	0.26306	0.33812	0.11258	0.069285	0.54812	-0.086962	-0.053444	-0.037745	0	-0.005045	-0.219	-0.4182	-1.1981	-0.16393	0.13069	-0.2621	-0.038032	0	0.037744	-0.37186	-0.068861	-0.35481	-0.76621	-0.76386	-0.82187	-0.8629	0	0.22798	0.10521	-0.066341
70.0305	0	0.53785	0.23836	0.033993	0.072449	-0.13111	0.0066848	-0.069096	0.079377	0	0.56565	0.5438	0.71653	0.56643	0.74161	0.87289	0.64637	0.64604	0	-0.30097	0.28764	0.24549	0.16536	0.33909	0.34069	0.63333	0.33401	0	0.28754	0.48848	0.33087	0.48781	0.5269	0.7815	0.4677	0.70605	0	0.20295	0.60789	0.49973	0.13712	0.36265	0.56285	0.075911	0.49884	0	-0.14147	-0.19234	-0.13503
71.0148	0	-0.27073	-0.22254	-0.24974	-0.33804	-0.33639	-0.30588	-0.45146	-0.43934	0	-0.051419	0.088612	-0.078157	-0.028266	-0.080371	-0.10467	-0.20827	-0.22297	0	-0.032158	0.11542	0.022515	-0.15054	-0.19267	-0.062281	-0.22461	-0.061033	0	-0.12253	-0.044873	-0.075438	-0.035079	-0.1761	-0.2196	-0.36586	-0.14733	0	0.058283	0.16624	-0.081752	0.059314	-0.033182	-0.11234	-0.19659	-0.28475	0	0.26873	0.32382	0.28049
71.0249	0	-0.43145	-0.36464	0.02621	-0.43749	-0.54229	-0.53087	-0.34826	-0.42705	0	-0.1765	0.068793	0.21336	-0.095697	-0.064373	-0.25612	-0.35895	-0.19932	0	0.15938	0.023953	-0.028258	-0.16719	-0.13522	-0.082833	-0.22405	-0.16509	0	-0.23264	-0.09384	-0.34494	-0.29312	-0.27749	-0.38052	-0.43624	-0.3764	0	-0.12739	0.088039	-0.22743	0.16884	-0.18881	-0.40934	-0.58034	-0.13413	0	0.077586	0.14669	0.0042183
71.0488	0	-0.07621	-0.059222	-0.18776	-0.15579	-0.30994	-0.11672	-0.21712	-0.16548	0	0.19864	0.14526	0.19052	0.15007	0.033569	0.074142	-0.027369	0.014617	0	-0.14483	-0.057803	-0.072743	-0.19976	-0.20312	-0.22575	-0.13935	-0.2652	0	0.10473	0.051858	-0.03607	0.064269	-0.034724	0.00073872	-0.083783	0.0087145	0	0.15694	0.17336	0.063299	0.20084	-0.1214	-0.005004	-0.094787	-0.035274	0	0.17939	0.26138	0.13733
71.0685	0	-0.2887	-0.097032	-0.10096	-0.15238	-0.20459	-0.2364	-0.19079	-0.12829	0	-0.084486	-0.10982	-0.05536	0.11473	-0.029237	-0.048333	-0.25792	-0.15817	0	0.0035264	0.18367	0.22673	0.0083253	-0.018992	0.057774	-0.21508	-0.065344	0	-0.007986	-0.17314	-0.27029	-0.20954	-0.074992	-0.16098	-0.21182	-0.19599	0	-0.032683	0.21709	0.084925	0.16373	0.1427	-0.080892	-0.12112	-0.035283	0	-0.12702	0.13001	0.070807
72.0178	0	-0.27345	-0.075566	-0.01013	-0.10513	-0.42804	-0.19448	-0.1442	-0.079454	0	-0.11895	-0.031149	0.050333	-0.11475	-0.10113	-0.19778	0.035268	-0.37578	0	-0.019766	0.12351	0.1598	0.21899	0.016519	0.013819	0.030239	0.1407	0	0.11598	0.16194	0.10411	-0.0080425	0.11449	-0.10118	-0.084749	-0.085561	0	-0.12664	-0.12999	-0.15446	0.006404	-0.26454	-0.064583	-0.22482	-0.23342	0	0.20918	0.34645	0.03084
72.046	0	0.18486	0.20297	-0.034194	0.37926	0.022575	0.26228	0.11299	0.28963	0	-0.11239	0.25655	0.23437	0.28927	0.30062	-0.046451	0.19151	-0.51107	0	0.66846	0.60528	0.88997	1.0377	0.69742	0.31724	0.90182	0.30854	0	-0.16329	0.059682	-0.14613	-0.31557	-0.39744	-0.37492	-0.31844	-1.1612	0	-0.25938	0.10735	0.08363	0.36972	0.20534	0.16512	-0.1698	-0.15265	0	-0.63309	-0.16714	-0.47164
72.9942	0	0.096178	0.5565	0.6341	0.36606	0.3471	0.27178	0.03073	0.25679	0	0.12842	0.11943	-0.05776	-0.21993	0.032065	-0.19877	-0.64191	-0.24219	0	0.22616	0.23687	0.21017	0.10853	0.26353	0.15767	0.34103	0.24295	0	-0.025536	-0.46124	-0.32146	0.077181	0.040162	-0.13064	-0.4136	-0.28029	0	0.045093	-0.072632	-0.13827	-0.22251	0.051633	-0.065828	-0.24614	0.28116	0	0.62294	0.38917	0.38824
73.0304	0	-0.29452	-0.17439	-0.1175	-0.27961	-0.53352	-0.61055	-0.60764	-0.45411	0	0.0097942	-0.19777	-0.29036	-0.43939	-0.37908	-0.47888	-0.69289	-0.79763	0	-0.069933	-0.33789	-0.22046	-0.10739	-0.22015	-0.4676	-0.6672	-0.62813	0	-0.041236	-0.205	-0.22855	-0.2408	-0.28519	-0.65925	-0.74165	-0.82449	0	-0.10125	-0.29597	-0.4539	-0.52124	-0.9272	-0.76794	-0.99494	-0.92338	0	0.14709	0.057679	-0.068065
74.0254	0	-0.011913	0.32256	0.22682	0.18395	-0.42789	-0.41399	-1.0942	-1.1449	0	0.064913	0.099387	0.013618	-0.036465	-0.066813	-0.71905	-0.772	-1.6085	0	-0.30405	-0.069132	-0.11386	-0.049144	-0.27305	-0.6026	-0.43024	-1.7881	0	0.051525	0.025195	0.033164	0.00043134	-0.0047447	-0.32689	-0.52181	-1.2037	0	0.13295	0.047931	0.084912	-0.14686	-0.46135	-0.50508	-1.3571	-1.355	0	0.10281	-0.082329	-0.094171
74.9663	0	-0.26306	-0.22196	-0.26965	-0.38119	-0.44162	-0.15955	-0.45219	-0.29594	0	-0.0013069	-0.26385	-0.066478	0.022714	-0.060692	-0.037108	-0.037846	-0.14087	0	0.22913	0.1238	0.034492	0.048307	0.1058	0.23193	0.14119	-0.066292	0	0.4333	0.35974	0.15869	0.51342	0.20124	0.15411	0.27468	0.22337	0	0.11604	0.1101	0.080902	0.18991	0.18174	0.0041923	0.31406	0.21829	0	0.048516	-0.1124	0.079073
75.0096	0	0.10205	-0.22689	0.0028785	-0.026052	-0.0082111	0.10224	0.19427	0.056725	0	0.086202	0.042004	0.089665	0.070623	0.0053881	-0.0053642	-0.0075009	-0.061454	0	-0.30926	0.0067459	-0.06225	-0.10968	-0.014472	-0.062878	0.017219	0.088324	0	0.17589	-0.05836	0.18067	0.01567	-0.10259	0.11253	0.21379	-0.06381	0	-0.11202	-0.19849	-0.16726	-0.29534	-0.079955	-0.16535	-0.03536	-0.19772	0	0.076954	0.17832	0.20729
75.0455	0	-0.025346	-0.093239	-0.060536	-0.0080711	0.33581	0.3004	0.31519	0.35227	0	0.28375	0.039144	0.34935	0.33319	0.18598	0.14011	0.13327	0.15419	0	-0.011837	0.122	0.10784	-0.078246	-0.21447	-0.056636	-0.01528	-0.038791	0	0.0078008	0.028222	0.30297	0.25499	0.23726	0.30932	0.18845	-0.18307	0	-0.2418	-0.085868	-0.40101	-0.1299	-0.36561	0.14303	-0.16492	0.061575	0	-0.27037	0.15201	-0.14612
76.9617	0	0.095546	0.16605	0.0007793	-0.12882	0.1853	0.0019085	0.0011808	0.0079707	0	0.021886	-0.029752	-0.0092408	-0.026464	0.13675	0.12679	0.13162	0.079593	0	-0.15645	-0.11999	-0.12272	-0.30386	-0.067443	0.0056936	-0.28174	-0.27967	0	0.45532	0.17619	0.46148	0.16945	0.24587	0.37957	0.47941	0.55312	0	-0.057747	-0.088332	0.056616	0.13392	0.12693	0.076249	0.13665	0.23993	0	-0.058409	-0.20901	-0.10761
77.04	0	0.61518	0.54652	0.27703	0.081174	0.1245	0.78322	1.2036	0.66146	0	0.048824	-0.2147	0.078743	-0.060637	-0.061668	-0.24474	-0.020807	-0.10495	0	-0.86621	-0.71632	0.64967	-0.87471	-0.26728	-0.39148	-0.14083	-0.51107	0	0.94323	0.58204	0.36771	0.55385	0.35875	0.71674	0.93095	0.29117	0	0.039681	-0.52032	-0.67289	-0.45446	-0.60411	-0.788	-0.057449	-0.31176	0	-0.32955	-0.29274	-0.43454
78.0435	0	-0.7733	0.3618	-0.1659	0.27178	0.4822	0.24371	0.18652	0.074511	0	-0.22532	0.38526	0.41421	-0.51256	0.14267	0.10754	0.17164	0.23548	0	-0.57243	-1.1069	-0.53022	-0.72941	-0.54355	-0.68193	-0.7341	-1.2679	0	0.69107	0.21075	0.39204	-0.071831	-0.35908	0.44294	0.46514	0.34712	0	0.79242	0.61188	0.069583	0.10949	0.53757	-0.0036125	0.6928	-0.03869	0	-0.0077674	-0.66504	-0.12585
78.9602	0	0.020439	0.022707	0.031323	0.0022359	-0.028696	0.15798	0.092788	0.057382	0	0.032324	-0.015673	-0.025284	-0.017893	0.023831	-0.033397	0.024107	-0.064224	0	0.0275	-0.046588	0.15635	0.079304	0.036081	0.12653	0.06418	0.1641	0	0.18399	0.10723	0.10269	0.052903	0.1071	0.060831	0.06979	0.18607	0	-0.092992	-0.0034737	-0.15579	-0.199	-0.20306	-0.13077	-0.13079	-0.1389	0	0.10494	0.16314	0.068939
79.9579	0	-0.067793	0.1292	0.047481	-0.083502	-0.039793	0.23874	0.024406	0.0035431	0	0.048083	-0.15653	-0.23171	-0.18324	-0.28282	-0.23449	-0.16728	-0.012964	0	-0.29807	-0.24266	-0.014019	0.020589	-0.054469	-0.33829	-0.1414	-0.068933	0	0.0008061	0.090027	-0.17292	0.0024636	0.026057	-0.1559	-0.19339	-0.026507	0	-0.17063	-0.26048	-0.22065	-0.28303	-0.42905	-0.32952	-0.4005	-0.40356	0	-0.26847	-0.17231	-0.38321
80.9656	0	0.49166	0.04284	0.52958	-0.18027	0.0014682	0.60616	0.86095	0.45978	0	0.48652	0.72321	0.72646	1.694	0.6663	0.55132	-0.11224	-0.3988	0	0.22368	0.81404	0.88198	0.69087	0.75979	0.19711	0.51645	0.63052	0	0.29872	-0.1284	0.37739	0.42179	0.021897	-0.35038	-0.086672	-0.47659	0	0.15088	0.31036	0.67069	-0.18402	0.46399	-0.084902	0.16676	-0.18142	0	-0.20682	0.75804	-0.092505
80.9812	0	0.31957	0.26157	0.30014	-0.022	0.1685	0.069202	0.045225	0.235	0	0.28009	0.15569	0.48914	0.54286	0.42601	0.5909	0.32728	0.39051	0	0.028833	0.30412	0.070291	-0.024299	0.28271	0.28173	-0.026943	0.23672	0	0.4165	0.42849	0.29649	0.27074	0.61843	0.55888	0.41228	0.25202	0	0.25479	0.63408	0.50451	0.29619	0.50178	0.54657	0.44698	0.69568	0	-0.55233	-0.39474	-0.26267
82.9548	0	0.43432	1.9477	0.72815	-0.12689	2.7654	0.0084294	-0.93251	0.4197	0	-3.7998	-2.0482	-2.2742	-3.042	-1.1195	-3.8647	-1.7142	-3.4709	0	0.12241	-1.1194	-0.5213	-1.3073	-0.75603	-1.4152	-0.11612	-0.068523	0	2.5217	0.51797	0.39974	0.7248	0.16449	1.0198	2.4265	0.93265	0	1.7684	1.2788	-1.0567	-0.70424	-0.53728	1.3313	2.7969	1.3185	0	-1.0264	-2.1343	-0.14741
83.0135	0	-0.093472	-0.14939	-0.0058459	-0.051372	-0.07038	-0.19018	-0.031765	-0.088459	0	-0.11558	-0.15565	-0.18646	-0.15055	-0.14806	-0.33281	-0.094722	-0.2296	0	-0.025563	-0.053842	0.014611	-0.064141	-0.12862	0.074781	0.0037663	-0.070111	0	0.12544	-0.1089	0.041428	0.068995	-0.1356	0.08295	0.047921	0.068571	0	0.17032	-0.0023562	0.07243	0.012342	-0.020655	-0.12274	-0.13435	-0.10399	0	0.1798	0.1249	0.16272
83.0507	0	0.49528	0.24293	0.099016	0.45571	0.10349	0.96506	0.64114	0.39371	0	0.11358	0.23163	0.38374	0.13152	0.45795	0.15977	0.19786	0.077402	0	0.23434	0.1079	0.31799	-0.079827	1.0339	0.15432	0.16247	0.10105	0	0.43135	-0.037748	0.30326	0.31195	0.27907	-0.021012	0.23865	0.062673	0	0.31501	-0.023142	-0.088678	-0.091006	0.23658	0.273	0.13597	0.2844	0	-0.30462	-0.0069996	-0.11061
83.9878	0	-2.5897	-1.7281	-0.85641	-1.127	0.072175	-1.5174	-1.4341	-0.30629	0	5.0818	5.8007	6.4812	4.6219	5.71	5.25	5.6551	-1.3444	0	-0.17812	-1.369	-0.21447	-0.75743	-1.3508	-0.062753	-0.040722	0.15506	0	-0.14082	-1.468	-0.034565	0.0068617	0.75751	0.16461	0.67656	0.49838	0	-1.1135	-0.44116	-1.5321	-0.24835	-1.3082	-0.95957	-2.2837	-1.141	0	-0.55963	-2.1461	-0.73859
84.0133	0	0.067973	0.29813	0.35317	0.27135	-0.17765	0.32581	0.14114	0.35622	0	0.39075	0.075528	0.12685	0.17377	0.18888	0.032532	0.036077	0.04693	0	0.090059	-0.19859	-0.071486	0.22845	0.25626	0.050995	0.30436	0.097807	0	0.12439	0.18409	0.17934	-0.0503	0.18416	0.55325	0.17685	0.31412	0	0.38289	0.23599	0.44716	0.27369	0.44973	0.38288	0.66286	0.16818	0	-0.060019	0.07968	0.19288
84.0461	0	0.26437	0.39964	0.52552	0.70833	-0.029376	0.57481	0.10229	0.74113	0	0.39505	0.3888	0.08672	-0.19032	0.05281	-0.14665	0.051093	-0.20138	0	-0.15557	0.11738	0.11147	0.24823	0.25111	-0.0017266	0.16417	-0.44362	0	0.42018	0.18695	0.36993	0.23003	0.45651	0.45119	0.31067	0.28098	0	-0.41687	-0.43087	-0.62488	-0.66046	-0.65009	-0.075788	-0.45986	-0.27629	0	-0.19814	-0.49435	0.015947
84.9516	0	0.064486	1.6651	0.37452	-0.19406	2.463	-0.31468	-1.0489	0.05968	0	-3.1032	-1.8382	-2.6012	-2.813	-1.0725	-3.7767	-1.6961	-3.3312	0	0.20616	-0.75986	-0.23466	-1.3958	-0.43233	-1.7483	-0.22106	-0.19442	0	2.5959	0.4871	0.63851	0.79249	0.22075	1.2182	2.3262	1.0337	0	1.8434	1.9195	-0.32226	-0.14421	-0.31791	1.5114	2.973	1.3391	0	0.59799	-0.20437	1.5938
84.988	0	0.21963	1.7961	0.20167	0.96127	1.4923	-0.95972	0.074151	0.22934	0	-0.060267	-0.57565	-0.75347	-1.2065	-0.29438	-1.4181	-0.49532	-0.40876	0	-0.29592	-0.20681	-0.066442	-0.29083	-1.3873	1.0405	-0.78597	0.20815	0	0.16305	-0.72137	0.66296	-0.71744	-0.38693	-0.26213	0.66622	-0.25614	0	0.65353	0.68899	-0.14772	-1.398	-1.8639	0.4173	-0.40762	0.31158	0	-0.8047	-1.0333	-0.75221
85.0084	0	0.078726	0.14909	0.11298	-0.12988	0.28211	0.013795	0.15392	0.039288	0	-0.048855	-0.10471	-0.3169	-0.23439	-0.22226	-0.2279	-0.23702	-0.20782	0	-0.14842	-0.39616	-0.16952	-0.34339	-0.17855	0.0098948	-0.28817	-0.096758	0	-0.097654	-0.086704	-0.020012	-0.022171	-0.21446	0.020218	0.18704	0.04718	0	-0.1317	-0.041388	0.20809	-0.048123	0.040063	0.12233	0.011259	0.13532	0	-0.049392	-0.22131	0.25241
85.0296	0	-0.23164	0.0037621	-0.10531	-0.13111	-0.19084	-0.13661	-0.11393	-0.044799	0	0.029618	-0.0083698	0.034325	0.0051062	0.047394	-0.032156	-0.098927	-0.17757	0	-0.22618	-0.21523	-0.051673	-0.047911	-0.25283	-0.18599	-0.25993	-0.11381	0	0.14131	0.052754	0.051002	-0.05839	-0.056294	-0.11197	-0.21461	-0.20541	0	-0.052309	0.0080047	-0.083127	0.0072367	-0.11772	-0.15713	-0.2087	-0.33247	0	0.11238	0.21972	0.096758
85.0635	0	0.017792	0.00091865	0.11392	-0.018865	-0.14087	0.035423	-0.024337	0.049058	0	0.099131	0.024849	-0.18864	0.15821	0.02245	-0.1372	0.050709	0.011199	0	-0.077043	-0.00011406	-0.048199	0.05102	-0.046848	-0.090398	0.020302	-0.04945	0	0.19939	0.013578	0.12758	0.043739	-0.045511	0.10688	0.21321	0.037261	0	0.075566	-0.042505	0.043962	-0.0013212	-0.11036	0.0094443	-0.14737	0.033453	0	0.03857	0.025629	-0.00052477
86.0278	0	-0.14253	-0.0057732	0.074797	-0.092545	-0.041586	0.57278	0.16801	0.39259	0	0.14232	0.39188	0.35568	0.63945	0.1414	0.36073	0.076803	0.16687	0	-0.20409	0.25816	-0.091969	-0.15319	-0.14018	-0.11072	0.12906	0.22761	0	0.39989	0.71924	0.45938	0.45249	0.50281	0.57956	0.23726	0.55001	0	-0.18155	0.38618	0.21015	0.14876	0.33812	-0.081899	0.18853	0.086267	0	-0.10162	0.11353	-0.11581
86.0329	0	0.046023	0.29006	-0.046653	0.37522	-0.21933	0.34822	0.35394	0.2635	0	0.28593	0.46169	0.37497	0.45697	0.20849	0.45219	0.34723	0.0067261	0	0.017243	-0.027418	0.11606	-0.10732	-0.04697	-0.026396	-0.29291	-0.042347	0	0.4906	0.30505	-0.097388	0.22619	0.30749	0.35396	0.075998	0.13285	0	-0.082188	0.10662	0.063842	0.020212	-0.25911	-0.214	-0.23107	0.11191	0	-0.19882	-0.16511	-0.05382
86.9874	0	0.17362	-0.47696	0.40117	0.37131	1.1628	0.31078	0.79847	0.37058	0	0.081847	-0.29635	-0.2868	0.1374	-0.24948	-0.010328	0.01196	-0.20532	0	0.35043	0.37363	0.13742	0.27217	0.86276	0.4884	0.24932	0.29889	0	0.43823	0.070737	0.59197	0.67126	0.17174	0.45809	0.55043	0.58698	0	0.070601	0.58728	-0.38487	0.037245	-0.21401	0.44477	0.12943	-0.47307	0	0.38105	0.39409	0.72875
87.0098	0	0.060392	0.071996	0.27481	0.53945	0.49468	1.2636	1.5638	1.5454	0	-0.064758	-0.097784	-0.029313	0.053502	0.11877	0.36566	0.19818	0.12268	0	0.03458	0.098391	0.19105	0.088063	0.20487	0.23097	0.18438	0.40967	0	0.24143	0.25071	0.27862	0.21513	0.30303	0.38212	0.28196	0.29135	0	0.16755	0.2135	0.087133	0.084899	-0.094468	0.033643	-0.079949	-0.11173	0	-0.11028	0.12124	-0.16543
87.0448	0	0.085536	0.20522	0.20047	0.35164	0.3757	0.836	0.95459	0.97943	0	0.1092	0.0025991	0.2522	0.2482	0.28566	0.3851	0.20763	0.29379	0	0.29312	0.26078	0.22064	0.18337	0.57967	0.40099	0.51379	0.54601	0	0.16053	-0.026085	0.019523	-0.088518	0.13103	0.22346	0.25399	0.2357	0	0.14405	0.023987	0.13852	0.074357	-0.021479	0.13552	0.063584	0.10185	0	-0.033933	0.12302	0.087629
88.0133	0	0.053552	0.25989	0.011892	0.47891	0.4402	1.2203	1.2328	1.4289	0	0.20594	-0.10232	0.61205	0.083722	0.20505	0.38978	0.047075	0.25319	0	0.39317	0.11395	0.1894	0.47764	0.42037	0.40046	0.151	0.38214	0	0.55377	0.27555	0.1397	0.52786	0.3867	-0.023212	0.24696	0.38883	0	0.39075	0.55434	0.383	0.45405	0.20863	0.2475	0.3983	0.4269	0	0.13535	-0.11321	0.1135
88.041	0	0.47949	0.095572	0.14127	0.21943	-0.41525	0.018649	-0.29821	-0.58341	0	0.89635	0.6028	0.37123	0.20513	0.83855	0.64521	0.72221	0.57311	0	0.066772	0.28274	0.52209	0.41232	0.46289	0.49571	0.58344	0.66777	0	0.17449	0.015812	0.034221	0.10551	0.26455	0.4727	0.34243	0.35644	0	0.1269	0.39004	0.079503	-0.060524	0.056129	0.25921	0.21904	0.076399	0	-0.092605	0.0041251	-0.13208
88.9892	0	0.55448	0.33435	0.53078	0.4649	0.80958	0.71272	0.37135	0.42882	0	0.1475	0.36183	0.25981	0.19013	0.71461	0.40317	0.4781	0.13605	0	0.033839	0.332	0.0014551	0.18987	0.068746	0.45892	0.2167	0.025291	0	0.090152	-0.032778	-0.02815	0.1214	0.19119	0.0078553	-0.13338	-0.43155	0	0.15979	0.036018	-0.019632	0.11466	0.02096	0.0096238	0.17066	0.070352	0	-0.16081	-0.14938	-0.13362
89.0247	0	-0.34007	-0.12706	-0.2982	-0.30406	-0.4168	-0.11356	-0.2838	-0.24883	0	-0.020578	0.10049	-0.056131	-0.022253	0.13448	0.011232	-0.18756	-0.19088	0	0.070155	0.29025	0.25286	0.066849	-0.036698	0.023099	0.19433	0.041805	0	0.061924	0.00010405	0.11295	-0.087418	-0.10706	0.0096637	-0.14468	-0.0022893	0	0.11274	0.12442	-0.023795	0.080871	0.013637	-0.084596	-0.28449	-0.26859	0	0.036619	0.092108	0.01201
89.0862	0	-0.27317	-0.027928	-0.22624	-0.27215	-0.19094	0.002068	-0.2306	-0.13572	0	0.0074095	0.079603	-0.0036142	-0.030609	0.18263	0.02275	-0.1419	-0.24268	0	0.053206	0.31827	0.21319	-0.011882	0.0804	0.056697	0.16214	-0.11065	0	0.18247	0.040131	0.054452	0.036608	-0.044594	0.062161	-0.17582	-0.065397	0	-0.032931	0.11111	-0.082265	0.056841	-0.059161	-0.1698	-0.18491	-0.23985	0	0.12006	0.18947	0.018337
89.1428	0	-0.43287	-0.20147	-0.35263	-0.34198	-0.47441	-0.16859	-0.37804	-0.268	0	0.011724	0.061648	0.082674	0.062215	0.19818	0.071979	-0.14329	-0.19681	0	0.05393	0.28789	0.41971	0.02705	0.072828	0.14069	0.21932	0.040854	0	0.061454	-0.060155	0.15026	-0.13784	-0.11374	-0.1809	-0.16081	-0.049718	0	0.039444	0.11209	-0.11512	0.066621	-0.036115	-0.1606	-0.31155	-0.31289	0	0.026809	0.20001	-0.014384
89.1728	0	-0.33674	-0.1092	-0.1529	-0.25639	-0.29514	-0.073357	-0.11338	-0.039427	0	-0.093225	0.066261	0.12521	-0.013334	0.059257	0.041534	-0.28468	-0.11315	0	0.32376	0.074823	0.42584	0.11477	0.23327	0.04578	0.14254	0.16325	0	0.12873	0.19705	0.24017	0.091387	0.17281	0.044818	0.0027986	0.10829	0	0.026848	0.017338	-0.052046	0.12698	-0.063821	-0.15887	-0.28021	-0.33198	0	-0.10694	0.044872	-0.033695
89.2356	0	-0.25706	0.094012	-0.098731	-0.097375	-0.12867	0.015324	-0.29276	-0.26439	0	0.050005	-0.023012	0.0072072	-0.015733	0.046334	0.029205	-0.17036	-0.49876	0	-0.045143	-0.07847	0.2158	-0.36079	-0.2412	-0.087306	-0.14342	-0.2024	0	0.068632	0.21715	0.037871	0.30397	0.19799	0.14204	-0.086504	0.12205	0	-0.282	-0.037439	0.022277	0.25444	-0.22534	-0.37923	-0.092301	-0.037272	0	0.058038	0.14863	-0.12214
90.0283	0	-0.38278	-0.13516	-0.26943	-0.30965	-0.27253	-0.14871	-0.26666	-0.28399	0	-0.14128	0.021725	-0.11149	-0.1471	0.052737	-0.05531	-0.35681	-0.22598	0	0.022566	0.080691	0.14149	-0.11021	-0.24157	-0.11978	0.10075	-0.21135	0	0.027378	-0.2074	-0.076789	-0.18499	-0.31676	-0.02526	-0.18612	-0.21546	0	0.06323	0.15747	-0.012944	0.13265	-0.078271	-0.1675	-0.39428	-0.13097	0	0.028614	-0.03169	-0.057281
91.0403	0	0.0029673	-0.19709	0.004896	-0.023674	-0.031588	0.10856	-0.14674	-0.12514	0	0.00014957	-0.064704	-0.042488	-0.018696	0.016617	-0.11219	-0.19919	0.03069	0	-0.10058	-0.040842	0.085652	-0.0050189	0.034439	-0.18121	-0.033112	-0.01878	0	0.081568	-0.032432	-0.024007	-0.072196	0.052912	0.00393	0.001789	0.077867	0	-0.0083086	-0.00088652	-0.13381	0.075007	-0.046277	0.094362	-0.0040136	0.05495	0	0.044232	-0.035225	0.0024102
91.0548	0	-0.025879	0.091404	0.014412	0.2943	-0.0096556	0.27912	0.26624	0.28171	0	-0.00065061	0.035965	0.081264	0.02076	0.17038	0.26015	0.17433	0.29324	0	0.33901	0.48413	0.11416	0.34306	0.43845	0.55036	0.47691	0.48868	0	0.027328	0.0064201	0.13354	-0.065493	0.17256	0.32131	0.30996	0.38986	0	0.1202	0.052371	0.025553	0.074643	0.02757	0.17503	0.17932	0.18669	0	0.064702	0.14488	0.13814
92.0276	0	1.1675	1.0649	0.30236	0.94326	0.30202	0.8872	1.1956	0.86989	0	-0.57352	-0.064995	-0.1573	-0.24879	-0.69833	0.10941	-0.063916	0.23838	0	0.51154	1.4009	0.36533	0.69989	0.99471	0.9923	0.61351	0.75756	0	0.27445	0.38127	0.65837	-0.26984	-0.58801	0.42784	-0.030287	0.22833	0	-0.93149	-0.41647	0.20738	-0.30033	-0.14535	-0.10287	0.13121	-0.47798	0	0.72032	0.54304	0.9949
92.0353	0	-1.2323	-0.38221	-0.63274	-1.0879	-0.77123	-0.69865	-0.34332	-0.17273	0	0.62333	0.84885	0.77471	0.65148	1.1632	0.71795	0.83203	0.84163	0	0.11993	-0.16411	0.34798	-0.12004	0.35756	0.43994	0.4309	0.097556	0	0.52512	0.62923	0.83102	0.13729	0.39602	0.91315	0.60981	0.92747	0	0.44645	0.85179	0.16238	0.54492	0.028365	0.54832	0.0073076	-0.026405	0	-0.33644	-0.4633	-0.37687
92.0512	0	-0.11341	0.32595	0.071772	0.48954	0.13288	0.07653	0.0907	0.60635	0	-0.25456	-0.29014	-0.038885	-0.23488	0.043462	-0.25391	-0.1331	-0.52739	0	-0.12578	-0.12243	0.37782	-0.019706	-0.18736	0.097328	0.16456	0.064842	0	0.23995	-0.30193	-0.25909	-0.1764	0.24234	-0.23034	-0.52737	0.015026	0	0.1829	-0.135	0.17802	-0.019348	0.61577	0.29534	0.32079	0.2563	0	0.046989	0.083303	0.22457
92.9298	0	-1.4871	-1.708	-1.3919	-1.3541	-1.1137	-1.61	-1.9746	-1.9205	0	0.68849	0.46189	0.12868	-0.090341	0.34787	0.54419	0.18392	1.1153	0	-0.34143	-0.3986	-0.50521	-0.30219	0.028246	0.19666	-0.20155	-0.099738	0	0.070434	-0.29791	0.12426	0.13241	-0.69263	-0.549	0.01054	0.1163	0	-0.34358	-0.48614	0.29219	0.30744	-0.011332	-0.072827	-0.060134	0.011807	0	0.18436	0.46643	0.53348
93.018	0	-0.024055	-0.57561	0.011705	0.1058	-0.31554	0.22896	0.1534	-0.25144	0	0.016894	-0.27272	-0.11961	-0.21781	-0.3132	-0.097464	-0.35799	-0.14733	0	-0.079808	-0.055144	0.068684	0.086145	-0.04555	-0.32251	-0.067288	0.0086748	0	-0.26239	-0.12664	-0.15727	-0.39556	-0.014883	-0.19049	-0.22876	-0.25632	0	0.075832	0.040281	-0.27044	-0.0471	0.11381	0.17592	-0.044195	-0.27238	0	-0.25109	0.59031	0.27694
93.0462	0	-0.21623	-0.012172	0.42673	0.24747	-0.37388	0.61482	0.4152	0.32165	0	0.24385	0.79496	0.46227	0.26779	1.0771	0.66975	0.4904	0.21173	0	-0.12637	0.41862	-0.042845	0.53222	0.50981	0.082784	0.76255	0.15625	0	1.0939	1.1603	0.36271	1.5412	1.1392	1.1647	2.1953	0.85953	0	0.16238	-0.13883	0.13046	0.062077	0.19372	-0.15718	-0.56721	-0.50069	0	-0.15751	-1.2614	-0.46794
93.164	0	0.22143	0.29025	-0.20701	0.30802	-0.63401	-0.074237	0.012434	0.49185	0	0.50814	0.29077	0.015951	0.01358	0.27429	0.74056	0.88869	0.50674	0	0.21038	-0.49849	-0.2206	0.1202	-0.18286	-0.33511	0.081916	-0.14379	0	0.40586	-0.64803	0.070021	0.64208	0.030357	-0.034416	1.0241	0.18208	0	1.17	0.79557	1.1598	0.32338	0.28828	0.69149	0.77336	1.2174	0	-0.35387	0.21463	0.05756
94.0303	0	-0.14894	-0.079316	-0.31377	-0.42027	-0.32546	-0.11401	-0.15576	-0.027954	0	0.31536	0.23356	0.42513	0.30909	0.15516	0.086546	0.02538	-0.046904	0	-0.17836	-0.10405	-0.40763	-0.13609	-0.24951	-0.43731	-0.17014	-0.65502	0	0.19939	-0.11191	-0.032328	-0.15067	-0.064683	-0.23456	-0.27793	0.034041	0	-0.20938	-0.14658	-0.04237	-0.30628	0.10747	-0.0099867	-0.30032	-0.067928	0	-0.043897	-0.20821	0.31766
94.0496	0	0.52039	0.10307	-0.40018	-0.17757	-1.0008	0.47615	0.29502	-0.1484	0	-0.13163	0.63684	0.35859	0.47383	0.40003	0.075296	0.078852	-0.069364	0	0.045737	-0.5626	-0.29492	-0.017194	0.18688	-0.36945	0.59399	0.15688	0	0.71773	0.0017334	0.63583	0.86485	0.038321	0.43568	1.0306	0.18645	0	-0.26511	0.62611	-0.33337	0.22526	0.30933	-0.0047837	0.22427	-0.32805	0	-0.10048	-0.51404	0.28552
94.9273	0	-1.6491	-1.155	-1.3	-2.2247	-1.3571	-2.3044	-1.8605	-1.5587	0	-0.19042	-0.2499	-1.3856	-0.87637	-0.3351	-0.71995	-0.7856	-0.15933	0	-0.28699	0.034655	0.17368	-0.18286	-0.27142	0.32158	-0.46668	-0.55607	0	0.4788	0.53426	1.0463	0.84247	-0.16196	0.79441	0.64039	0.46612	0	-0.88132	-0.99602	-0.13817	0.42734	-0.068946	-0.13754	0.25266	-0.42529	0	-0.33745	-0.17059	-0.51004
94.981	0	-0.16584	-0.12577	-0.13655	0.38595	-0.2019	-0.073939	-0.15084	-0.29559	0	-0.016911	-0.067496	-0.158	-0.13199	-0.030048	-0.79088	-0.20726	-0.44174	0	-0.23079	0.15496	-0.097591	-0.018065	-0.10109	0.10411	-0.060161	0.15836	0	-0.13665	0.18684	0.16802	-0.067467	0.027079	0.11008	0.10775	0.25264	0	0.5245	0.68157	0.5528	0.50859	0.29043	0.32347	0.10794	0.072527	0	-0.32454	0.10341	-0.27189
95.0144	0	-0.26044	-0.20824	-0.19201	-0.29207	-0.29284	-0.18366	-0.15341	-0.1751	0	-0.13041	-0.071045	-0.063307	-0.12678	-0.14065	-0.2643	-0.32313	-0.24844	0	-0.1526	-0.039896	0.061481	-0.099255	-0.20413	-0.1963	-0.27628	-0.28814	0	0.0070687	0.091384	0.017724	-0.18972	-0.13039	-0.096729	-0.1644	-0.11991	0	-0.0066412	0.065096	-0.14949	0.05225	-0.20256	-0.17446	-0.27799	-0.28234	0	0.10912	0.18446	0.061408
95.0498	0	0.11591	-0.018258	0.13891	0.0054564	-0.10926	0.097905	-0.097015	0.16582	0	-0.19783	-0.041288	0.15431	-0.050941	-0.041421	0.0094428	-0.14425	-0.1348	0	-0.0049865	0.15281	0.07757	0.15428	0.10554	-0.052107	0.17014	0.034518	0	-0.0023864	0.097181	0.036768	-0.061203	0.01885	-0.053592	-0.053602	-0.046269	0	-0.071008	-0.084317	-0.18349	-0.13801	-0.41112	-0.061597	0.0015616	-0.28518	0	0.022891	0.052441	-0.011902
95.977	0	0.47348	1.113	3.8681	1.3881	0.27834	0.75464	0.62853	0.33902	0	0.89703	0.52155	-0.49433	-0.49325	0.16576	-0.18947	0.32588	0.13701	0	0.73969	0.27315	-0.46838	0.88107	-0.73158	0.62646	-0.14478	0.74376	0	0.8075	0.43195	0.35263	0.19441	0.64968	0.59735	-0.85154	0.61959	0	-1.269	-1.3558	-0.37124	-0.56176	-0.67776	-1.5687	-1.5271	-0.88785	0	-1.1927	-1.507	-1.0634
96.9243	0	-0.64609	-0.3777	-0.82973	-0.58579	-0.079749	-0.7319	-0.87263	-0.41156	0	0.11229	-0.35362	-0.048499	-0.13849	-0.22011	0.033339	0.37587	-0.094276	0	0.33913	0.12479	0.24753	0.034614	0.17628	-0.036447	0.34575	-0.14625	0	-0.13487	0.44127	0.25332	0.14119	-0.058409	0.047164	-0.067082	-0.17836	0	-0.51674	-0.15426	-0.68382	-0.17344	0.056557	-0.62023	-0.82305	-0.46443	0	0.25053	-0.098313	0.089429
96.9594	0	-0.046167	-0.028485	-0.13608	-0.13343	-0.19871	0.019601	-0.18071	-0.05826	0	-0.13431	-0.13697	-0.64312	-0.086806	-0.43406	-0.092336	-0.41308	-0.13848	0	-0.41014	-0.20287	-0.26505	-0.22073	-0.28994	-0.34814	-0.32216	0.059318	0	-0.043565	-0.095883	-0.093342	-0.065093	-0.23813	-0.25424	-0.45103	-0.16915	0	-0.13204	0.13674	-0.40613	-0.38589	-0.38611	-0.32023	-0.40234	-0.34993	0	0.048169	0.528	0.15596
96.9694	0	-0.19227	0.011709	-0.084731	-0.084624	-0.063508	0.059229	-0.11118	-0.011783	0	-0.095441	-0.11988	-0.036731	-0.061432	-0.11641	-0.070505	-0.13884	-0.17799	0	-0.016457	0.1238	0.18324	0.16434	0.099112	0.006765	-0.014281	0.030925	0	-0.10698	-0.06504	-0.0056855	0.013648	-0.012991	-0.38438	-0.51992	-0.24754	0	-0.053504	-0.011867	-0.32321	-0.33916	-0.43888	-0.36376	-0.45305	-0.59414	0	0.017217	0.15992	-0.15311
97.0276	0	-0.18797	-0.0012372	-0.058285	-0.067649	-0.041254	-0.029378	-0.034199	-0.043973	0	0.10776	0.0055528	-0.022692	0.076581	0.061724	0.029883	-0.14867	-0.087321	0	0.058584	0.17286	0.24998	0.027159	0.011704	-0.055473	0.044964	0.005667	0	-0.025507	-0.063519	-0.0049923	-0.23379	-0.20097	-0.31453	-0.38064	-0.28054	0	-0.15927	-0.059373	-0.30951	-0.24938	-0.37069	-0.34652	-0.43467	-0.39844	0	-0.044001	0.063735	-0.055599
97.0658	0	0.13913	0.094741	-0.10395	0.17482	0.0086299	0.2399	0.10316	0.13452	0	0.038863	0.050839	0.052548	-0.123	0.080167	0.027826	-0.27091	-0.055081	0	0.015568	0.063672	0.070685	0.057062	0.037293	-0.019651	0.10162	-0.049558	0	-0.13756	-0.16937	-0.1147	-0.20578	-0.29873	-0.25613	-0.37699	-0.2836	0	-0.13027	-0.085656	-0.2155	-0.089694	-0.40753	-0.30455	-0.33229	-0.2806	0	-0.099297	0.1523	-0.1283
97.0914	0	-0.29354	-0.021751	-0.1583	-0.12537	-0.11549	-0.15422	-0.20463	-0.039271	0	-0.095107	-0.15657	-0.24013	-0.10389	-0.16989	-0.15488	-0.2309	-0.42327	0	-0.12579	-0.058976	0.050043	-0.0051598	-0.098742	-0.36134	-0.19478	-0.10938	0	-0.12474	-0.096513	-0.22778	-0.077125	-0.10389	-0.32097	-0.51039	-0.16131	0	-0.060398	-0.078732	-0.27886	-0.25679	-0.42498	-0.49202	-0.64505	-0.60198	0	-0.033825	0.13565	-0.13166
97.1146	0	-0.089815	-0.0176	-0.43002	-0.24345	-0.048986	-0.12368	-0.16093	0.10697	0	-0.020933	0.049203	-0.023249	-0.017222	-0.20536	-0.0063342	-0.37511	-0.29306	0	0.093563	0.022921	0.19773	0.19411	0.13519	0.041504	0.19682	0.19033	0	-0.11768	0.041562	-0.10047	0.016081	-0.24172	-0.31908	-0.41774	-0.18566	0	-0.054352	0.10696	-0.20194	-0.087051	-0.49805	-0.49519	-0.30702	-0.57447	0	-0.19753	-0.03072	-0.26207
97.1523	0	-0.070481	0.14907	-0.22418	0.06901	-0.20613	0.14991	0.15729	0.020918	0	0.16354	0.043813	-0.25953	-0.022351	0.02157	-0.20036	-0.12763	-0.22549	0	0.14291	0.26104	0.11924	0.32858	0.23901	-0.00923	0.107	0.33815	0	-0.16043	-0.1948	-0.089288	-0.14817	-0.19797	-0.068974	-0.57382	-0.28191	0	0.036205	-0.011333	-0.030766	-0.10912	-0.32254	-0.19209	-0.32186	-0.37013	0	-0.25927	0.0073791	-0.35592
97.4162	0	-0.52484	-0.18749	-0.14653	0.40336	-0.1236	-0.088898	-0.75034	-0.24502	0	-0.34339	-0.5182	0.01133	-0.39811	-0.27982	-0.24638	-0.50473	0.27503	0	0.17887	-0.25042	0.24156	-0.26123	0.31175	0.25289	0.19964	0.85562	0	-0.33018	-0.01908	0.11349	-0.030287	0.25616	-0.21515	0.25534	-0.6987	0	-0.18607	0.355	0.16808	0.061824	-0.35929	0.17487	0.50693	0.43108	0	0.029824	0.56992	0.068718
97.9749	0	-0.16644	0.15525	0.29661	-0.012886	-0.20625	-0.019471	-0.032551	0.17103	0	-0.22961	-0.22793	-0.14894	-0.1907	-0.23465	-0.22461	-0.4047	-0.2623	0	-0.4128	-0.21773	-0.33062	-0.19172	-0.11998	-0.21902	-0.23835	-0.13573	0	-0.40264	0.10248	0.041823	-0.30403	-0.0023453	-0.074276	0.047058	-0.15673	0	-0.023521	0.26068	-0.11001	-0.036379	0.13221	-0.082995	-0.12313	-0.27935	0	-0.064095	-0.058377	-0.26008
98.9507	0	0.66051	0.44258	0.20281	0.48451	0.32507	0.43648	0.048809	0.43843	0	0.096225	-0.22624	-0.26231	0.21329	0.078561	0.028815	0.39418	-0.047813	0	-0.21016	0.35236	-0.21312	0.205	-0.033883	0.33504	0.13766	0.35512	0	0.11567	-0.075584	0.051239	0.052811	0.17035	0.10327	0.15337	0.13684	0	0.06462	-0.038361	0.086766	-0.11814	0.41547	0.19631	-0.53186	0.2659	0	-0.057637	0.16071	0.034976
98.9726	0	-0.021545	-0.19048	0.011926	0.2291	-0.36304	0.001836	-0.0047247	-0.27457	0	-0.052578	-0.014618	-0.18194	-0.029287	-0.051912	-0.37565	-0.38461	-0.25396	0	0.14835	0.074148	-0.18841	-0.23021	-0.38763	-0.31121	-0.3541	-0.41235	0	-0.059243	0.15724	0.056038	0.0088672	-0.10154	0.085542	-0.039626	0.076347	0	-0.08078	0.22662	0.067628	0.3595	0.15001	0.22226	0.0070539	-0.016399	0	-0.30504	-0.080091	-0.049841
99.008	0	-0.0044331	0.046221	0.18096	0.14143	-0.05395	0.086025	0.18566	0.18854	0	0.022912	-0.0020249	-0.030631	0.098841	-0.049358	-0.071048	0.0061304	-0.07995	0	-0.046925	-0.11644	-0.10586	0.027979	-0.041774	-0.038758	0.054947	-0.14421	0	-0.032738	-0.099681	-0.031504	-0.18872	-0.031451	-0.1189	-0.19228	-0.07035	0	0.021644	0.087465	-0.02364	-0.040066	-0.14713	-0.094376	-0.015067	0.097675	0	0.13091	0.2145	0.16393
99.0451	0	0.35209	0.18934	0.011514	0.045557	0.10982	0.277	0.2592	0.22724	0	-0.15301	0.079582	0.13595	-0.13721	0.022379	-0.16506	-0.23995	-0.17061	0	0.1578	0.081095	-0.031465	0.0015548	0.1016	0.046422	0.17912	0.3674	0	0.28643	0.095393	0.11073	0.069233	0.26071	-0.0016799	0.11753	-0.052121	0	-0.16836	-0.10195	-0.092011	-0.2016	-0.036807	-0.10241	-0.32839	-0.074159	0	-0.033316	-0.10932	-0.054261
99.0822	0	0.17082	-0.057801	-0.2408	-0.032077	0.1152	-0.13195	0.3144	-0.091766	0	0.32237	0.40761	0.38744	0.19767	0.12395	0.31239	-0.11061	0.31376	0	-0.076639	-0.11318	-0.022383	-0.026471	-0.054052	0.063413	-0.17467	0.0099546	0	0.1262	0.071237	-0.061838	0.088158	0.26537	-0.40687	0.06012	-0.059496	0	-0.077479	-0.19585	-0.22755	-0.058387	-0.16337	0.084657	-0.18157	-0.2601	0	0.083693	0.20158	0.20546
99.9261	0	0.061748	0.15792	-0.042639	-0.061673	-0.016823	0.11612	-0.0163	-0.044602	0	0.032292	0.06781	-0.082156	-0.027203	0.11499	-0.083169	-0.046915	0.028703	0	0.016484	0.32098	0.45583	0.047206	0.26578	0.43347	0.23673	0.16911	0	-0.055321	-0.04651	-0.096055	-0.091206	-0.16369	-0.0099082	0.088	-0.058072	0	0.020257	-0.1575	-0.04993	-0.19674	-0.057517	-0.12331	-0.010324	-0.13027	0	0.13367	0.083737	-0.089239
99.9717	0	-0.274	-0.2291	0.074039	-0.4017	-0.44222	0.12436	-0.16076	-0.4031	0	-0.036446	-0.45142	-0.22509	-0.1546	0.14876	0.002549	-0.2571	-0.33013	0	0.0031151	-0.080681	0.0063277	-0.28177	-0.025601	-0.13246	-0.28953	0.21298	0	0.31246	0.19518	0.11206	0.003623	0.11132	0.49769	0.092205	0.33587	0	-0.39521	-0.043366	0.26484	-0.052681	-0.22176	-0.25046	-0.276	-0.40283	0	0.044612	0.37373	0.22377
100.041	0	-0.28201	0.086182	0.43113	0.32022	-0.15769	0.44384	-0.10191	-0.062289	0	-0.057369	0.081333	0.043759	0.0029034	0.01519	-0.40324	-0.22549	-0.17611	0	-0.18764	0.20298	-0.063926	-0.0045542	-0.016061	-0.31643	-0.11935	-0.2018	0	-0.043886	0.084802	-0.10118	0.5021	-0.019019	-0.12713	-0.086477	-0.29883	0	-0.10612	-0.056761	0.017479	0.02186	-0.14181	-0.10987	-0.33086	-0.07634	0	0.089974	-0.036084	-0.34251
100.052	0	0.13699	-0.017275	0.092792	0.2935	0.088514	0.019247	0.13638	-0.60479	0	-0.1392	-0.23883	0.25073	-0.39287	-0.17108	-0.5828	-0.30157	-0.35231	0	0.36538	-0.21049	0.40843	-0.19935	0.36899	-0.26685	0.0051965	0.092697	0	0.70088	0.1752	0.10198	0.59233	-0.094899	0.43443	-0.084925	-0.21052	0	0.57888	0.33181	0.17251	0.32664	0.18302	0.38647	0.18174	-0.17322	0	-0.41648	-0.2164	-0.17605
100.934	0	0.088961	0.059914	0.09849	0.10505	0.04384	0.071604	0.17839	0.08112	0	-0.099073	-0.0056211	-0.057311	-0.05941	-0.076557	-0.11157	-0.068271	-0.10515	0	-0.11786	-0.20076	-0.49507	-0.074162	-0.021881	-0.076633	-0.15449	0.0048025	0	-0.1754	-0.19422	-0.023565	-0.18981	-0.14613	-0.14873	-0.18323	-0.034389	0	0.072011	0.019099	-0.03924	0.060496	-0.062311	0.047792	-0.061032	-0.056286	0	-0.077132	0.055532	0.0061301
100.944	0	0.070838	-0.1112	0.24948	0.036027	-0.091336	-0.11927	0.20281	0.32336	0	-0.19683	-0.039688	0.016971	-0.22313	-0.17144	-0.28777	-0.00055791	0.019414	0	0.11789	0.16653	-0.11551	0.23821	0.15027	0.029544	0.29222	0.19622	0	0.15818	-0.22422	-0.11752	-0.12943	-0.16103	0.024614	-0.0076409	0.16733	0	-0.0045229	0.10325	0.34514	0.089977	0.20464	0.054776	0.094177	-0.0058046	0	0.023423	-0.12696	-0.19
100.969	0	0.060856	0.01901	-0.049944	-0.10474	-0.04526	-0.071096	0.074303	0.02656	0	-0.16696	0.086335	-0.28812	-0.21315	-0.30621	-0.42603	-0.18375	-0.37346	0	-0.21488	0.096965	0.0071114	0.13693	-0.18091	-0.048908	-0.23451	-0.11785	0	0.21772	0.087897	0.10894	0.033878	0.16437	0.23241	0.38519	0.36108	0	0.22397	0.28911	0.30455	0.22349	0.34732	0.15604	0.18658	0.1818	0	0.017049	-0.32356	0.0072177
101.003	0	-0.047307	-0.16907	-0.086101	-0.24427	-0.20483	-0.13715	-0.17662	-0.085127	0	-0.0043199	0.0076448	-0.079511	-0.02845	0.005272	-0.18538	-0.068982	-0.19847	0	-0.094986	0.095858	-0.023672	-0.058907	-0.030952	-0.21901	-0.10827	-0.037982	0	-0.10197	-0.083803	-0.038357	-0.077056	-0.13965	-0.18978	-0.12991	-0.10876	0	-0.074071	-0.12294	-0.0084751	-0.082047	-0.14008	-0.12751	-0.21276	-0.093953	0	0.13586	0.17005	0.20685
101.025	0	-0.25244	-0.1492	-0.30461	-0.24356	-0.39163	-0.31913	-0.3163	-0.29031	0	-0.032105	0.088592	-0.028567	-0.023683	-0.072399	-0.1816	-0.28762	-0.26374	0	0.045686	0.026064	0.035844	-0.058818	-0.065129	-0.016582	-0.15265	-0.073811	0	-0.015513	0.010411	0.091886	0.026719	-0.0090713	-0.29219	-0.29728	-0.10902	0	0.052027	0.07999	-0.043343	0.12118	-0.070709	-0.19178	-0.257	-0.29123	0	0.21226	0.34718	0.17126
101.05	0	-0.42065	-0.33277	-0.3848	-0.23403	-0.33098	-0.34381	-0.32721	-0.2604	0	0.10142	0.048537	0.020918	0.025441	0.059486	-0.18322	-0.1478	-0.085032	0	0.063239	0.019228	0.1061	-0.028504	-0.11721	-0.10133	-0.25147	-0.10654	0	-0.12895	-0.07078	-0.099532	-0.075972	-0.28775	-0.29104	-0.29882	-0.35251	0	0.031659	0.0066828	-0.1814	0.024739	-0.14675	-0.23451	-0.34134	-0.36441	0	0.053871	0.097876	-0.021232
101.055	0	-0.21581	-0.30844	-0.31853	-0.24949	-0.28724	-0.20903	-0.22725	-0.21234	0	0.076544	0.021844	-0.0068399	0.014215	-0.07587	-0.18203	-0.092934	-0.074605	0	0.010698	-0.054746	-0.09037	-0.10103	-0.1765	-0.20262	-0.24023	0.022277	0	-0.073981	-0.056716	-0.16161	-0.26955	-0.14934	-0.26534	-0.32603	-0.23224	0	-0.020483	0.027371	-0.072031	0.046302	-0.050231	-0.11588	-0.24155	-0.26727	0	0.033605	0.082553	-0.0078377
101.091	0	0.045458	-0.03387	-0.24681	0.069881	0.10123	-0.059434	0.11759	-0.02156	0	-0.025212	0.073323	0.15019	0.030277	0.11912	-0.072585	-0.24679	-0.11474	0	-0.031755	0.016783	0.05289	-0.14856	-0.21965	-0.020556	-0.084441	-0.078582	0	-0.089985	-0.139	0.03754	-0.17752	-0.29005	-0.059006	-0.37687	-0.39851	0	-0.0058032	-0.042249	-0.028559	-0.035301	-0.047034	-0.20257	-0.3567	-0.19897	0	0.035007	0.01807	0.067895
101.177	0	0.0069922	-0.33577	-0.016402	-0.44312	-0.33628	-0.24433	0.02319	-0.33789	0	-0.53066	-0.24509	-0.31777	-0.33919	-0.87458	-0.32471	-0.77065	-0.79882	0	0.11029	-0.13196	0.19204	-0.045845	-0.28153	0.2997	-0.059068	-0.020676	0	0.12704	0.079575	0.088352	0.067267	-0.44641	-0.17202	-0.064369	-0.57836	0	-0.05836	-0.14569	-0.14131	0.20467	-0.24583	-0.14451	-0.30419	-1.2294	0	-0.39623	-0.15479	-0.043254
101.934	0	0.048418	-0.34741	0.39767	-0.17678	-0.058077	-0.20851	0.01898	-0.71713	0	0.28986	0.20498	0.3216	0.38419	-0.12858	0.16992	-0.082724	0.36617	0	-0.14111	0.22042	0.37877	0.58825	0.3814	0.20907	0.1546	0.48867	0	0.15117	0.042737	-0.11387	0.27569	0.16401	0.26233	-0.15439	0.059824	0	0.028911	0.0847	-0.11926	-0.23655	-0.52344	0.082327	-0.08681	-0.097781	0	0.013057	-0.040035	-0.27003
102.03	0	0.19004	0.1672	0.027357	-0.062746	0.3407	-0.024204	0.027387	0.39991	0	-0.070616	0.14951	0.086971	-0.11883	0.10963	-0.20927	-0.10339	-0.086062	0	0.0032546	-0.28855	-0.16516	-0.031653	-0.36619	-0.25264	-0.29115	-0.2178	0	0.16481	-0.030026	0.094891	0.0089034	-0.0038551	-0.064303	0.0079915	-0.19413	0	-0.19683	-0.29854	-0.16032	0.015061	-0.48629	-0.36635	-0.40642	-0.53444	0	0.071143	0.10599	-0.12636
102.056	0	0.3003	0.5803	0.76254	0.67462	0.57404	0.68647	0.74347	1.0165	0	-0.0019041	-0.052435	-0.040543	-0.20082	-0.19261	-0.34222	-0.63529	-1.0116	0	-0.20319	-0.16621	-0.0040896	-0.16269	-0.53276	-0.48863	-0.82946	-1.143	0	0.11031	0.15412	0.12392	-0.13248	-0.25161	-0.51093	-0.68454	-1.8989	0	0.014873	0.059464	-0.16482	-0.37265	-0.44562	-0.47646	-0.64895	-1.3685	0	0.07279	0.040175	-0.28315
102.976	0	-0.18386	-0.18961	-0.09649	-0.19362	-0.24948	-0.30146	-0.26429	-0.32626	0	0.024427	0.076734	-0.13611	-0.083233	-0.078747	-0.19003	-0.0076739	-0.10951	0	0.083757	0.030387	-0.08613	-0.05003	-0.041697	-0.026118	0.030661	0.013631	0	0.07865	-0.052737	-0.036061	-0.24062	-0.099501	-0.19745	-0.15648	-0.055788	0	0.015372	-0.096673	0.031288	-0.11837	-0.059404	-0.065975	-0.0542	-0.042968	0	-0.015183	-0.029498	-0.012089
103.002	0	0.054933	-0.045175	-0.14173	-0.11427	-0.095626	0.080065	0.29763	-0.022409	0	0.017004	0.098948	0.038553	-0.066507	0.20582	-0.088417	-0.043452	0.056722	0	0.03534	0.073502	-0.084137	0.043395	0.059923	-0.10154	-0.0062876	-0.012593	0	0.019679	-0.11339	-0.05816	-0.14168	-0.16389	-0.12166	-0.13402	-0.11626	0	-0.043302	-0.050841	0.082984	0.064406	-0.13305	0.064473	-0.10623	-0.014156	0	0.061148	0.0053852	0.052211
103.041	0	0.221	0.16722	-0.14447	-0.13414	0.072419	0.48183	0.48833	0.30241	0	-0.16871	-0.041978	-0.22853	-0.28003	0.017417	-0.31288	-0.23061	-0.35431	0	0.010184	0.14689	-0.12001	-0.09821	0.22326	-0.10014	-0.032204	0.41926	0	-0.033784	0.037759	-0.064905	-0.065455	0.053032	0.035281	-0.062485	0.031313	0	-0.20276	0.11691	-0.21952	-0.074972	-0.21926	0.20142	-0.14595	-0.10187	0	-0.27083	-0.0368	-0.17109
103.077	0	-0.15072	0.031038	0.043265	0.21204	-0.15658	0.12165	0.14427	-0.010883	0	-0.015906	0.18722	-0.136	0.21294	-0.0081876	0.56525	0.39506	0.019313	0	-0.081149	-0.2862	-0.019021	0.11102	-0.16805	-0.14445	-0.085486	0.027946	0	-0.02204	0.047072	-0.029754	0.0083985	-0.17054	-0.2932	-0.083705	-0.19618	0	0.01811	0.038755	0.049461	0.072289	0.055741	0.09828	0.031029	0.15604	0	-0.0098175	-0.017297	-0.15501
103.098	0	0.15446	0.066108	-0.076999	0.23955	0.087661	-0.088972	0.13063	-0.029305	0	0.023888	0.12145	0.19734	-0.14439	-0.11489	-0.048625	0.28517	0.040325	0	0.1083	0.13118	0.10845	0.22709	0.042846	0.19296	0.17968	0.18673	0	0.060358	0.0013396	-0.018452	-0.31683	0.14812	0.16098	0.068439	-0.040941	0	-0.065729	0.048455	-0.20764	-0.039647	-0.058834	-0.22992	0.0088755	-0.17464	0	-0.05294	-0.17179	0.10799
103.164	0	0.5025	-0.10697	-0.067234	0.47834	0.27515	0.14405	0.57894	0.36686	0	0.31098	0.74644	0.52029	0.32908	-0.0073903	-0.11112	0.48278	0.55638	0	0.0089941	0.46965	0.26651	0.063261	-0.062712	-0.060643	0.50017	0.35989	0	0.6719	1.0433	1.2396	1.5097	0.77598	1.5761	0.64604	0.23826	0	1.8527	0.42401	1.2304	0.99874	1.4957	1.2787	1.2123	1.8862	0	0.16139	0.26353	-0.12143
104.018	0	-0.082654	0.6656	0.87209	0.92085	0.051567	0.64167	0.47099	0.5947	0	-0.50117	-0.31785	0.0071025	0.0060151	-0.57113	0.58371	0.25317	-0.52831	0	2.0306	2.5043	1.7176	2.0672	2.3326	1.5268	2.2492	1.4519	0	0.099012	0.47819	0.8458	0.31877	0.57568	0.6613	1.2139	0.6865	0	-0.22204	0.3207	0.18452	0.074859	0.3094	0.033431	0.50702	0.38904	0	-0.24829	-0.93783	-0.45054
104.036	0	0.42616	0.42285	0.44616	0.67916	0.2293	1.2197	0.79735	0.21846	0	0.12327	1.0941	1.6288	0.97092	1.57	0.62828	1.5007	0.3667	0	0.22994	0.036384	0.11985	0.76728	0.77624	0.33966	2.7442	0.43728	0	1.5215	1.4623	0.52755	2.0568	2.0188	1.4283	3.0043	1.9429	0	0.4819	0.080876	0.34423	-0.065014	-0.026553	0.2458	-0.13466	0.79324	0	0.49619	-0.17382	0.13406
104.072	0	0.49125	0.98594	0.55166	0.71357	0.72601	1.0563	0.74537	0.78226	0	0.29322	0.38898	0.28251	-0.061168	0.24751	0.075611	0.28225	-0.47749	0	0.11003	0.57157	0.39885	0.83588	0.78512	0.60111	1.5293	0.31393	0	0.2501	0.36852	-0.28351	0.4328	0.71101	0.19598	1.124	0.32355	0	0.18389	-0.023641	0.10088	0.22447	0.47954	0.91705	0.28582	0.71545	0	-0.12924	-0.20143	0.095499
104.163	0	2.4888	3.291	2.2858	3.1193	2.5207	3.2354	2.413	3.5126	0	-0.28894	-3.0981	-0.52058	-0.63924	-0.1558	0.33982	-0.4715	-7.7763	0	-0.47348	-0.45846	1.1253	-0.43105	1.6033	-0.20923	1.1976	-0.53565	0	1.1973	-0.16219	-0.59831	-0.79126	-0.37899	0.72321	0.87543	0.34674	0	-1.3229	0.54928	2.2013	1.5374	1.2573	1.5918	0.83189	1.7386	0	0.55736	-0.34522	0.055685
104.955	0	-0.26542	-0.0037542	-1.2407	-1.1256	0.24665	-0.80978	0.11709	-0.4846	0	-0.53973	-0.95185	-2.169	-0.17229	-0.52157	-0.61851	-0.72574	-1.844	0	0.27184	-0.56871	-0.27435	-0.31479	0.37929	1.0588	0.25628	-0.025189	0	-0.30482	-2.7434	-0.26119	-0.34501	-0.83672	-0.046014	0.17146	-5.5669	0	-1.2054	-0.55564	-1.105	-1.3295	-0.89928	-1.0528	-0.69738	-1.0771	0	1.399	0.76529	1.8178
105.02	0	0.33842	0.1761	0.33998	0.31881	1.0224	0.83559	1.3175	1.0785	0	0.11091	0.44541	0.48275	0.035981	0.16292	0.11501	0.15887	-0.10505	0	0.077259	-0.14335	0.15067	0.19265	0.11148	0.14657	0.36525	0.10848	0	0.71205	0.095928	0.13861	0.2299	0.21513	0.3376	0.30437	0.16074	0	-0.077528	0.0089778	-0.12337	0.21445	-0.17808	-0.23924	-0.071097	-0.3682	0	-0.20717	-0.23852	-0.030167
105.039	0	0.28285	0.18468	0.82886	0.35025	0.41537	0.55393	0.7744	0.65709	0	-0.48684	0.017154	0.37385	-0.20552	-0.045178	-0.086021	-0.2422	0.11992	0	-0.047528	-0.33744	-0.12949	-0.15587	0.50381	-0.15534	0.50105	-0.15097	0	0.83839	0.096557	0.49137	0.62312	0.20659	0.16575	0.43962	0.66597	0	0.28629	0.066623	-0.06185	-0.059534	-0.23356	0.18297	-0.0048735	0.11321	0	0.29806	-0.056999	0.12843
105.055	0	0.15106	-0.21265	0.14459	0.05678	0.26903	0.27102	0.33502	0.034196	0	0.063662	0.056695	0.22553	0.057793	0.25724	0.23085	0.010991	0.056192	0	0.3109	0.2511	0.31153	0.15727	0.23165	0.020277	0.44983	0.35609	0	0.034335	-0.07775	-0.093828	-0.070671	0.02573	0.10647	0.073291	0.10807	0	0.11384	0.22357	-0.034913	0.012186	0.25422	0.34149	0.16764	0.35469	0	0.16714	0.079019	0.11835
106.031	0	-0.17368	0.22946	0.54985	0.024765	0.089816	0.053678	0.0067646	-0.0081558	0	-0.10133	-0.215	-0.63903	-0.4814	-0.45384	-0.22318	-0.39104	0.08536	0	0.1156	0.12141	0.12791	0.25229	0.30537	0.17694	0.23824	0.60139	0	0.48924	0.2107	0.1352	0.66218	0.16599	0.12314	0.1753	-0.34957	0	0.27228	-0.042965	0.099092	0.039882	0.13285	0.12959	0.18579	0.19041	0	0.22212	-0.014619	0.38271
106.066	0	0.15888	0.097637	0.10793	-1.1461	-0.49337	0.29691	0.29278	-0.50231	0	-0.26896	-0.22868	-0.11937	-0.0095106	0.19119	-0.030194	-0.33217	-0.49153	0	0.13455	0.15474	-0.14301	-0.27357	0.082923	-0.20896	0.43847	0.22831	0	0.27945	-0.044536	-0.39081	0.50502	0.1522	0.51546	0.49586	0.2276	0	-0.20939	-0.31943	-0.12792	-0.12176	0.0711	-0.1211	-0.23975	-0.17729	0	0.085314	0.2421	0.2144
106.98	0	0.03938	0.093353	-1.4207	-0.2157	0.3329	0.3073	0.47634	0.30016	0	-0.56705	-0.28529	-0.02386	0.015681	-1.4516	-2.2519	0.16954	-0.28166	0	0.26362	-0.98554	0.54529	1.1301	0.32826	0.71333	0.05588	1.064	0	-0.54194	-0.37856	-0.14094	-0.332	-0.014962	-1.4286	-0.55552	-0.4599	0	0.13615	0.46318	0.46783	-0.11105	-0.61556	0.22706	-0.51534	0.13923	0	-0.74255	-1.7896	-0.64956
107.035	0	-0.12118	0.031092	-0.25727	-0.11289	-0.14071	-0.14889	-0.1704	-0.26878	0	-0.1463	-0.068114	-0.044879	-0.038964	-0.057046	-0.16797	-0.28643	-0.29903	0	0.22274	0.066261	0.24079	0.019784	-0.10247	0.087281	-0.12729	0.038123	0	-0.017131	0.099405	0.11103	-0.071742	-0.043772	-0.1404	-0.072432	-0.21469	0	0.12389	0.14757	0.036327	0.054187	0.066971	-0.19392	-0.22436	-0.074114	0	-0.06288	0.10842	0.18144
107.941	0	1.0603	1.4684	1.5789	-0.037228	0.10574	0.56265	-0.69765	-0.042149	0	3.2959	3.3355	1.5987	2.7025	-4.6842	1.7792	1.7198	3.1307	0	-0.3169	2.2354	3.3399	1.155	2.2965	1.4094	2.5149	2.373	0	0.90513	0.78781	-0.088497	0.15303	0.72249	1.0067	0.38076	1.1058	0	-0.96091	-0.48803	-2.8673	-0.94254	-0.55638	-3.9841	-2.3006	-1.9414	0	-0.40661	0.39652	0.59766
107.977	0	1.0242	1.5582	2.7409	0.53329	0.64264	0.49401	0.20816	0.38231	0	-0.82504	-1.0008	-0.22311	-0.545	0.48471	-0.077695	0.40692	-0.35541	0	0.99405	-0.084811	0.58709	0.70732	0.46626	0.65231	1.0045	0.56908	0	-0.79478	-0.4139	0.57359	0.86991	-1.6017	-0.42895	-0.075688	-0.72136	0	-1.1979	-0.18097	-0.38353	-0.95844	-2.3444	-1.2154	-0.32809	-0.64999	0	-1.4296	-2.8854	-2.4619
108.022	0	0.17424	-0.033896	0.21416	0.29974	0.18141	0.39977	0.70262	0.2765	0	-0.051144	0.040159	0.093359	0.039277	0.19109	0.067862	-0.11306	0.29168	0	0.10087	0.014949	0.21741	0.13659	0.28287	-0.04207	0.20244	0.29978	0	0.11304	-0.05196	0.2024	0.15321	0.23502	0.17017	0.33484	0.13789	0	0.036652	0.096431	-0.051078	0.13342	-0.012742	0.33068	0.32011	0.095541	0	0.078388	-0.031855	-0.011148
108.046	0	0.13739	0.13344	0.3987	0.1501	0.20903	0.41152	0.32515	0.30954	0	0.017608	-0.035128	0.12353	0.016867	0.043604	0.11623	-0.073172	0.066847	0	-0.051148	0.068339	-0.040169	-0.090317	0.11368	-0.1293	0.031726	-0.0066275	0	0.17648	-0.009752	-0.03263	0.046974	-0.0034444	-0.049952	-0.036116	0.091486	0	-0.0045091	-0.01154	-0.062343	0.16913	0.16979	0.15729	0.089482	0.17079	0	0.16082	0.2255	0.17146
108.903	0	-0.6873	-1.1604	-0.07346	-1.0365	-0.1404	-1.4181	-1.4035	-1.0616	0	0.21306	0.04466	0.69349	0.26601	0.2602	0.069441	0.84566	0.10833	0	0.71852	0.50691	0.39664	-0.2291	0.17432	-0.053275	0.16609	-0.15981	0	0.61016	-0.93972	-0.016896	-0.15803	0.48183	0.18912	0.36253	0.0065835	0	0.2354	-0.015866	0.11368	0.36702	0.70607	0.22672	0.33199	0.84724	0	-0.45101	-0.50479	-0.15593
109.03	0	0.26928	0.62219	0.71266	0.70696	0.60009	0.9564	1.0067	1.1223	0	-0.059437	0.063679	-0.018422	0.20007	0.42654	0.40493	0.24882	0.43828	0	0.11284	-0.35433	0.044867	0.09947	-0.076404	0.036846	0.14438	0.30393	0	-0.021598	0.080394	0.00066272	-0.12399	0.09457	0.33947	0.11209	0.25926	0	0.12072	0.10332	0.13307	0.09868	0.051183	0.28745	0.24419	0.24324	0	-0.047123	0.24418	0.0078296
109.066	0	0.27298	0.41245	0.29112	0.29339	0.38933	0.69415	0.81827	0.4313	0	0.14169	-0.15892	0.32698	0.21457	0.175	0.26963	0.094619	0.24763	0	-0.37268	0.032292	0.095276	-0.26417	0.39304	0.039755	-0.17987	-0.047084	0	0.25303	0.25622	0.27809	0.14542	0.35375	0.29912	0.31743	0.44088	0	-0.13667	0.082184	0.16198	-0.089855	-0.20709	0.15804	0.1022	0.2298	0	-0.18664	0.11509	0.12893
109.987	0	0.11494	0.29467	0.23108	0.56166	-0.21221	0.349	-0.98952	-0.0438	0	-0.29121	0.28959	-0.78869	-0.072264	-0.463	-0.57219	0.010461	-0.19663	0	-0.7691	-0.42941	-1.9797	-0.8986	-1.803	-1.2086	-1.6628	-0.37556	0	-3.5274	-0.55731	0.38182	0.7871	0.94907	0.12327	-0.58734	1.193	0	0.25708	0.12631	-0.068864	0.24127	0.42758	-0.60784	-0.45988	-1.1895	0	-0.3097	-0.93644	-0.36899
109.991	0	0.40957	0.78848	1.3908	0.77307	0.2782	-0.19273	-0.38434	0.53482	0	-0.45038	0.018862	-0.12887	0.54609	-0.15092	-0.8879	-0.14388	-0.42615	0	-0.97716	-1.3447	-0.89322	-1.2391	-2.4978	-1.2675	-1.2038	-1.0933	0	-1.4055	-1.0141	0.58619	0.47873	-0.20533	-0.035413	-0.73808	0.17843	0	0.97222	0.10139	0.6713	1.0779	0.2609	0.18615	-0.11826	-0.073777	0	-0.5685	-1.1852	-0.94111
110.028	0	0.41465	0.58494	0.84799	0.88898	0.94769	1.0365	1.0624	0.71471	0	-0.20663	-0.19314	-0.11309	0.16091	0.11944	0.23389	0.11672	0.17955	0	0.17261	0.2349	0.29048	0.25423	0.24269	0.22941	0.046006	-0.058944	0	0.22827	0.44616	0.19922	0.31403	0.35482	0.28411	0.14805	0.21519	0	-0.084309	-0.10792	0.10766	-0.072692	0.021607	0.050313	0.17322	0.1077	0	-0.015172	-0.070071	-0.21576
110.072	0	-0.12146	-0.097403	-0.038389	-0.014948	-0.035593	0.11907	0.10385	0.11419	0	-0.28954	-0.33962	-0.13727	0.041349	-0.2032	-0.33888	-0.083224	-0.20841	0	0.064844	0.23347	0.28039	0.21384	0.15402	0.24867	0.063909	0.064449	0	0.29325	0.07449	-0.10938	0.056955	0.084084	-0.085414	-0.032206	-0.22917	0	0.036457	0.0032338	0.0078902	-0.054239	-0.28099	-0.14203	0.093477	-0.30522	0	-0.12634	-0.37419	0.030426
110.9	0	-0.56734	-1.7832	-0.87135	-0.33474	-0.80903	-0.62043	-0.5069	-0.47583	0	-0.02667	-0.27848	0.40523	-0.32101	-0.21058	0.12705	0.55031	0.56239	0	0.097507	0.053481	0.39108	-0.12151	-0.086367	0.49217	0.089663	-0.041346	0	0.15995	-0.27095	0.029013	0.21643	0.40526	-0.37358	-0.59945	0.81823	0	0.4578	-0.14328	-0.062529	0.13776	0.78712	-0.47095	-0.331	0.24823	0	-0.1325	-2.2137	-0.32452
110.959	0	-0.78584	-0.69145	-0.13494	-0.20853	-0.00084908	-0.21257	-0.72428	-0.18914	0	-0.24576	-0.80445	0.2155	-0.25742	-0.16414	-0.28907	-0.023485	0.10519	0	-0.35688	-1.6059	0.068411	-0.11524	-0.36138	-1.2889	-0.43591	-0.32268	0	-0.74165	-0.023291	0.13072	0.27643	0.18798	0.025138	0.0034082	0.47123	0	-1.0698	-0.30488	-0.12862	0.78892	0.17576	0.55571	0.78084	0.59387	0	0.20002	-0.0075481	0.4374
110.977	0	1.0913	0.74233	1.0206	0.30266	0.49038	0.5723	0.056965	0.41648	0	0.066771	0.40796	1.2232	1.3027	0.32898	0.46876	-0.021927	-0.013034	0	-0.11128	-0.013165	-0.13869	0.09927	-0.024567	0.15095	0.27754	0.32399	0	0.32157	-0.039615	0.07837	-0.1366	-0.0076846	0.12214	0.14247	0.23777	0	0.082466	-0.25129	-0.0025239	0.51616	-0.15084	-0.06684	0.2494	-0.27333	0	-0.70924	0.040619	-0.12668
111.02	0	0.64984	0.35029	-0.2324	-0.39182	-0.14485	-0.15775	-0.42094	-0.17605	0	0.1526	0.063141	0.39314	0.5588	0.75354	1.0594	0.98492	1.0622	0	0.31983	-0.12279	0.66568	0.7649	0.97518	0.89651	1.3318	1.6627	0	-0.12893	0.32295	0.71067	0.44697	0.98155	1.4623	1.3363	1.6254	0	0.37097	0.51213	0.28297	0.16627	0.39771	0.90088	0.96338	1.1584	0	-0.4002	0.19049	0.057577
111.044	0	0.21289	0.0007164	-0.37632	-0.46423	-0.46746	-0.24889	-0.42615	-0.28494	0	0.061652	0.057862	0.36656	0.33009	0.59671	0.81869	0.6638	0.86693	0	-0.0064157	-0.1247	0.39526	0.53434	0.60821	0.68467	0.9179	1.204	0	-0.10867	0.1581	0.43954	0.47711	0.82057	1.0753	1.1464	1.4868	0	0.22223	0.32461	0.32252	0.17554	0.2347	0.63515	0.69844	0.97409	0	-0.35267	-0.088516	0.0018945
111.079	0	0.47832	0.1583	-0.26185	-0.14034	-0.074995	0.002678	-0.08981	-0.0029939	0	0.17966	0.24016	0.39196	0.41732	0.62832	0.77228	0.59257	0.62758	0	0.001549	0.32622	0.43399	0.5227	1.0152	0.75802	0.95199	1.2708	0	-0.070451	-0.018493	0.17719	0.21502	0.48433	0.74772	0.73295	0.89073	0	0.094902	0.30313	0.29104	0.087588	0.25897	0.56348	0.65349	0.72787	0	-0.23446	0.10431	-0.054877
111.151	0	0.23131	-0.0039982	-0.51193	-0.79803	-0.59775	-0.24554	-0.63291	-0.41917	0	0.28304	0.31517	0.56523	0.7882	0.88625	1.1888	1.0521	1.198	0	-0.17139	-0.30169	0.39534	0.41699	0.58535	0.95401	1.1511	1.4466	0	-0.37948	0.11984	0.46821	0.26434	0.808	1.1811	1.1138	1.4033	0	0.30056	0.47093	0.20419	0.18486	0.27537	0.90557	1.0089	1.3043	0	-0.24767	0.11417	0.21149
111.177	0	0.55107	0.37269	-0.024613	0.080985	-0.059774	0.28179	0.030858	-0.045558	0	0.078433	-0.070855	0.38792	0.26843	0.60943	0.92758	0.66383	0.82208	0	-0.24016	-0.0002606	-0.056249	0.34128	0.35034	0.51049	0.85982	1.1418	0	-0.45493	0.056877	0.35759	0.51867	0.73068	0.9409	0.89112	1.1377	0	-0.031952	0.14983	0.16162	0.15711	0.14079	0.85879	0.80515	0.41741	0	-0.27372	-0.015885	-0.0094156
111.372	0	-0.62251	-1.0388	-0.43497	-2.2441	-0.75119	-0.96752	-0.85154	-0.66926	0	7.6595	7.5779	7.1492	7.9179	8.4615	8.0275	8.1165	7.9675	0	0.83678	-0.37099	0.085937	0.97015	0.52511	1.1834	0.72742	1.3571	0	-0.74876	-0.28565	0.3523	-0.069668	-0.3171	0.27779	0.18685	-0.12407	0	2.268	2.0384	1.2451	0.51383	1.5465	1.3345	2.2288	1.7091	0	-1.4024	-0.55846	-0.50157
111.948	0	-0.027607	0.088438	-0.15843	-0.15251	-0.097959	0.11246	-0.12034	-0.15431	0	0.012215	0.044317	-0.064752	0.14351	-0.1032	-0.10845	-0.085085	0.0045427	0	-0.22773	-0.15261	-0.13288	-0.15158	-0.077617	-0.39884	-0.20529	-0.28138	0	-0.19077	-0.12454	-0.21442	-0.069932	-0.087765	-0.1568	-0.30775	-0.16526	0	-0.049429	-0.010203	-0.13067	-0.21364	-0.35048	-0.34723	-0.51767	-0.37354	0	-0.28111	-0.22782	-0.55009
112.023	0	0.42551	0.063349	-0.21916	-0.28589	-0.2113	-0.045897	-0.22979	0.175	0	0.17145	-0.015646	0.37696	0.45932	0.64694	0.88782	0.88407	0.80816	0	-0.18084	0.27948	0.29362	0.54031	0.71682	0.68261	1.0511	1.2445	0	-0.42409	-0.1106	0.10926	-0.062724	0.5396	0.81322	0.7659	0.94615	0	0.2582	0.43837	0.34875	0.10147	0.37732	0.7971	0.90828	1.0758	0	-0.092612	-0.044931	0.079407
112.04	0	-0.14955	-0.10644	-0.14741	-0.15168	-0.4216	-0.088312	-0.26353	-0.27033	0	0.20381	0.34012	0.46008	0.53065	0.58276	0.84779	0.68079	0.77328	0	-0.0035605	0.29421	-0.068264	0.40312	0.51317	0.57557	0.65353	0.87866	0	-0.27558	0.15037	-0.12045	0.19916	0.31055	0.53795	0.48233	0.66785	0	0.10528	0.25027	0.22001	0.18374	0.1869	0.32073	0.61722	0.71142	0	-0.12556	0.22954	0.26137
112.898	0	-0.51593	-0.7802	-0.78108	-2.3646	-1.0179	-0.73141	-0.75248	-0.0066305	0	1.0253	-6.7033	0.8138	-0.93798	-0.26512	-2.2662	1.2133	1.5516	0	1.6718	1.9498	1.976	1.2046	0.32582	1.1119	1.5248	1.968	0	-1.6533	-1.2778	-0.70774	-1.3331	-0.67738	-2.1242	-0.19814	-3.5282	0	2.1205	1.893	1.8076	0.32506	2.4912	1.678	1.098	2.3082	0	-0.12416	-0.28891	-0.53993
112.938	0	-0.42953	0.21667	0.15409	0.079221	-0.34786	0.146	0.94591	0.1152	0	-0.28454	-0.26428	-0.62232	0.87388	-0.086758	-0.27479	-0.5912	-0.67454	0	-0.091609	-0.041729	-0.41694	-0.34961	-0.29752	-0.097988	-0.40421	-0.10897	0	-1.5136	-0.60261	-1.1593	-0.86749	-1.1956	-1.1971	-1.3124	-1.0993	0	0.25645	0.099884	-0.20318	0.40287	-0.23202	-0.37478	-0.4515	-0.4236	0	0.025327	-0.67813	-0.6797
112.986	0	-0.081126	-0.068516	0.17178	-0.15748	0.046437	-0.32762	-0.12386	0.075748	0	-0.11557	-0.2164	-0.28159	-0.20701	-0.25415	-0.37253	-0.491	-0.45193	0	0.07109	0.11339	0.093065	-0.0076034	-0.010079	-0.11381	-0.18258	-0.22	0	-0.29162	-0.38092	-0.48152	-0.58449	-0.54419	-0.48814	-0.49159	-0.37655	0	0.075819	-0.052582	-0.071778	-0.15964	0.13666	-0.12802	-0.14544	-0.16204	0	-0.050392	-0.081795	-0.14936
113.024	0	-0.12175	0.038466	-0.17335	-0.15675	-0.18997	-0.17075	0.02675	-0.0028834	0	0.0076941	-0.14127	-0.023642	-0.051054	-0.077452	-0.12977	-0.23656	-0.23106	0	0.057863	-0.047989	0.0079621	-0.13426	-0.12077	-0.10082	-0.15667	-0.16678	0	-0.036319	0.061395	0.035818	-0.092872	-0.11278	-0.18539	-0.20267	-0.11592	0	0.096101	0.13197	-0.0028401	0.10897	-0.021787	-0.053671	-0.14697	-0.28844	0	0.16588	0.30062	0.1294
113.057	0	0.099575	0.058536	-0.26831	-0.22332	-0.12438	-0.30278	-0.041219	-0.28129	0	0.06582	-0.051172	0.091224	0.025583	0.0083117	0.10683	-0.089174	-0.055286	0	0.035122	0.069538	0.14283	0.0014603	0.15814	0.021957	-0.01036	-0.030671	0	-0.069347	-0.065683	-0.095391	0.013992	0.021005	-0.0065813	-0.00065763	-0.031673	0	0.07101	0.044643	0.059172	0.020037	-0.073761	0.063277	-0.023208	0.010814	0	-0.033934	0.021601	-0.07804
113.118	0	-0.03117	-0.24561	-0.29405	-0.32249	-0.101	-0.46113	-0.26548	-0.081906	0	-0.024583	-0.1775	-0.08605	-0.0066047	-0.17177	-0.17462	-0.37573	-0.33119	0	0.028424	0.0079036	0.04183	-0.073745	-0.070463	-0.16228	-0.22541	-0.23141	0	0.090667	-0.0049894	-0.21638	-0.13351	-0.12705	-0.14073	-0.085594	-0.08086	0	0.16391	0.096843	0.069351	0.0081444	-0.12504	0.057405	-0.01252	-0.22236	0	0.0028609	0.042204	-0.18351
113.155	0	-0.035564	-0.1706	-0.34992	-0.3097	-0.1457	-0.37865	-0.092826	-0.31955	0	-0.036566	-0.021667	-0.10028	-0.029495	-0.18036	-0.1973	-0.26543	-0.029124	0	-0.015165	-0.060906	0.0098179	-0.13512	-0.12868	-0.117	-0.20338	-0.14303	0	-0.12101	-0.15434	-0.1786	-0.15153	-0.16147	-0.1868	-0.20597	-0.14784	0	0.0081957	-0.059513	-0.17031	-0.02015	-0.11184	-0.1928	-0.26321	-0.29489	0	-0.047992	0.15552	0.034174
113.188	0	-0.022224	-0.27293	-0.21521	-0.32166	-0.23544	-0.555	-0.20772	-0.0084359	0	-0.14558	-0.11341	-0.058101	-0.039358	-0.13617	0.041895	-0.24888	-0.1876	0	0.033133	0.14936	0.12866	-0.10961	-0.0076303	0.005642	-0.053668	0.017909	0	-0.19014	-0.18634	-0.24957	-0.059514	-0.12173	-0.19155	-0.16559	-0.14373	0	0.22591	0.25599	0.18677	0.16685	0.032834	0.060574	0.015872	0.055251	0	0.10686	0.2188	0.010748
113.241	0	0.12832	0.074288	0.11007	-0.063945	-0.074435	0.18365	-0.16904	-0.13947	0	-0.12511	0.0015915	-0.26275	-0.1987	-0.2406	-0.17009	-0.30075	-0.30265	0	0.093282	0.020219	0.067936	-0.0076444	-0.061201	-0.069684	0.017026	-0.081858	0	0.054973	-0.026215	-0.11927	0.1304	-0.073052	-0.10073	-0.063055	-0.050575	0	0.31212	-0.011147	0.011803	-0.034853	-0.18397	0.11019	-0.19112	0.13133	0	0.18646	0.19156	0.1514
113.372	0	-0.098767	-0.19311	-0.50277	0.31573	-0.029305	0.013556	-0.20133	-0.39026	0	0.48334	-0.40192	0.042895	-0.071909	0.48386	-0.029586	-0.47177	-0.29882	0	-0.30547	0.45861	0.55811	-0.10941	0.47416	0.31335	0.17848	0.23092	0	-0.042078	0.21278	0.28519	-0.042223	-0.088707	-0.52503	0.19829	0.34102	0	-0.021149	0.34907	-0.57936	0.1291	-0.37408	0.40015	-0.60924	-0.59463	0	0.29659	0.34181	0.7016
113.99	0	-0.019325	-0.14171	0.39093	-0.15322	0.069865	-0.32201	-0.15069	-0.019373	0	-0.14338	-0.2579	-0.30927	-0.22014	-0.1477	-0.29429	-0.5133	-0.35464	0	-0.022646	0.18463	0.029471	-0.042309	-0.0060449	0.15084	-0.1513	-0.26974	0	-0.14872	-0.38746	-0.4002	-0.57946	-0.29931	-0.40335	-0.2382	-0.43855	0	0.058394	-0.19299	-0.05061	-0.29375	-0.09132	0.025827	-0.15536	-0.12694	0	0.19474	0.15301	0.0886
114.021	0	0.33062	-0.019525	-0.48449	-0.45886	-0.6454	-0.37083	-0.61461	-0.45709	0	0.46966	0.27952	0.43886	0.54738	0.49948	0.81143	0.63307	0.34018	0	0.012348	0.13785	0.44656	0.31697	0.45317	0.20304	0.60713	0.5948	0	0.22914	0.2787	0.32317	0.33825	0.49373	0.65727	0.55906	0.54733	0	0.26116	0.28975	0.16878	-0.043475	0.15827	0.39505	0.3531	0.23843	0	-0.089954	0.23477	-0.043359
114.055	0	-0.015848	-0.028109	0.13669	0.10561	-0.11174	-0.11679	-0.23602	-0.21061	0	0.20125	0.026405	0.06665	0.20981	0.085428	0.06702	-0.11756	-0.15517	0	-0.10175	-0.036522	0.093434	0.096037	-0.062166	-0.16052	-0.20613	-0.22171	0	0.34093	0.37646	0.33216	0.24048	0.28593	0.22894	0.055826	0.11725	0	0.19175	0.19099	-0.0011814	-0.043747	-0.23416	-0.18706	-0.40387	-0.28127	0	-0.17518	-0.16462	-0.21705
114.088	0	-0.080625	0.019075	-0.0046262	0.10273	-0.06895	-0.23702	-0.10226	-0.20202	0	0.058938	-0.034125	0.077822	0.026144	0.016973	-0.010828	-0.18686	-0.25293	0	0.25077	0.27365	0.29092	0.15515	0.23968	0.044233	0.053898	-0.11867	0	0.088728	0.11374	0.12165	0.0068595	0.1152	0.001114	-0.076259	-0.079398	0	0.13034	0.099359	0.1565	0.0091633	-0.39316	-0.15351	-0.26866	-0.25043	0	0.12366	0.14777	0.072666
114.17	0	0.032072	0.062839	-0.49472	0.098174	-0.48262	0.061528	-0.29797	-0.35774	0	0.27633	-0.32248	-0.12149	-0.78284	-0.75296	0.21548	0.051272	-0.24211	0	0.013461	-0.33734	-0.1318	-0.22455	-0.22478	-0.76021	-0.11879	0.06156	0	0.14301	0.5655	0.6212	0.14274	0.16087	0.52368	0.37611	0.39608	0	0.24884	-0.16051	0.18854	-0.15465	-0.28538	-0.26841	0.016899	0.59993	0	-0.30643	-0.10851	-0.32204
114.934	0	-1.0688	0.14562	0.37878	-0.18189	0.24995	0.35809	-0.15547	-0.28847	0	0.90271	1.2281	0.78342	1.0073	0.22841	0.79626	0.86242	0.59916	0	0.071253	0.31658	-0.50117	0.24841	0.32237	-0.027702	-0.7483	0.47351	0	-0.54181	-0.22211	-0.29883	-0.94964	-0.10199	-0.37982	-0.11517	-0.55587	0	0.26457	-0.50483	0.082789	-0.12558	-0.62079	-0.23923	-0.63527	-0.63026	0	0.0069675	0.71215	0.13553
115.004	0	0.49821	0.41067	0.52324	0.4499	-0.28067	0.26779	0.05184	0.062315	0	0.070795	-0.30241	0.032077	0.20536	-0.064295	-0.078908	-0.14782	-0.21685	0	-0.48106	-1.0661	0.086886	0.0078085	-0.59609	-0.0216	-0.2531	-0.41721	0	-0.5779	-0.12683	-0.52052	0.11433	0.030573	-0.20998	-0.69242	-0.30163	0	0.047029	0.028727	-0.19793	-0.48351	-0.49697	-0.35962	-0.40158	-0.11535	0	0.094313	0.13829	-0.12214
115.02	0	0.048343	-0.093904	0.0096825	-0.092227	-0.47526	-0.15443	-0.17308	-0.19405	0	0.032107	-0.15539	0.037879	0.24297	-0.08168	0.039385	-0.011753	-0.1452	0	-0.57996	-0.67144	0.051335	-0.070066	-0.081377	0.051697	-0.084828	-0.18237	0	-0.42174	-0.015851	-0.31737	0.17982	-0.0043715	-0.13537	-0.38072	-0.092696	0	0.074289	0.095249	-0.046784	-0.010155	-0.21141	-0.15176	-0.15211	-0.035885	0	-0.058733	-0.078477	-0.14219
115.04	0	0.2222	0.14321	-0.15999	0.059406	0.036645	0.17674	0.51024	0.31969	0	0.064482	0.078775	0.24956	0.18291	0.20496	0.25647	0.026794	0.21919	0	-0.22384	0.17913	0.23142	0.06849	0.27454	0.12632	0.2253	0.12043	0	0.039738	-0.024474	0.13679	0.021535	0.10097	0.15614	0.12235	0.14111	0	0.19285	0.13272	0.055683	0.18101	-0.3002	0.15973	0.11291	-0.096385	0	-0.018441	0.126	-0.080768
115.077	0	-0.65676	0.43699	-0.019847	0.74186	0.44297	1.3817	0.50432	0.039997	0	0.034659	-0.0077669	0.12314	0.19658	0.55789	0.035992	-0.081284	-0.09062	0	-0.1075	-0.30386	0.21871	0.0058086	0.47794	0.12817	0.17064	0.096321	0	0.090694	0.13127	0.5593	0.1013	0.22106	0.1946	0.46049	0.25969	0	0.46853	0.13686	0.069811	0.51986	0.32964	0.61634	0.46349	-0.12027	0	0.077605	0.95974	0.12595
115.117	0	-0.26737	0.27747	0.094803	0.423	0.29911	1.017	0.58151	0.41245	0	0.11361	0.21803	0.28815	0.061089	0.18889	0.13255	-0.065863	0.094539	0	-0.052153	-0.29845	-0.1054	-0.093038	0.043241	-0.10338	-0.046731	-0.028451	0	0.26349	0.097878	-0.001858	0.10861	0.032231	0.13352	0.10888	-0.019198	0	-0.027351	0.013506	-0.13868	0.052901	-0.14961	0.13593	-0.0587	-0.26079	0	0.1401	0.6636	0.29892
115.131	0	-0.51307	0.13809	-0.0053525	0.028182	-0.009082	0.88211	0.58874	0.21815	0	0.37826	0.075899	0.29665	0.26283	0.48553	0.36193	0.16408	0.20355	0	0.0478	-0.19266	0.078013	0.12254	0.30399	0.099439	0.092542	0.17588	0	0.25187	-0.034594	-0.032006	0.10881	0.1077	0.018893	0.066088	-0.013662	0	0.088624	0.074611	-0.12448	-0.18964	-0.18666	0.064489	-0.08909	-0.11901	0	0.05584	0.28793	-0.019244
115.171	0	0.16398	0.029768	0.17085	0.23248	0.10524	0.27117	0.57804	0.18789	0	0.21252	-0.060741	-0.067924	0.041271	0.1348	0.1723	-0.091226	0.3261	0	-0.094779	-0.15214	-0.0020172	-0.061889	0.039062	-0.20066	-0.095707	0.18257	0	0.048002	0.051386	0.072333	0.21166	0.29963	0.15611	-0.046266	0.18725	0	0.39487	0.16042	0.11931	0.18219	0.0078938	0.26833	0.18991	-0.027842	0	0.050357	-0.070946	-0.25924
115.205	0	-0.0064523	0.10489	-0.093868	0.37326	0.23434	0.97802	0.5815	0.3043	0	-0.10172	0.068391	0.029813	-0.074785	0.30334	0.2534	-0.35178	0.13776	0	0.10833	0.022552	0.31051	-0.062012	0.27007	-0.019782	0.005394	0.55755	0	-0.038046	-0.17843	0.052793	-0.18286	0.0042649	-0.047127	0.1287	-0.26439	0	-0.2065	-0.079631	-0.29675	-0.14045	-0.38606	-0.0056995	-0.31062	-0.6197	0	0.19697	0.30311	0.15699
115.921	0	0.0103	0.03531	0.00025554	-0.033661	-0.035994	-0.0029864	0.053748	0.023529	0	-0.024406	0.047922	-0.034082	-0.069611	-0.05442	-0.13113	-0.071283	-0.10251	0	0.064907	-0.065496	-0.030398	0.11419	0.056726	0.090781	0.089213	0.083958	0	-0.12295	-0.010931	-0.059728	-0.16369	-0.065408	-0.057122	-0.030915	-0.032775	0	-0.034609	-0.059817	0.019544	-0.049901	-0.022507	-0.023649	0.087266	-0.049473	0	-0.024397	0.065347	-0.07057
116.009	0	0.75041	0.71961	0.65711	0.25189	0.24106	0.18636	0.37121	0.14114	0	-0.068408	-0.10313	0.0091841	0.26702	-0.29516	0.039772	-0.066601	-0.17305	0	-0.43737	-0.55636	0.16803	-0.17184	0.0053428	-0.27386	-0.10049	-0.18944	0	-0.087756	0.15824	-0.17911	0.37361	-0.043666	0.10832	-0.022198	-0.11345	0	0.10838	-0.004498	-0.18387	-0.34644	-0.45794	0.032611	-0.34285	-0.31238	0	-0.13877	0.13247	-0.10035
116.036	0	0.10409	0.296	0.2259	0.23538	0.28118	0.38058	0.25508	0.26656	0	-0.092695	0.46177	0.21953	-0.00676	0.40854	-0.12883	0.19355	-0.27234	0	0.046006	0.046424	-0.076404	0.13096	0.14713	0.20704	0.32484	-0.10883	0	0.39912	0.11489	0.036676	0.32302	0.20952	0.16938	-0.028581	0.0044612	0	0.27108	0.26658	0.07703	-0.14297	-0.04715	0.25231	0.048564	0.025878	0	-0.0015776	0.15417	0.18796
116.072	0	0.049335	0.083291	0.086636	0.05391	-0.063642	0.053463	-0.078923	0.017048	0	-0.058615	-0.026372	-0.020192	-0.044498	-0.091427	-0.17765	-0.28839	-0.35834	0	-0.10709	-0.084551	-0.0071487	-0.034696	-0.09781	-0.24465	-0.1008	-0.23974	0	0.041989	0.12798	0.087988	-0.06634	-0.11169	-0.14739	-0.27379	-0.22094	0	0.098938	0.16231	-0.00050248	-0.08355	-0.27226	-0.2329	-0.24488	-0.31888	0	0.12537	0.19968	0.045566
116.205	0	0.091247	0.13644	0.03707	0.11049	0.24049	0.39317	0.10815	0.03329	0	-0.17647	0.22067	-0.12235	-0.22304	-0.14915	-0.12311	-0.14001	0.0041155	0	-0.038459	0.0679	-0.011703	0.040033	-0.26213	0.020418	-0.34343	-0.071717	0	-0.021424	0.051742	0.10678	0.0014318	0.037263	-0.13632	-0.16101	-0.030194	0	0.058328	0.30464	0.075631	0.25229	-0.21125	-0.10756	-0.10988	-0.19002	0	0.036615	0.19611	0.13889
116.908	0	-5.1136	-4.452	-5.7104	-4.1396	-0.091609	-4.1767	-5.7442	-5.8819	0	-0.042898	-0.39086	-0.067112	-0.29813	-0.31352	-0.24904	-0.15353	-0.20521	0	-0.024848	-0.079133	0.040286	-0.2835	-0.13239	0.03991	-0.35732	-0.55769	0	0.44457	-0.49976	-0.25289	-0.60391	0.36573	0.18196	-0.91776	-0.16565	0	-2.8876	-3.018	-2.978	-2.3905	1.89	-1.4466	-2.5583	-2.8764	0	1.1092	0.35505	-0.024748
116.928	0	-1.7841	-1.7184	-1.914	-1.7887	0.041416	-1.6777	-1.8797	-1.8955	0	-0.017786	-0.037031	-0.018334	-0.020469	-0.091767	-0.062878	-0.050881	-0.085241	0	0.10719	-0.012431	0.063821	0.033157	-0.1105	-0.0020565	-0.18008	0.014492	0	-0.22593	-0.20594	-0.31224	-0.26382	-0.3322	-0.20308	-0.17962	-0.16729	0	-0.078833	-0.16634	-0.13669	-0.12116	1.0488	0.17647	-0.018577	-0.074881	0	0.033656	-0.018891	0.030259
116.951	0	-2.4577	-2.3289	-2.5296	-2.4519	-0.14865	-2.3606	-2.2079	-2.5775	0	-0.11899	-0.24154	-0.14071	-0.18863	-0.098043	-0.12243	0.072962	-0.13124	0	0.1405	-0.0084095	-0.022715	-0.15856	-0.20012	0.0098465	-0.017186	-0.13168	0	0.44211	-0.16517	0.015686	0.23738	-0.13938	0.0061224	0.029324	-0.016651	0	-0.21275	-0.054698	-0.13869	0.030761	1.3827	0.28374	0.15714	-0.18869	0	0.34973	0.20462	0.010709
116.974	0	-0.89298	-0.7583	-0.64524	-0.67822	-0.47014	-0.72365	-0.86249	-0.73452	0	0.20696	0.01193	-0.11692	0.086915	0.27673	0.16884	0.15211	-0.11398	0	0.12891	0.044004	0.15316	0.08122	-0.065669	0.02426	-0.10059	-0.079376	0	0.056058	-0.1439	-0.067296	-0.09658	-0.04573	0.11385	0.27294	0.1867	0	0.046518	-0.006703	0.10891	0.19365	0.40576	0.34438	0.12546	0.18839	0	0.20855	-0.019483	-0.042092
117.02	0	-0.13468	-0.087019	-0.36463	-0.60257	-1.0001	-1.2976	-1.2232	-1.4431	0	0.12336	-0.15635	-0.3477	-0.38576	-0.53813	-0.6884	-0.9196	-1.0916	0	-0.1153	-0.49114	-0.38757	-0.36866	-0.88985	-0.97043	-1.3542	-1.3611	0	-0.1733	-0.015338	-0.30885	-0.34628	-0.61259	-1.0301	-1.1483	-1.4616	0	-0.20812	-0.30684	-0.53308	-0.5881	-1.4316	-1.2364	-1.5043	-1.5317	0	0.013617	-0.087267	-0.28801
117.04	0	-0.6173	-0.59104	-0.78793	-0.84766	-1.0861	-1.3652	-1.4341	-1.3929	0	-0.04661	-0.32542	-0.38373	-0.49554	-0.45313	-0.77103	-0.79815	-0.98549	0	0.10242	-0.077999	-0.045528	-0.21235	-0.70443	-0.59697	-1.0345	-0.9598	0	-0.15101	-0.2818	-0.46113	-0.38482	-0.67059	-0.8328	-0.90971	-1.2822	0	-0.072169	-0.23514	-0.29485	-0.22133	-0.7563	-0.80286	-1.171	-1.0828	0	-0.013808	-0.039945	-0.26147
117.055	0	0.23409	0.067257	-0.20176	-0.16491	-0.026611	0.048992	0.021764	0.027136	0	0.2767	0.16198	0.11184	0.056486	-0.018909	-0.034314	-0.22491	-0.11359	0	-0.081641	-0.013316	-0.072768	-0.11204	-0.15593	-0.075609	-0.2702	-0.26032	0	-0.01359	-0.047657	-0.10847	-0.11779	-0.16297	-0.28392	-0.17659	-0.23833	0	-0.058945	0.044411	-0.15896	0.0014164	-0.17409	-0.061192	-0.36873	-0.18415	0	-0.15888	-0.12033	-0.21999
117.075	0	-0.15312	-0.1865	-0.20476	-0.2252	-0.44945	-0.29971	-0.27403	-0.47937	0	0.15725	-0.087549	0.072681	-0.011071	-0.112	-0.16698	-0.35165	-0.10254	0	0.088521	0.060583	-0.029066	-0.14747	-0.24459	-0.33439	-0.34593	-0.40978	0	0.025314	-0.020491	-0.092976	-0.033308	-0.14676	-0.21308	-0.41319	-0.3923	0	-0.055462	-0.066895	-0.15558	-0.16656	-0.30177	-0.44335	-0.58026	-0.57008	0	-0.027923	-0.047063	-0.17298
117.091	0	-0.42164	-0.25706	-0.34355	-0.55306	-0.60655	-0.57493	-0.62794	-0.68885	0	-0.059458	-0.19417	-0.18193	-0.38148	-0.40304	-0.48367	-0.59828	-0.55148	0	0.071231	-0.040915	0.12646	-0.065376	-0.11678	-0.18891	-0.27908	-0.33048	0	-0.054824	0.02053	-0.031186	-0.14842	-0.2725	-0.407	-0.44875	-0.47424	0	-0.12715	-0.11886	-0.30634	-0.17771	-0.38402	-0.53892	-0.61976	-0.55169	0	-0.020993	-0.02699	-0.26569
117.153	0	-0.71298	-0.48631	-0.64937	-0.75515	-1.0602	-1.5093	-1.5399	-1.4605	0	-0.00064353	-0.11527	-0.58037	-0.438	-0.52811	-0.54407	-1.1046	-0.94596	0	0.033886	0.089746	-0.047445	-0.27499	-0.60432	-0.70393	-0.84751	-0.83661	0	-0.17466	-0.10744	-0.28343	-0.37405	-0.66187	-0.80741	-1.1276	-1.29	0	-0.10321	-0.23468	-0.40959	-0.18355	-0.78151	-0.87748	-1.3701	-0.92034	0	0.018041	-0.0056369	-0.07955
117.912	0	-2.1921	-1.5682	-2.1401	-2.1935	-0.30762	-2.0196	-2.049	-1.7058	0	0.36626	0.0088248	-0.1063	0.96777	-1.7825	-0.23343	1.1498	1.1513	0	0.54259	0.50729	0.12893	-0.3257	-0.13109	0.67982	-0.40731	0.12728	0	2.7715	1.7351	4.1338	3.6371	4.651	3.9702	5.3037	4.7773	0	-0.081245	-0.89779	0.41567	0.91659	1.7591	0.75566	0.69188	0.97307	0	-0.19991	0.57701	0.65276
117.983	0	0.28483	-0.8619	0.22789	-0.065211	0.18013	-0.14924	-0.37007	0.72435	0	0.70883	0.56856	0.78561	0.39947	0.41553	0.94791	0.61592	1.0474	0	-0.75216	-0.98194	-1.0472	-1.6327	-0.96902	-0.95791	-1.4224	-0.65627	0	-0.60076	-0.82685	0.13985	-0.51863	-0.36848	0.20751	0.12759	0.48193	0	-0.3059	-0.92258	-0.024413	1.0052	0.12835	0.38735	0.61172	0.8349	0	-0.29428	-0.21989	0.34745
118.024	0	-0.024866	0.12206	-0.26973	-0.20812	-0.90352	-0.72995	-0.95457	-1.0291	0	-0.47298	-0.54513	-0.67259	-0.73616	-1.0742	-0.96239	-1.2211	-1.2974	0	-0.27902	-0.44428	-0.6026	-0.30561	-0.64556	-0.76612	-0.93826	-1.3387	0	-0.13768	-0.11937	-0.26782	-0.28697	-0.62303	-0.85666	-1.3249	-1.2624	0	0.01963	-0.12206	-0.18373	-0.38772	-0.98272	-1.067	-1.1305	-1.1301	0	-0.10214	-0.0040228	-0.26752
118.051	0	-0.013955	0.29707	0.1555	-0.054978	-0.68654	-1.1883	-2.6575	-2.9473	0	-0.11158	-0.37127	-0.30181	-0.24969	-0.57821	-1.4197	-2.9817	-3.0662	0	-0.23364	0.039284	-0.051798	-0.23484	-0.57053	-0.95249	-2.3914	-3.4678	0	0.098205	0.042155	0.072112	-0.21099	-0.32717	-0.74872	-2.2799	-3.082	0	0.062609	0.078325	-0.044298	-0.24655	-0.64459	-0.97175	-2.7788	-3.2069	0	0.11057	-0.008821	-0.19947
118.906	0	-4.6593	-4.2204	-5.3378	-3.9761	0.014435	-3.9335	-5.2238	-5.4685	0	-0.24355	-0.34718	-0.19628	-0.36087	-0.20683	-0.44325	-0.32103	-0.28462	0	-0.035709	-0.10275	0.021157	-0.19306	0.093634	0.15044	-0.41376	-0.47997	0	0.1971	0.1272	0.15422	0.41589	0.53128	0.53286	0.26884	0.048806	0	-2.3697	-2.4986	-2.2137	-2.011	1.9266	-1.1681	-2.3672	-2.3569	0	0.89975	0.32371	0.075491
118.924	0	-1.1611	-1.1342	-1.1782	-1.2121	-0.0539	-1.1255	-1.3289	-1.1404	0	-0.16109	-0.013694	-0.20992	0.031289	-0.13541	-0.13293	-0.039434	-0.13784	0	0.1389	0.03814	0.062894	0.033652	-0.099572	0.039385	-0.088638	0.024989	0	-0.12894	-0.11908	-0.19036	-0.1593	-0.081488	-0.078668	-0.018619	-0.089686	0	-0.076747	-0.19618	-0.17497	-0.13217	0.51988	-0.026003	0.0065756	-0.0095913	0	0.17085	0.21419	0.1965
118.943	0	-0.15202	0.1095	0.087616	-0.23957	0.12334	-0.11264	-0.16265	-0.097344	0	-0.20797	-0.033956	-0.22398	-0.31321	-0.2365	-0.096596	-0.063999	-0.3235	0	-0.12024	0.055914	0.20198	-0.16083	-0.12013	-0.031061	0.09088	-0.11236	0	-0.06191	-0.067722	-0.12725	-0.05926	-0.1117	-0.089376	-0.24919	-0.2251	0	-0.029013	0.093346	-0.062448	0.016601	-0.053529	-0.26465	-0.32823	0.011266	0	0.054718	0.17802	0.025436
118.978	0	-0.27585	-0.10966	-0.25576	-0.20824	-0.23295	-0.24218	-0.31721	-0.26115	0	-0.24028	0.025446	-0.37058	-0.18433	-0.18117	-0.35808	-0.26065	-0.42307	0	0.25888	0.15331	0.40159	0.015654	-0.21483	-0.0080713	-0.004738	0.015384	0	0.16961	0.19093	0.097419	-0.019033	-0.01972	-0.037603	0.0058889	-0.0055333	0	-0.044711	0.2879	0.19952	0.06567	0.033856	-0.15041	-0.11538	0.023476	0	-0.356	-0.3379	-0.37977
118.993	0	-0.27191	-0.033911	-0.18275	-0.21984	-0.032544	-0.22595	-0.15121	-0.030784	0	-0.15741	0.0071044	-0.18382	-0.028308	-0.11094	-0.30534	-0.18781	-0.2465	0	0.19473	0.0048792	0.37514	-0.080975	-0.18239	-0.10778	-0.12873	-0.029409	0	0.049917	-0.16641	-0.078698	-0.11408	-0.26928	-0.18456	-0.16727	-0.17888	0	-0.039271	-0.058568	-0.068136	0.095318	-0.16478	-0.27997	-0.26595	-0.33669	0	-0.13652	0.086149	-0.15917
119.003	0	-0.39071	-0.24639	-0.29215	-0.27179	-0.10898	-0.32252	-0.356	-0.26679	0	0.071498	0.27141	0.032961	-0.0047121	0.28587	0.015125	-0.0066968	0.071671	0	0.19492	0.056007	0.42055	-0.03157	-0.18644	-0.056184	-0.16186	-0.15373	0	0.14431	0.048316	0.063302	0.043519	-0.028475	-0.032509	-0.04313	-0.047451	0	-0.0031408	0.082637	0.00078899	-0.046426	-0.081112	-0.1501	-0.3377	-0.074075	0	-0.10574	0.013556	0.00087411
119.035	0	-0.22928	-0.0029689	-0.15406	-0.14214	-0.14782	-0.17848	-0.11441	-0.11057	0	-0.011848	0.031089	-0.12879	-0.03947	-0.15726	-0.18249	-0.30502	-0.35008	0	0.067345	0.006293	0.062993	-0.079373	-0.14048	-0.0087557	-0.20124	-0.017659	0	0.0079863	-0.0040644	0.07549	0.047491	-0.1509	-0.2756	-0.21911	-0.23235	0	-0.038055	-0.0018391	-0.096625	0.015529	-0.20617	-0.24475	-0.26243	-0.28623	0	0.13004	0.21377	0.15646
119.067	0	-0.23457	-0.12743	-0.32668	-0.21261	-0.24758	-0.38062	-0.43216	-0.31786	0	0.03739	-0.1121	-0.14077	0.025318	-0.18507	-0.19233	-0.16303	-0.18838	0	0.13049	0.082822	0.072754	0.057223	-0.035919	0.080153	-0.086343	0.062909	0	0.081187	-0.12321	0.040023	0.037614	-0.19681	-0.23972	-0.34181	-0.27115	0	0.051253	0.0017114	-0.046558	0.10495	-0.072991	-0.19894	-0.40719	-0.19246	0	0.072797	0.12035	0.064599
119.11	0	-0.23371	-0.056635	-0.11433	-0.1266	-0.095707	-0.30045	-0.191	-0.28209	0	-0.0013222	-0.059286	-0.056713	-0.0080614	0.0039554	-0.12909	-0.16101	-0.28384	0	0.029547	-0.089512	0.0014425	-0.10922	-0.13402	-0.023315	-0.19517	-0.2317	0	-0.13631	-0.010299	-0.032947	0.020134	-0.12598	-0.21508	-0.38813	-0.2266	0	-0.016117	0.17981	-0.13774	0.090341	-0.085437	-0.29654	-0.41311	-0.20744	0	-0.027335	0.15814	-0.0038259
119.134	0	-0.30219	-0.20834	-0.38758	-0.28882	-0.0033394	-0.26618	-0.34097	-0.20544	0	-0.1428	-0.11576	-0.11566	-0.076634	0.0091944	-0.20247	-0.36775	-0.28691	0	0.10099	0.18924	-0.023956	-0.02133	-0.077419	0.17171	-0.11204	0.17442	0	0.20969	-0.059017	-0.04285	-0.088673	0.0208	-0.26481	-0.24993	-0.1266	0	0.079058	0.16257	0.048466	0.12762	0.023347	-0.28675	-0.27795	-0.12664	0	0.15354	0.35117	0.32453
119.171	0	-0.16318	-0.13932	-0.11552	-0.15003	-0.16008	-0.14146	-0.20913	-0.092859	0	0.048514	0.10595	-0.029554	0.010399	-0.047374	-0.08763	-0.23052	-0.26741	0	0.12708	0.056869	0.22738	0.015663	-0.065908	0.11002	-0.11885	0.16907	0	-0.10196	-0.23968	-0.22984	-0.1996	-0.12106	-0.39637	-0.39021	-0.30558	0	-0.084873	-0.018945	-0.046336	0.068133	-0.059835	-0.32258	-0.33362	-0.17465	0	0.12405	0.2065	0.15413
119.908	0	-2.0284	-2.3386	-3.0857	-2.8588	-0.25448	-2.2775	-1.7631	-1.9607	0	0.45164	1.0168	0.9725	0.50148	1.0725	-0.3517	0.52936	-0.58927	0	0.32245	-0.66391	2.2751	-0.33639	-0.76858	-0.44935	-1.4646	-0.63574	0	-0.60667	-2.2784	-1.4937	-0.4602	-0.4694	-1.2047	-0.8238	-0.56286	0	-0.42566	0.14516	0.32216	0.93162	1.7616	1.2627	1.4933	0.057724	0	0.075762	1.1121	0.73341
119.924	0	-0.16003	-0.24039	-0.27861	-0.20747	0.0014433	-0.3651	-0.40118	-0.3316	0	-0.11654	-0.2236	-0.18111	-0.1364	-0.21145	-0.20245	-0.094394	-0.22404	0	0.51675	-0.25641	-0.0031127	-0.2709	-0.097168	-0.11109	-0.20756	0.0080768	0	-0.3441	-0.23091	-0.002896	-0.02038	0.068719	-0.51823	-0.13595	-0.22978	0	-0.049537	-0.091155	-0.003843	0.037493	0.20703	0.28455	0.23425	0.072453	0	0.11549	-0.01008	-0.083105
119.947	0	-0.92672	-0.68905	-0.42471	-0.62675	-0.63718	-0.92799	-0.80736	-0.73986	0	-0.24728	-0.075583	-0.16211	-0.29689	-0.14228	0.036739	-0.084847	-0.10179	0	0.08457	-0.0047116	0.23071	-0.016928	-0.31129	0.034573	-0.37312	-0.091318	0	-0.091662	-0.23314	-0.15162	-0.24664	-0.28624	-0.067209	-0.34252	0.050626	0	-0.28047	-0.02675	0.20468	0.036061	0.56403	-0.081044	0.05955	0.082281	0	-0.17722	-0.32653	-0.086806
119.995	0	-0.10135	-0.47599	0.06658	0.34608	-0.09111	0.20547	-0.53203	0.18198	0	-0.03007	-0.17752	-0.71512	-0.18801	-0.35794	-0.83287	-0.37624	-0.3047	0	0.24706	0.20414	0.64788	-0.090986	-0.21099	0.24022	0.27369	0.31374	0	-0.73018	-0.022132	-0.33717	0.22575	0.33018	0.37249	0.056955	-0.65809	0	-1.3057	-0.051622	-0.34033	0.19257	-0.99576	-0.32719	-0.084949	0.070908	0	-0.84609	-0.059211	0.01758
120.039	0	-0.12451	0.012952	-0.20105	-0.17026	-0.17581	-0.16267	-0.17255	-0.1504	0	-0.013183	-0.056555	-0.11105	-0.12556	-0.21851	-0.27463	-0.2387	-0.2667	0	0.037184	0.31351	0.33717	-0.05762	-0.0053207	-0.17317	-0.12762	0.061672	0	-0.08559	-0.18546	-0.13181	-0.024031	-0.24552	-0.030963	-0.15593	-0.17654	0	0.11474	-0.030751	-0.037663	0.11804	0.0955	-0.093793	-0.23073	-0.059743	0	0.096382	0.096624	0.0077785
120.067	0	-0.35082	-0.037027	-0.19793	0.053724	-0.17654	-0.31732	-0.011625	-0.44953	0	-0.17599	1.1079	-0.058823	0.087226	0.084863	-0.097111	-0.070271	-0.27993	0	-0.32447	-0.028123	0.22462	-0.26733	-0.14625	0.063893	-0.29064	-0.42785	0	0.16645	-0.025	0.19612	0.42825	0.067372	0.073415	0.080978	0.025926	0	0.26441	0.44976	0.42195	0.38703	0.55975	0.33631	-0.1448	-0.094526	0	0.04603	-0.097012	-0.18386
120.902	0	-4.8675	-4.2061	-5.5736	-4.1616	0.033625	-4.055	-5.1856	-5.8048	0	0.13951	0.0010853	0.094372	0.04889	-0.14409	-0.039295	-0.13979	0.2616	0	-0.033583	-0.094421	0.053337	0.080852	-0.38287	0.24153	-0.16962	-0.66135	0	0.37786	0.22584	0.61592	0.91474	1.0319	0.38353	0.55664	0.44405	0	-2.8869	-2.1883	-2.3219	-2.2243	1.8969	-1.3823	-2.6461	-2.7012	0	1.4924	0.20694	-0.07135
120.947	0	-0.24079	-0.07256	-0.24672	-0.26095	-0.15063	-0.21929	-0.16455	-0.051467	0	0.097314	0.14704	-0.043558	-0.014889	-0.01183	-0.004863	0.035306	-0.057462	0	0.11651	0.047681	0.17981	0.033994	-0.039008	0.026859	0.036966	0.047436	0	0.06358	0.062782	0.073289	-0.26374	-0.10653	-0.024978	-0.16882	0.01717	0	-0.0098189	0.0063612	-0.050944	-0.052488	-0.13924	-0.14182	-0.17666	-0.15416	0	0.025868	-0.056764	-0.099286
120.973	0	-0.29855	-0.17737	-0.25596	-0.2005	-0.11826	-0.18513	-0.24205	-0.1257	0	0.06729	0.032382	-0.17966	-0.069946	-0.050146	-0.10115	0.028752	-0.067511	0	0.12376	0.11791	-0.054132	0.045393	-0.069762	-0.067365	-0.029423	-0.051993	0	0.059723	0.1455	0.11819	0.027469	-0.043189	-0.0087716	-0.112	0.13521	0	-0.086646	0.051222	-0.039055	-0.028422	-0.13985	-0.083525	-0.21486	-0.10977	0	0.076177	0.12054	-0.0060004
120.994	0	-0.17296	-0.17957	-0.090773	-0.078202	-0.29814	-0.1283	-0.15707	-0.10678	0	0.063018	-0.038248	-0.097734	0.16801	0.11038	-0.066528	-0.052007	-0.12255	0	0.31253	0.15586	0.44749	0.13008	0.043273	0.21551	0.040772	0.14796	0	0.018166	0.00040521	-0.074474	-0.3295	0.0093986	-0.11266	-0.12401	-0.0063192	0	-0.1403	-0.040827	-0.037288	-0.022361	-0.055052	0.03177	-0.22915	-0.22384	0	0.14073	0.18792	-0.058745
121.001	0	-0.23646	-0.34242	-0.29704	-0.24163	-0.27864	-0.30612	-0.33821	-0.29097	0	-0.050884	0.051961	0.079926	0.03298	-0.035216	0.032151	-0.046987	-0.065127	0	0.29894	0.071211	0.67251	0.1458	-0.023543	0.012425	0.17277	0.0197	0	0.0039755	-0.2198	-0.057398	-0.1518	0.044189	-0.049951	-0.007097	-0.057376	0	0.049198	0.097548	0.082031	0.16048	0.1803	0.033043	-0.13128	0.040314	0	0.032356	0.069596	0.029688
121.007	0	-0.071414	-0.20293	-0.071442	-0.067567	-0.077615	-0.11062	-0.06824	-0.024884	0	-0.040535	0.19201	0.031655	0.021315	-0.041915	-0.16677	0.015751	-0.14853	0	-0.043467	-0.063467	0.42103	-0.16245	-0.22844	-0.16102	-0.15648	-0.0729	0	-0.040894	-0.050664	-0.095327	-0.24017	-0.26221	-0.12842	-0.15108	-0.14287	0	0.031615	-0.029695	-0.016876	-0.016639	-0.040587	-0.10343	-0.23603	-0.25384	0	0.035635	0.043181	-0.013943
121.03	0	0.25711	0.412	0.15481	-0.077433	0.88571	0.56842	0.97156	0.52956	0	0.01607	-0.048576	0.18595	0.45611	0.25755	0.14732	0.2844	0.092736	0	-0.51757	-0.68893	0.64175	-0.67223	-0.12229	-0.70231	-0.78501	-0.69648	0	0.10219	-0.38283	-0.42618	-0.33611	-0.36474	-0.052364	0.10648	-0.47533	0	-0.042217	0.22656	0.2707	0.5112	0.2461	0.65484	0.40141	0.47809	0	-0.32153	-0.22467	-0.22908
121.068	0	0.02445	0.16159	-0.14984	-0.0871	-0.16327	0.26621	0.54737	0.15678	0	-0.0036503	-0.031368	0.14636	0.39839	0.206	0.14643	0.273	0.081034	0	-0.27896	-0.26119	0.5433	-0.2602	0.0086225	-0.34289	-0.46517	-0.29015	0	0.038532	-0.041142	-0.21108	-0.084725	-0.25972	-0.060582	-0.054381	-0.25958	0	0.12584	-0.13651	-0.090706	0.152	0.061577	0.061806	0.094525	0.026228	0	-0.10374	0.10052	-0.18428
121.077	0	0.027543	0.06721	-0.039831	0.0017678	0.4037	0.27808	0.45054	0.30847	0	0.023148	-0.015556	0.30057	0.146	0.22096	0.21947	0.14059	0.08028	0	-0.30292	-0.24777	0.55032	-0.38103	-0.034775	-0.48706	-0.17104	-0.35689	0	0.13307	-0.029193	0.013029	0.10168	-0.080073	0.067839	-0.0059586	-0.14803	0	-0.12899	0.019142	0.0049984	0.28668	0.2046	0.099111	0.13249	0.064157	0	-0.045716	0.13174	-0.15015
121.168	0	0.11382	0.21058	-0.1745	0.10487	0.33089	0.36419	0.16919	0.40648	0	-0.20516	-0.096199	0.19755	-0.096124	0.11056	0.033252	-0.14081	-0.24748	0	-0.11636	-0.21726	0.85314	-0.1856	0.14197	0.021264	0.22011	-0.032866	0	-0.0091752	-0.24423	-0.2489	-0.19471	-0.16116	-0.26781	-0.13299	-0.42524	0	-0.037024	-0.066279	0.16952	0.52391	0.2404	0.16841	0.068032	0.25599	0	0.0096052	0.060099	0.10888
121.192	0	-0.33977	-0.16494	0.085791	-0.077724	0.087167	0.34486	0.63881	0.27709	0	-0.029746	-0.0039301	-0.03979	0.036074	-0.43283	-0.14827	0.23448	-0.35481	0	-0.22473	-0.18125	-0.21907	-0.10865	-0.113	-0.057563	0.11879	-0.17579	0	0.18065	-0.6925	0.13829	-0.035633	0.25299	0.12121	0.69354	-0.45983	0	-0.16337	-0.34518	-0.019436	0.3004	0.16661	-0.094326	0.078211	-0.49919	0	-0.048621	-0.054185	-0.62386
121.229	0	-0.50026	-1.0417	-0.3268	-1.0279	-0.46094	-0.2493	-0.26349	-0.86106	0	0.1127	0.032661	0.53699	0.47805	-0.073513	-0.012917	0.037613	-0.41765	0	0.37123	0.058531	0.40766	0.17519	-0.6276	-0.11892	-0.19786	-0.090913	0	0.0333	-0.48502	-0.06407	0.21998	0.093571	-0.043082	-0.2033	-0.39502	0	-0.041949	-0.2519	-0.39908	-0.28758	0.11626	-0.090682	-0.21678	-1.1197	0	0.45352	0.39443	0.75849
121.261	0	0.075925	-0.4208	-0.73738	-0.71989	-0.60523	0.12225	0.075149	0.34194	0	0.28247	0.50783	0.38829	0.44841	-0.19087	0.57951	0.83643	0.26297	0	-0.0033836	-0.60734	-0.76215	-0.45713	-0.44033	-0.054086	0.076691	0.065724	0	-0.079194	-0.54082	-0.70909	-0.18167	-0.75771	-0.52572	-0.0048884	-0.45195	0	0.022628	0.34435	-0.46724	0.46805	0.3295	-0.3447	-0.14316	0.10882	0	0.22897	-0.067096	-0.2376
121.285	0	0.56095	0.53153	0.38394	0.70282	1.0325	0.72518	0.82358	0.77231	0	-0.81995	-0.018737	-0.24086	-0.029945	-0.29547	-0.17525	0.10255	0.043667	0	0.05317	-0.49159	0.25652	-0.96031	-0.2214	-0.23494	-0.41815	-0.2901	0	1.0625	0.59823	0.79632	-0.27028	0.76104	0.26992	0.45644	0.11682	0	0.2582	-0.14855	-0.1696	0.64402	-0.24213	0.10311	-0.037717	-0.30408	0	-0.12332	-0.17095	-0.32107
121.293	0	-0.34652	0.07709	0.50539	0.30819	0.1056	0.18775	0.65232	0.42927	0	-0.024079	0.15439	-0.24113	0.032771	0.13644	-0.16704	-0.43634	-0.28468	0	1.0219	0.74461	1.0937	0.68507	0.36281	0.80148	0.44612	0.39452	0	0.79584	0.59061	0.69546	0.68138	0.80403	0.56369	0.68309	0.41178	0	0.41699	0.32272	-0.35103	0.98212	0.060397	0.026723	0.14866	0.013515	0	0.12795	-0.62099	-1.0828
121.374	0	-1.567	-0.72011	-1.6904	-1.2262	-0.53095	-0.51856	-0.90862	-3.1777	0	-0.27882	-0.44333	-1.095	-0.12629	-1.3291	-1.2465	0.011523	-0.31131	0	0.60994	-0.2407	0.7862	0.66576	-0.32823	-0.029346	-0.087831	-0.53754	0	-0.24438	-1.6243	-1.0449	-0.31462	0.26534	0.1719	0.055521	-2.0469	0	0.35628	1.5591	1.0609	1.1289	1.3651	1.6245	1.9856	0.53011	0	0.92704	0.17597	0.87181
121.906	0	-0.27694	-1.5154	-1.6939	-1.233	-0.71908	-1.9206	-1.3591	-0.46105	0	-2.2187	-1.1205	-1.0312	-1.1277	-0.82662	-0.045068	-0.86234	-0.048256	0	0.14612	0.05325	0.94083	0.21178	0.092093	-1.1175	-1.3389	0.559	0	0.39425	0.31329	0.83204	1.0119	1.4213	0.35395	-0.32168	-0.2638	0	-1.2891	0.19729	0.42987	-0.086675	1.0559	-0.28515	-0.043475	0.42412	0	1.1394	0.67457	1.2147
122.025	0	-0.015159	-0.036499	0.12257	0.012419	-0.0084338	-0.057918	0.034784	0.0021404	0	-0.025258	-0.044426	-0.1123	-0.040588	-0.03384	-0.066678	-0.061508	-0.10199	0	0.044875	0.024868	-0.038248	-0.037907	-0.01609	-0.031555	-0.011492	0.03437	0	-0.030256	-0.047645	-0.061822	-0.109	-0.074259	-0.084179	-0.033866	-0.010341	0	0.049145	-0.030484	0.038424	0.036942	0.022521	0.068451	0.054745	0.047908	0	0.048892	-0.015639	-0.023535
122.056	0	-0.10296	-0.055578	0.053591	0.044087	-0.051288	0.13915	0.12206	0.046257	0	-0.058444	-0.078172	0.039507	-0.027995	-0.038631	0.004494	-0.11375	-0.075501	0	0.034468	-0.072444	0.010285	-0.064121	-0.010434	-0.058518	-0.081769	-0.11361	0	0.080779	0.031715	-0.051	-0.020277	-0.01685	0.0097016	0.073715	0.081276	0	-0.099386	-0.019439	-0.012338	0.10059	0.14855	0.064343	0.026235	0.036205	0	0.045145	-0.090607	-0.059144
122.072	0	-0.093295	0.0052973	0.10042	-0.1168	-0.019506	0.066348	-0.037593	-0.041423	0	0.063893	-0.0050434	0.11201	-0.047347	0.02162	-0.1116	-0.12397	-0.098024	0	-0.03166	0.10391	-0.051563	-0.095763	0.015689	-0.15441	-0.13781	-0.14022	0	0.061961	0.094231	0.0061149	0.003633	-0.051044	0.077514	0.10246	-0.0040893	0	0.058849	-0.1726	-0.08242	0.013508	-0.076762	0.0014716	0.085486	-0.020611	0	-0.084314	-0.032493	-0.11631
122.899	0	-5.3811	-3.4576	-7.2281	-4.4688	-0.13833	-4.822	-3.4928	-5.7447	0	0	5.2925	3.9339	0	7.4949	5.6634	5.545	4.1672	0	-0.40502	-1.0359	0.46676	-0.61022	0.15418	0.034723	-1.2521	-0.6592	0	0.30935	0.060529	0.87992	2.0101	2.4738	2.3658	-1.4974	-4.8578	0	-0.87392	-0.34527	-1.8861	0.20525	2.8982	0.24455	-0.15782	-0.46816	0	-1.5109	-7.3	-7.3
122.97	0	0.27893	-0.0383	0.15731	0.15829	-0.043762	-0.21533	0.22771	0.26127	0	-0.2793	-0.47997	-0.34623	-0.53494	-0.46672	-0.64426	-0.95828	-0.81968	0	0.07882	-0.24122	-0.26038	-0.36302	-0.52617	-0.14518	-0.50973	-0.36348	0	-0.74314	-0.26974	-0.42491	-0.68179	-0.64447	-0.40789	-0.55051	-0.45064	0	-0.10559	0.046292	-0.08494	-0.3686	-0.38096	-0.48022	-0.37013	-0.36942	0	-0.484	-0.4126	-0.42359
123.008	0	0.24835	0.11124	0.24167	0.37713	0.031069	0.20041	0.35758	0.43488	0	-0.10696	-0.28556	-0.18681	-0.13604	-0.23621	-0.23288	-0.42643	-0.43495	0	-0.06298	-0.14187	-0.4305	-0.28172	-0.4345	-0.19023	-0.12165	-0.30135	0	-0.26243	-0.30572	-0.20958	-0.36984	-0.16561	-0.30789	-0.22636	-0.15321	0	0.11328	0.1795	0.17247	-0.016397	-0.13976	0.010872	-0.096823	0.075107	0	-0.26318	-0.2306	-0.074921
123.027	0	-0.01847	-0.072321	-0.04999	0.041872	-0.046528	-0.064556	-0.0090258	-0.21035	0	-0.0029428	-0.12606	-0.019589	-0.03179	-0.078052	-0.1783	-0.18996	-0.18554	0	0.0025676	-0.11707	-0.0033237	-0.028626	-0.031109	-0.11862	-0.12022	-0.15594	0	-0.14179	-0.15882	-0.15681	-0.29424	-0.036019	-0.10835	-0.12531	-0.084617	0	0.021823	-0.039992	-0.16447	-0.18023	-0.060705	-0.05064	-0.1242	-0.13706	0	-0.20688	-0.063349	-0.0075591
123.043	0	0.057496	-0.072278	0.11007	0.11556	0.062764	0.094446	0.1032	0.16337	0	0.11432	0.14999	0.059819	-0.006222	-0.0048867	-0.19108	-0.069555	-0.068569	0	0.031737	0.056933	-0.16932	-0.086069	0.15462	-0.071563	-0.024677	0.0077251	0	-0.14204	-0.090822	-0.24151	-0.20264	-0.12899	-0.024776	-0.096017	0.028352	0	0.018257	-0.00080785	0.11024	0.006756	0.18813	0.17438	0.067058	0.025671	0	-0.073901	0.048684	-0.13523
123.08	0	0.13362	-0.097099	-0.28019	0.10962	-0.25357	0.10658	0.015327	-0.020538	0	0.18342	0.21653	0.25637	0.19254	0.039646	-0.0057189	-0.40383	-0.072691	0	0.33048	0.27278	0.28286	0.49776	0.36967	0.078926	0.30179	0.35889	0	0.22581	-0.090271	0.018337	0.099139	0.27687	0.19132	0.043739	0.21126	0	-0.065259	-0.041305	0.069792	-0.036614	0.15577	0.16262	0.14942	0.12838	0	-0.029044	-0.04006	-0.16248
123.108	0	-0.23144	-0.2415	-0.17871	0.30634	-0.35242	-0.034582	-0.10851	0.045585	0	-0.05501	-0.0552	-0.20987	-0.27831	-0.42765	-0.59968	-0.50947	-0.36447	0	0.058065	0.20336	0.086085	-0.16849	0.15292	0.2028	0.030558	0.13339	0	0.29637	0.17635	0.15877	0.24063	-0.055796	-0.028844	0.076481	0.24317	0	0.06784	0.015901	0.22359	0.04839	0.26446	-0.084708	-0.19376	0.14487	0	-0.1103	-0.19736	-0.36916
123.135	0	-0.024681	0.14387	0.59074	0.23793	-0.0068695	0.52114	0.342	0.48833	0	0.40959	0.23602	0.1516	0.063906	0.064215	0.3899	0.25361	0.29424	0	-0.15552	0.23641	-0.074909	0.042102	-0.037188	-0.47345	-0.25469	0.029286	0	0.29917	0.32452	-0.25703	-0.071156	-0.051184	0.03509	0.4202	-0.048634	0	-0.50322	-0.050621	-0.008239	-0.094151	-0.14978	0.094377	-0.15079	-0.20908	0	-0.11015	-0.20975	-0.07702
123.183	0	0.13129	-0.058009	0.12427	0.049934	0.082607	-0.2725	-0.25275	-0.082318	0	-0.33495	-0.33144	-0.36194	-0.25015	-1.0248	-0.81556	-0.17754	-0.43216	0	0.23892	0.67039	-0.34372	-0.51249	0.053407	0.12873	-0.0099329	0.22781	0	0.021131	-0.02229	-0.16582	-0.7015	-0.11271	-0.053775	-0.053829	-0.15325	0	0.45729	0.46794	-0.034521	0.41387	0.30765	0.4979	0.63558	0.39147	0	-0.19213	-0.18186	-0.3964
123.236	0	-1.2797	-0.30295	-0.34926	-0.10214	-0.13697	0.58966	-0.57525	-0.77976	0	0.23684	-0.20945	-0.050183	0.29895	-0.13434	-0.98929	-0.1483	-0.85847	0	-0.93756	0.21625	-2.0284	-0.44596	-0.6245	-1.1235	0.26992	0.15904	0	-0.26081	-0.59342	-0.47251	-1.0228	0.16427	-0.20623	0.18375	-0.1559	0	0.072707	0.78874	0.67821	1.6702	0.54999	0.048512	0.56609	1.4072	0	-0.23792	-0.42758	-0.77917
123.291	0	-0.10469	0.64056	-1.2647	-0.58195	-0.31437	-0.27282	-0.3344	-0.6843	0	0.76341	0.57167	0.33211	0.29606	0.73599	0.74846	0.19332	0.27203	0	-0.78209	0.18927	0.097329	-0.10737	-1.9212	0.37491	-1.6769	-0.17655	0	0.2946	0.14755	-0.34808	-0.10675	0.20582	0.73439	0.13334	0.29693	0	-0.49667	0.956	0.15196	-0.6051	-0.59002	-0.29332	-1.2885	-0.59968	0	-0.69372	-0.6566	-0.65523
123.308	0	-7.183	-0.090997	0.62605	-0.26058	0.065398	0.86968	1.2586	0.2677	0	0.76174	1.1387	-0.033431	1.225	-0.85792	0.73652	0.81899	0.249	0	0.90165	-0.22799	-0.56147	1.0621	1.174	-0.1954	0.25014	0.5212	0	-6.553	0.8276	0.25428	1.0104	0.90931	-2.2398	-0.08332	1.7716	0	2.6855	0.93454	2.5264	1.9027	2.642	1.2616	1.0946	3.4934	0	-1.3739	-0.30796	-2.0112
123.315	0	-0.55923	-1.121	-0.91056	-0.50046	-1.1997	-1.0052	-0.68237	0.26339	0	1.4706	1.8632	1.2433	1.1385	1.3581	1.128	1.9159	1.3387	0	0.99868	-0.063562	0.21934	-1.7876	0.53869	-0.57381	1.3692	0.99613	0	-0.36867	-1.3083	-0.54735	1.4439	0.84089	-0.48569	0.88322	0.36865	0	-1.6468	0.79556	1.6558	1.6483	-3.1302	0.11881	1.4958	1.6422	0	0.12266	-0.24998	-0.59855
123.324	0	1.5689	1.4601	1.7434	0.72087	-2.2531	1.3433	1.1194	2.2904	0	-1.1041	0.90249	1.0504	0.64642	1.1387	0.53182	0.49499	1.3174	0	-2.1384	-0.26595	-3.047	-0.9773	-0.51147	-0.31492	-0.23477	-0.37226	0	2.0553	1.5198	2.5725	2.9032	1.0359	1.5195	2.3504	3.4147	0	-0.77978	-2.2077	-1.0179	-2.089	-0.15311	-0.61341	-0.1311	-1.8285	0	-1.0207	-0.34903	-0.72407
123.335	0	-0.27637	0.0053253	-2.2551	-0.37509	-0.29645	0.12037	-1.8056	-7.5268	0	-2.8607	-0.85677	0.48614	0.33724	-0.69086	4.8145e-05	-0.4006	0.63952	0	-1.6328	-1.1289	-0.3757	0.26887	-0.71539	-0.49122	-1.5171	-0.93042	0	0.25837	1.5545	1.2899	0.45478	-0.21089	1.804	-5.8574	-3.1777	0	0.45144	0.88996	1.1683	0.98213	0.68658	1.105	1.9653	1.559	0	0.25143	0.78812	-0.21969
123.345	0	0.55069	-0.61881	-0.43276	0.25518	-0.92768	-2.0376	-1.0999	0.15679	0	-0.37701	0.56029	-0.59038	0.62775	0.74572	1.2071	0.64491	1.0946	0	-1.7748	-0.22852	-3.7492	-0.91565	-0.5516	-1.4702	-0.78376	-1.0807	0	6.912	6.9958	6.7708	7.0467	7.2763	1.428	7.6257	7.4801	0	-0.036762	-1.9443	0.38263	-0.78456	-1.8405	-1.9723	-0.26351	-1.4084	0	0.49554	-2.0982	-3.0842
123.362	0	-0.31025	-0.73123	-0.49178	-0.068015	-0.7552	-1.258	-0.33465	-0.41436	0	0.89565	0.18963	0.79373	-0.69069	-1.1467	1.0438	0.31665	0.57611	0	-0.31931	-0.01176	-0.68322	-0.90712	-1.0249	-0.22473	-0.13981	-0.030657	0	-0.84705	1.1849	2.3161	2.0074	1.5493	1.9097	1.7098	2.6338	0	-1.419	0.44977	0.77419	-1.4196	-0.28619	-0.12238	0.43279	-3.4151	0	0.25102	-0.95056	-0.6604
123.969	0	0.18674	0.06325	0.34216	0.08128	-0.29049	-0.2398	-0.13256	0.19182	0	0.23945	0.40764	0.31485	0.15451	0.015525	-0.084115	-0.008585	-0.022285	0	0.089478	-0.24817	-0.19964	-0.57882	-0.28026	-0.41831	-0.55843	-0.218	0	-0.45547	-0.332	-0.16893	-0.35311	-0.29251	-0.28092	-0.33069	-0.13275	0	-0.18178	-0.0037099	0.056378	-0.54679	-0.51587	-0.38652	-0.47538	-0.091785	0	-0.79828	-0.71427	-0.56094
124.007	0	0.19727	-0.17741	0.37236	-0.11155	0.42086	-0.26081	-0.17819	0.069177	0	-0.26963	0.049752	0.065361	0.1997	-0.15719	0.013592	0.35193	0.16067	0	-0.19381	-0.059056	-0.34871	-0.12339	-0.37012	-0.48386	0.2351	0.0050455	0	0.70215	0.4283	0.32021	0.49267	0.16226	0.24512	0.57687	0.54662	0	-0.24577	0.029092	-0.17103	0.18017	-0.056242	-0.10191	0.11738	0.47712	0	0.0034352	-0.28989	-0.22169
124.041	0	-0.034816	-0.14761	0.064602	0.16136	-0.13828	-0.042654	0.11605	-0.10052	0	-0.010966	-0.10888	-0.18146	-0.10572	-0.14837	-0.15555	-0.11242	-0.12486	0	0.047689	-0.10088	-0.053615	-0.054787	-0.12882	-0.032106	-0.12476	-0.03074	0	-0.16861	-0.12364	-0.022537	-0.093316	-0.023491	-0.2406	-0.015587	-0.027853	0	0.057396	0.015157	0.075236	0.055912	0.0055683	0.03773	0.099126	0.060845	0	-0.048491	-0.078771	-0.072153
124.074	0	0.16923	-0.021733	0.024636	-0.095441	0.11833	0.15426	-0.047558	0.0097105	0	-0.022039	0.044046	-0.061761	-0.067851	-0.23989	0.066818	-0.063407	-0.081152	0	-0.016322	-0.11486	0.020311	-0.10864	-0.0049391	0.02432	0.10737	-0.14493	0	0.26647	0.066431	0.16899	0.2458	0.064372	0.19721	0.1575	0.26508	0	0.2048	0.11219	0.066348	0.14712	-0.063568	0.14761	0.092975	0.024381	0	0.17507	0.10959	0.11844
124.101	0	-0.38157	-0.30867	-1.029	-0.30058	-0.316	-0.42476	-0.24305	0.022642	0	-0.24848	-0.26835	0.010642	-0.33326	-0.35281	-0.029572	-0.23603	-0.1503	0	-0.16977	-0.15255	-0.16802	-0.41663	-0.24039	-0.17743	-0.44798	-0.45821	0	0.12488	-0.017433	0.554	0.55573	0.080385	-0.12332	0.067706	-0.071528	0	0.057526	0.058656	0.1524	0.27801	-0.054735	0.11096	0.12398	-0.24676	0	0.19758	-0.039025	-0.77068
124.966	0	-0.22031	-0.15537	0.077855	0.17409	-0.38754	0.04709	-0.037192	0.00023083	0	0.03593	-0.093061	-0.066426	-0.078425	-0.19936	-0.43274	-0.45168	-0.3417	0	0.18307	0.077182	-0.17798	-0.28145	-0.12942	-0.18394	-0.45817	-0.11365	0	-0.43381	-0.20278	-0.27583	-0.21882	-0.25396	-0.0042823	-0.48369	-0.16993	0	0.10969	-0.077518	0.18674	-0.069208	-0.21411	-0.0058338	-0.053636	0.10352	0	-0.054113	-0.42961	-0.37886
124.992	0	0.46004	0.43362	0.58816	0.79049	0.58609	0.90671	0.98546	0.7571	0	0.25314	-0.17163	0.57657	0.72588	0.068924	-0.074311	-0.11297	0.098306	0	0.073737	-0.12753	-0.13797	-0.074658	0.045725	-0.53155	0.24032	0.10767	0	-0.11748	-0.013132	0.13145	0.026016	-0.0078532	-0.0026513	0.072886	-0.0028946	0	-0.15514	-0.19238	-0.24473	-0.17981	-0.17551	-0.1401	-0.082639	-0.20107	0	-0.17218	-0.49625	-0.55218
125.025	0	-0.032754	0.11036	0.075512	0.037593	-0.069048	0.11595	0.069642	0.14902	0	-0.026958	-0.081728	-0.039806	0.060906	-0.12317	-0.13331	-0.18466	-0.096043	0	-0.0064763	0.065107	0.16678	-0.034035	0.04518	-0.056698	-0.083287	-0.023695	0	0.076509	0.09106	-0.0054117	-0.10082	0.073883	0.024071	0.13719	-0.028969	0	0.0751	0.12522	-0.036885	0.15647	0.1211	0.10097	-0.0070865	-0.0062573	0	0.18536	0.20218	0.19067
125.061	0	0.29494	0.42756	0.3753	0.54767	0.67633	0.73344	0.56464	0.45213	0	0.052174	0.23804	0.23986	0.11285	0.08437	0.22216	-0.057808	0.10526	0	0.11257	0.059833	0.036903	0.0087864	0.19089	0.12517	0.15965	0.13579	0	0.22683	0.14914	0.13162	-0.0068359	0.20712	0.094099	0.18436	0.079879	0	0.04772	0.13003	0.16468	0.039244	0.12645	0.20158	0.029461	0.30564	0	-0.030786	0.0064672	0.02587
125.097	0	0.34661	0.13773	0.11018	0.23819	0.01978	0.71505	0.60635	0.14917	0	-0.027259	0.29613	0.45482	0.22735	0.42359	-0.061794	0.14078	0.16983	0	0.011861	0.031328	-0.2351	-0.036069	1.0511	0.010104	-0.00098507	0.33936	0	0.31198	-0.11319	0.12956	0.03658	0.13923	0.10064	0.0044102	-0.073311	0	0.13995	0.19849	0.35117	0.060968	0.30924	0.70548	0.30928	0.42507	0	-0.2687	-0.40575	-0.14004
125.988	0	0.15547	0.028162	-0.40525	-0.0030148	0.22029	0.81621	-0.24092	0.26522	0	0.49682	1.0092	1.007	0.013783	0.44178	0.72834	0.80716	0.17994	0	-0.15538	0.21173	-0.22366	-0.54991	-0.81452	-0.89285	-1.0318	-0.10059	0	-0.42953	-0.87831	-0.17197	-0.026407	0.41663	0.28125	0.41359	-0.26706	0	-0.2496	-0.767	-0.076849	0.04081	-0.69186	0.18258	-1.1325	-0.13097	0	0.86844	0.61246	-0.17598
126.024	0	0.080523	-0.073761	0.16821	0.094214	-0.086764	0.10013	0.040883	0.25362	0	0.003148	0.0052151	0.046555	-0.032699	-0.16172	0.086979	-0.19333	-0.16558	0	0.068433	0.014552	0.098116	0.184	0.56731	0.041952	0.18436	0.15157	0	0.25057	0.011585	-0.096935	-0.024161	-0.074147	-0.027862	0.019804	0.045359	0	-0.064652	0.22337	-0.081055	0.23394	0.30948	-0.056821	-0.0823	-0.15173	0	0.047053	-0.012708	-0.19883
126.056	0	0.16009	0.25516	0.43321	0.50448	0.29723	0.68142	0.62802	0.50013	0	0.21566	0.26226	0.50139	0.34082	0.31064	0.3044	0.35955	0.27217	0	0.29328	0.21082	0.29192	0.34678	0.45015	0.2684	0.33887	0.40475	0	0.16637	0.1279	0.19058	0.41751	-0.090673	0.22784	0.051716	0.23489	0	0.17263	0.17223	0.22569	0.327	0.15651	0.24077	0.11526	0.10057	0	0.20221	0.33295	0.49155
126.905	0	-0.14315	-0.1321	-0.026944	-0.41758	0.59383	-0.32604	0.48121	0.015832	0	-0.14184	0.046941	-0.12962	0.60439	0.05424	-0.54065	-0.24139	-0.29595	0	-0.063043	-0.3966	0.053906	-0.30841	-0.62243	-0.31444	0.33979	-0.013058	0	0.25966	-1.0459	-0.36678	-0.24222	-0.32959	0.081475	0.0052072	-0.70969	0	-0.52594	0.15656	0.090091	-0.26113	0.19751	-0.70917	-0.36258	-0.4818	0	-0.15668	0.7421	0.26342
126.936	0	-1.1509	0.11126	-0.26611	-0.90891	0.21356	-1.1158	-0.24842	-0.57822	0	-0.35936	0.016025	-1.0122	-0.26094	0.18012	-0.61191	-0.035562	-0.13092	0	-0.24885	-0.25629	0.84579	0.59362	0.19259	0.88468	0.73805	0.97015	0	0.72806	0.27343	0.43644	0.87514	0.91032	0.40058	0.32067	0.39637	0	-0.038359	0.35408	-0.064288	0.33534	0.59041	0.38829	0.47701	0.17071	0	-0.12114	0.13356	-0.06461
126.953	0	0.14091	-1.1565	-0.61098	-1.8867	0.14432	-0.0086727	-0.066957	0.58423	0	-0.49203	0.3411	1.0142	0.43032	0.5054	0.12121	-0.32446	0.087398	0	0.1179	0.21941	0.58534	0.67538	0.12337	0.30891	-0.34386	0.30445	0	0.96991	-1.2286	0.25144	0.43993	0.05874	0.072735	0.19989	0.45009	0	-0.38005	-0.076219	-1.0236	0.15617	-0.27171	-0.17542	-0.46414	-1.3946	0	0.47131	0.78202	-0.3408
127.002	0	1.3589	0.040127	-0.059948	0.24037	1.7609	0.63782	1.1318	0.8966	0	0.0034258	0.2033	0.043914	0.14261	0.31029	0.27737	0.27173	-0.095441	0	-0.24419	-0.24236	0.054705	-0.18026	-0.25227	1.7997	0.17514	-0.029237	0	0.40048	0.42496	0.2724	0.067073	0.27058	0.277	0.20323	0.38893	0	0.038245	0.02595	0.17456	0.063451	-0.13989	0.16	1.0576	0.16604	0	-0.065546	0.21142	0.076365
127.041	0	0.50875	0.40669	0.11839	0.12917	0.56158	0.7113	0.81382	0.61556	0	0.29894	0.15004	0.40818	0.29537	0.24334	0.17906	0.50458	0.41726	0	-0.021551	0.019904	-0.013073	0.57552	0.19568	0.34436	0.65677	-0.088646	0	0.52968	0.16351	0.24094	0.226	0.45139	0.27099	0.17949	0.18773	0	0.014215	-0.18676	-0.072068	0.051306	-0.21862	0.12816	0.027228	0.30265	0	-0.019705	0.13736	0.16171
127.076	0	0.18366	0.016608	-0.062453	0.26972	0.22681	0.55001	0.82044	0.23279	0	0.69594	0.43004	0.61915	0.40192	0.41714	0.12038	0.11159	0.54173	0	0.24455	0.10357	0.20225	0.32838	0.51924	0.55515	0.24444	0.33017	0	0.22556	0.040577	0.12919	0.1398	-0.0051202	-0.020912	0.0040656	-0.095892	0	-0.29769	-0.45122	-0.03408	-0.31954	-0.48611	0.34183	-0.25194	0.29842	0	-0.41631	-0.1088	-0.29442
127.111	0	0.44263	0.31964	0.30453	0.48555	0.47614	0.58139	0.84085	0.61556	0	0.26118	0.40831	0.32826	0.17494	0.51058	0.44174	0.076128	0.18085	0	0.025732	-0.073935	0.076577	-0.19681	0.3776	0.26398	0.02014	0.45983	0	0.23603	-0.022801	-0.22721	0.031697	0.067894	0.25864	-0.0028909	-0.20192	0	0.18811	0.1595	-0.16244	-0.24781	-0.13852	-0.061518	0.029214	-0.1556	0	0.062282	0.26405	0.18402
128.036	0	-0.051487	0.20452	0.03173	0.13768	0.10218	0.26804	0.11531	0.31686	0	-0.096137	-0.15307	-0.0068859	-0.10331	-0.024361	-0.070584	-0.2277	-0.32464	0	-0.54041	0.20085	0.016268	0.054669	0.06145	-0.4523	0.088577	-0.1847	0	0.032458	0.12052	0.0051479	-0.29913	-0.12746	0.026535	-0.22147	-0.0109	0	0.10519	0.18079	-0.069911	-0.18688	-0.22583	-0.37386	-0.36473	-0.49124	0	0.042384	0.14642	-0.092263
128.068	0	-0.059357	0.23142	0.029291	0.097247	0.13528	0.23796	0.057679	0.28223	0	0.061741	0.011862	0.047145	0.093489	0.072945	0.093505	-0.094474	-0.1763	0	-0.43402	0.33151	-0.017663	0.11495	0.019819	-0.34022	0.024752	-0.18594	0	0.0074878	0.1099	0.19035	0.11272	-0.16541	-0.03595	-0.25459	-0.033836	0	0.0017374	-0.020619	-0.15604	-0.12406	-0.39519	-0.42922	-0.46355	-0.52557	0	0.031487	0.099382	-0.098526
128.108	0	0.012973	0.19975	0.11768	0.1588	0.18558	0.3299	0.22295	0.37601	0	-0.14063	-0.15885	-0.066052	-0.14285	-0.13952	-0.10878	-0.36462	-0.33335	0	-0.50846	0.0062787	-0.056963	-0.0011218	0.033404	-0.43332	0.11886	-0.15476	0	0.082423	0.1795	0.10728	-0.27657	-0.13727	0.088808	-0.1696	0.049927	0	0.077776	0.10216	-0.10697	-0.14864	-0.24122	-0.33087	-0.31844	-0.42937	0	0.017327	0.11596	-0.028715
128.135	0	0.019316	0.27294	0.0041003	0.1458	0.2262	0.32603	0.12756	0.27362	0	-0.077411	-0.039129	0.065121	-0.11849	0.001346	0.017539	-0.20853	-0.29889	0	-0.40432	0.016699	-0.088629	-0.011635	0.18524	-0.34591	0.097501	-0.19323	0	-0.025741	0.05621	0.13484	-0.32358	-0.18809	-0.0051836	-0.26513	-0.1172	0	0.017276	0.11228	-0.039476	-0.17339	-0.27562	-0.41971	-0.31288	-0.49144	0	0.051703	0.32011	0.11491
128.176	0	0.028417	0.22868	0.064142	0.12858	0.17139	0.31673	0.053749	0.41613	0	-0.08591	-0.19818	-0.042887	-0.0073532	-0.048185	-0.096089	-0.25297	-0.41983	0	-0.59387	0.12621	-0.12063	0.10936	0.14332	-0.4579	0.33434	-0.14392	0	-0.081773	0.032211	0.030977	-0.46201	-0.22458	-0.12621	-0.3053	-0.036847	0	0.19052	0.28125	-0.015815	-0.038385	-0.1635	-0.2647	-0.3217	-0.52486	0	0.041603	0.14403	-0.0084751
128.204	0	-0.25258	0.17641	0.010296	0.30999	0.28493	0.22097	-0.022007	0.22764	0	-0.0039437	-0.32723	0.010517	-0.0061542	-0.011673	0.13496	-0.19631	-0.30059	0	-0.57677	-0.10196	-0.051984	-0.017482	-0.063769	-0.20206	0.10223	-0.32229	0	-0.43353	-0.084053	-0.069596	-0.080171	-0.35615	-0.34754	-0.61655	-0.30646	0	-0.1079	-0.01178	-0.32899	-0.36639	-0.30939	-0.6465	-0.5327	-0.55033	0	0.013929	0.027325	-0.14701
128.935	0	-0.69348	-0.10457	0.37026	0.035091	0.16939	0.19204	0.4673	0.45857	0	0.12414	0.53769	0.034483	0.6341	0.4098	0.27344	0.48256	-0.07866	0	0.2281	-0.088166	-0.6184	-0.8607	-0.81345	-0.0035761	-0.26457	-0.57475	0	-0.15382	-0.92398	-0.68884	0.043277	-0.2802	-0.88058	-0.26476	-0.77599	0	-0.048307	0.3205	0.24795	0.55972	0.53797	0.30981	0.032519	0.39469	0	0.43877	0.34923	0.29377
128.975	0	0.14695	0.012728	-0.21707	-0.22291	0.47403	-0.18637	-0.10982	0.020314	0	0.0063125	-0.070699	-0.22191	-0.16075	-0.11341	-0.39668	-0.070521	-0.0082764	0	0.18476	0.40619	0.11095	0.17081	0.21341	0.71148	0.036484	0.060422	0	0.10051	0.037357	-0.039386	-0.081666	-0.056378	0.058656	-0.079129	-0.06868	0	0.18271	0.25363	-0.015449	0.21193	0.11237	-0.00033071	0.35441	0.093621	0	0.16751	-0.27924	-0.26179
129.02	0	0.23444	0.1914	0.19724	0.15196	-0.17563	0.48599	0.31794	0.34228	0	0.21606	0.08716	0.18957	0.10496	0.16321	0.54909	0.10409	0.10059	0	-0.31767	-0.43577	-0.34127	-0.22309	-0.16272	-0.14518	0.095489	-0.14165	0	-0.16722	0.019778	-0.099236	-0.11486	0.25895	0.28378	0.015495	0.25485	0	-0.087295	-0.010756	-0.2602	-0.30316	-0.41975	0.10317	0.015566	0.1744	0	0.06583	0.24209	-0.00037764
129.04	0	0.084428	0.27212	0.10149	0.18187	0.17793	0.35756	0.23223	0.28838	0	0.023043	-0.00051591	0.076779	0.055971	0.10762	0.10508	-0.030354	0.031301	0	-0.45084	0.2237	-0.019877	0.059547	0.14937	-0.17943	0.35267	0.074784	0	0.093368	0.027964	-0.003016	-0.23313	-0.037897	-0.011954	-0.15582	0.11046	0	0.01559	0.12022	-0.095446	-0.22519	-0.15864	-0.23443	-0.1996	-0.26309	0	0.0081167	0.1187	-0.09142
129.056	0	0.09541	0.11061	0.076999	0.13999	0.10473	0.39206	0.44296	0.47531	0	0.089349	0.22568	0.24494	0.28956	0.40242	0.54073	0.59018	0.8367	0	-0.034203	0.14028	0.22282	0.24175	0.46003	0.4383	0.63345	0.80536	0	0.068923	0.013042	0.15145	0.16347	0.37554	0.43389	0.478	0.69009	0	0.10518	0.073863	0.1392	0.12232	0.013471	0.36145	0.42934	0.48741	0	0.11533	0.21861	0.10482
129.092	0	-0.54111	0.053836	-0.2131	-0.083324	0.19117	0.558	0.64317	0.13368	0	-0.00055035	-0.058212	0.1472	0.10436	0.31382	0.17153	0.10109	0.28911	0	-0.011611	-0.034447	0.30822	0.14339	0.23322	0.19386	0.43315	0.37406	0	0.12885	0.10388	0.033659	0.1018	0.093989	0.29401	0.40403	0.41817	0	0.3449	0.03003	0.12114	0.46212	0.16948	0.59141	0.44162	0.28093	0	-0.080009	0.73002	-0.048607
129.127	0	-0.29833	-0.033852	-0.20553	0.018966	0.097411	0.1823	0.16995	0.18967	0	0.10222	0.077509	0.19168	0.11889	0.22772	0.32309	0.31406	0.51066	0	0.043932	0.098248	0.26916	0.20985	0.38988	0.34921	0.46483	0.4881	0	0.32343	0.2528	0.28001	0.16533	0.51627	0.46088	0.55039	0.55006	0	0.0058211	-0.04326	-0.028652	0.29314	0.043707	0.30533	0.28917	0.23958	0	-0.1231	0.3714	0.018915
129.156	0	-0.0041956	0.12851	0.012984	0.17508	0.1014	0.30911	0.66912	0.319	0	-0.018149	-0.11226	0.065984	-0.013123	0.13488	0.12825	0.13099	0.42816	0	0.18069	0.11615	0.2241	0.29527	0.49308	0.46982	0.54992	0.66523	0	0.34857	0.09781	0.31836	0.17835	0.46538	0.46381	0.44773	0.7389	0	0.030614	0.099394	-0.056123	0.07703	-0.093655	0.27139	0.25944	0.27674	0	-0.14555	0.19571	-0.018903
129.195	0	0.25067	0.28918	0.17588	0.33828	0.31161	0.62452	0.50981	0.505	0	0.23047	0.31189	0.38172	0.4757	0.37795	0.42845	0.43373	0.60338	0	0.13191	-0.044827	0.17724	0.18647	0.42261	0.40817	0.47159	0.73294	0	0.068332	0.10498	0.069304	0.15436	0.41529	0.57518	0.33272	0.59163	0	0.019638	-0.08916	0.16472	-0.058638	-0.11085	0.32515	0.15116	0.22075	0	0.057694	0.17206	0.070192
130.018	0	0.36846	-0.20405	0.89149	0.0034813	-0.055698	0.66538	0.83849	1.0034	0	0.51483	0.26665	1.015	0.55335	0.61808	1.2604	1.7106	1.3447	0	0.11437	0.15497	-0.061625	0.34101	0.32166	0.22404	0.80805	1.0437	0	0.52693	0.27706	-0.56369	0.010099	1.0223	0.4955	0.60299	0.79162	0	0.16192	0.12151	-0.99475	-0.040896	0.7213	0.30213	0.40061	0.28953	0	-1.1077	-1.3775	-0.88587
130.043	0	0.49546	0.71628	0.25826	0.31914	0.35748	0.35889	0.014012	0.40991	0	0.55877	0.10163	0.40934	0.52072	0.67273	1.3965	1.1565	0.91322	0	-0.94932	0.13025	-0.053291	-0.052943	0.26734	-0.05336	0.885	0.78979	0	-0.35269	-0.013271	-0.50814	-0.15897	-0.07618	0.14663	0.3714	0.37726	0	0.1405	0.36738	0.086863	-0.33199	0.33367	0.36567	0.38723	0.32237	0	0.031622	0.18622	0.077755
130.051	0	0.68133	0.57944	0.30612	0.44453	0.21081	0.2327	0.13555	0.18881	0	0.51163	0.49123	0.62862	0.55397	0.83031	1.4174	1.619	1.5774	0	-0.65778	0.60405	0.72669	0.44139	0.89517	0.49851	1.4901	1.5612	0	-0.14968	0.1874	-0.10943	-0.073747	0.6074	1.0223	0.84844	1.1401	0	0.028948	0.17102	0.14598	-0.51417	0.15394	0.52547	0.63107	0.75984	0	0.032957	0.087912	0.037741
130.087	0	-0.044303	0.039614	-0.0021905	-0.047487	-0.11971	-0.0044507	-0.1848	-0.0059693	0	-0.042922	-0.12704	-0.026263	-0.023792	-0.084957	-0.14784	-0.20898	-0.30667	0	-0.068345	-0.057704	0.10096	0.069986	-0.11808	-0.16616	-0.15624	-0.072053	0	-0.0003577	0.047536	0.092492	-0.20017	-0.13527	-0.16352	-0.28961	-0.21341	0	0.086977	0.064629	-0.061321	-0.087485	-0.23091	-0.24686	-0.29203	-0.248	0	0.16636	0.13062	0.024476
130.186	0	-0.089022	-0.024506	-0.014576	0.0060643	-0.034729	0.01122	-0.13596	0.025504	0	0.0761	-0.096304	-0.094535	-0.029634	-0.038461	-0.011886	-0.13431	-0.21871	0	0.0076377	0.020983	0.1482	0.2678	0.097372	0.13623	-0.019943	0.1225	0	-0.083421	-0.055886	-0.092546	-0.20001	-0.14754	-0.13481	-0.29225	-0.37425	0	-0.10152	-0.024171	-0.069051	-0.15757	-0.42672	-0.46093	-0.3363	-0.32851	0	0.053094	0.031966	-0.08378
130.228	0	-0.20135	-0.093213	-0.064947	-0.13876	-0.21326	-0.039451	-0.28424	-0.1014	0	0.01982	-0.06861	-0.1169	-0.029489	-0.15002	-0.071952	-0.083722	-0.31958	0	-0.023812	0.01154	0.098487	0.10464	-0.020446	0.056095	-0.0014113	-0.008525	0	-0.019174	-0.0064256	0.026893	-0.30948	-0.15772	-0.10765	-0.24509	-0.294	0	0.084168	0.20149	0.033969	-0.059459	-0.15742	-0.3287	-0.22642	-0.28533	0	-0.018586	-0.037659	-0.096988
130.931	0	0.14589	0.62027	0.31787	0.63786	0.69515	0.7458	0.44062	-0.1781	0	-0.36508	-0.23327	-0.30342	-0.24267	-0.31596	-0.13457	-0.12991	-0.10409	0	-0.32887	-0.21469	-0.39243	-0.34447	0.19827	-0.072857	-0.30938	-0.19078	0	-0.34472	-0.17799	-0.29258	-0.50184	0.042601	0.42274	0.17033	0.053446	0	0.28268	0.06498	0.20769	0.17774	0.19396	0.019361	0.3878	0.20754	0	0.069817	0.033121	-0.22252
130.971	0	0.71063	-0.24315	-0.065641	-0.023779	0.56713	-0.32891	-0.56607	-0.10147	0	0.18425	-0.25157	-0.26483	0.10243	0.29649	0.4311	0.33366	0.3006	0	-0.23796	0.16269	0.26272	-0.063864	0.025725	-0.24379	0.30922	-0.28248	0	-0.27151	-0.6851	-0.26036	-0.75198	-0.19173	0.0026056	-0.54557	-1.8692	0	-0.17761	0.80753	-0.50622	0.65779	0.47272	0.34233	0.65265	0.28993	0	-0.48976	-0.10582	0.54427
130.994	0	0.059145	0.024936	0.13346	-0.070853	0.10596	-0.069936	-0.10935	0.040021	0	0.014821	-0.065205	-0.0852	-0.035678	0.1114	-0.057578	-0.11109	-0.025566	0	-0.03526	-0.020723	0.021407	-0.2112	-0.014885	-0.15359	-0.13615	-0.22447	0	-0.080311	-0.096384	-0.047872	-0.20161	-0.26484	-0.12176	-0.17841	-0.18169	0	0.081937	0.029573	-0.0028547	0.056516	0.0007363	0.1188	-0.05528	-0.012977	0	-0.0069315	0.1197	-0.011859
131.013	0	0.22866	0.090065	-0.10159	-0.035116	-0.058426	0.19169	0.3414	0.66473	0	-0.22331	-0.19074	0.12961	-0.13257	0.10266	0.089764	0.10579	-0.13612	0	0.04929	0.0089873	-0.12097	0.039016	0.084562	0.44574	0.54163	0.33346	0	0.16129	0.32977	0.11893	0.33493	0.17722	0.29276	0.11442	0.095455	0	0.12372	-0.13891	0.064603	0.097345	0.34571	0.27707	0.091919	0.3619	0	0.032575	-0.12668	0.21765
131.043	0	-0.1232	0.039228	-0.18562	0.039724	0.0030785	-0.012261	-0.025303	0.05786	0	-0.046829	-0.086432	-0.079339	-0.12486	-0.061871	-0.13915	-0.32257	-0.17911	0	0.063117	0.16332	0.13856	0.092413	0.12687	-0.0017384	0.15338	-0.010837	0	0.058659	0.047709	0.091783	0.16394	-0.10057	-0.21765	-0.18787	-0.18621	0	0.03851	0.1221	-0.076267	-0.14662	-0.41606	-0.3071	-0.31312	-0.47459	0	0.075216	0.15198	0.038345
131.056	0	-0.012473	-0.031521	0.15227	-0.011207	0.1495	0.15777	0.17642	0.062942	0	-0.20678	0.00023164	0.0072079	-0.053696	0.018691	-0.20159	-0.33494	-0.1301	0	0.18849	0.24549	0.15765	-0.082987	0.076168	-0.095019	0.080256	0.064922	0	-0.1832	-0.24088	-0.21477	-0.22144	-0.25824	-0.30453	-0.34577	-0.26047	0	-0.058573	-0.28883	-0.17338	0.04296	-0.42837	-0.33533	-0.44482	-0.33634	0	-0.092282	-0.042141	-0.2305
131.072	0	0.3065	0.17695	0.084507	0.13107	0.21528	0.44076	0.48121	0.25744	0	0.18466	0.25033	0.27596	0.087906	0.25602	0.29652	-0.014575	0.18908	0	-0.047243	0.020979	-0.025814	-0.054987	-0.017163	-0.0034977	0.30498	0.070516	0	0.022262	-0.014722	-0.030175	0.038371	0.091298	0.045322	-0.048529	0.041254	0	-0.11508	-0.094671	-0.15696	0.042112	-0.25559	0.11906	-0.2236	-0.088485	0	-0.097183	-0.012421	-0.0070849
131.086	0	-0.0077809	0.031937	0.0037514	-0.073956	-0.11045	0.06436	-0.0047358	-0.20189	0	-0.0081218	0.11564	0.061756	-0.046446	-0.021864	-0.02979	-0.29277	-0.25603	0	0.015617	0.19528	0.041541	-0.0089874	-0.063349	-0.056304	-0.11079	-0.11028	0	0.073856	0.074183	0.06371	-0.070546	0.12	0.019983	-0.042638	-0.023394	0	0.05574	0.069573	-0.13746	-0.18886	-0.31075	-0.22771	-0.32332	-0.44596	0	0.04385	0.16497	0.042231
131.175	0	0.18999	-0.015414	0.01116	0.076689	0.0034253	0.086515	0.29548	0.13357	0	-0.13714	-0.11256	0.29297	0.14151	-0.044549	-0.13818	-0.15872	0.0057093	0	0.15693	0.083717	0.095632	0.12414	0.051715	-0.041231	-0.13132	-0.25319	0	-0.034788	-0.25842	-0.090796	-0.00089808	-0.19975	-0.29641	-0.1902	-0.23006	0	0.017862	0.2287	-0.066318	-0.14608	-0.057482	-0.18898	-0.24123	-0.14843	0	-0.10476	0.06707	-0.14919
131.226	0	0.37089	0.45957	0.0036469	0.20606	0.24976	0.073257	0.34789	0.32363	0	-0.033507	-0.19117	0.011996	-0.023365	-0.24647	-0.17716	-0.55672	-0.067015	0	0.13232	0.29418	0.36036	0.32587	0.26498	0.072737	0.066849	0.21195	0	-0.23082	-0.12194	-0.24758	-0.52841	-0.49991	-0.21816	-0.12288	-0.13876	0	-0.03047	0.22914	-0.27665	-0.091076	-0.53559	-0.28413	-0.71109	-0.29313	0	-0.12208	0.0077625	-0.19264
131.917	0	-0.17627	-0.11445	-0.035139	-0.37468	0.11913	-0.2273	0.038248	-0.011711	0	0.11407	0.16926	0.033874	0.11617	-0.16475	-0.0089878	0.075447	0.078457	0	0.081658	-0.10561	-0.035522	-0.36657	-0.35559	0.24104	-0.25114	0.39041	0	-0.15623	-0.11991	0.40609	0.32951	-0.048317	-0.19059	0.29754	0.71066	0	0.38919	0.25895	0.029078	0.10761	0.028087	-0.13476	0.25981	0.26628	0	0.15094	0.19452	0.32091
131.984	0	0.26175	0.23703	0.077541	0.76997	0.80831	0.39448	0.56435	1.0485	0	0.25333	-0.70877	0.15948	0.40893	-0.43382	0.48246	0.58189	0.30514	0	0.87276	-6.1552	2.0469	0.52711	1.1496	1.8871	1.5948	1.3847	0	0.91591	-0.93922	0.13516	-0.08407	0.13799	0.29147	0.57873	-0.34408	0	0.2243	-0.10264	0.47128	0.76888	1.2481	-0.55206	0.15685	0.74938	0	0.2041	-0.59721	-0.59277
132.03	0	0.3042	-0.95849	-1.6588	-1.5299	-1.6827	-1.5857	-2.1962	-2.64	0	0.53935	0.49496	0.63519	0.65355	0.6283	0.66203	0.34085	-0.34139	0	0.064774	0.56162	0.87677	0.47249	0.5913	0.093351	0.63627	0.3732	0	0.35332	-0.10464	0.1494	-0.2181	0.12139	0.52917	0.34845	0.015367	0	0.3331	0.59294	0.27518	-0.19477	0.047017	0.32949	0.15907	-0.53238	0	0.10585	0.081692	-0.25108
132.065	0	0.17933	-0.69868	-1.3177	-1.2045	-1.3813	-1.3915	-1.6752	-1.9448	0	0.64617	0.47835	0.50092	0.61203	0.53483	0.54036	0.21154	-0.12605	0	0.39534	0.60834	0.81243	0.77998	0.60502	0.25751	0.64559	0.44711	0	0.34443	0.090823	0.2054	-0.21607	0.12113	0.54586	0.31513	0.088022	0	0.15143	0.37255	0.12139	-0.21876	-0.10022	0.095379	0.080676	-0.42455	0	0.035737	0.012474	-0.3071
132.086	0	0.20971	-0.53339	-0.79954	-0.79878	-0.86413	-0.90872	-1.0524	-0.9002	0	0.57197	0.49031	0.44769	0.47629	0.2529	0.47344	0.08633	-0.13411	0	0.35066	0.62907	0.64776	0.6247	0.66625	0.18958	0.57847	0.38565	0	0.27256	0.030464	0.09131	0.078104	0.087542	0.25493	0.26815	-0.050303	0	0.30319	0.5174	0.17601	-0.027222	-0.030562	0.24193	-0.0043495	-0.27323	0	-0.014948	-0.019747	-0.20929
132.172	0	0.34919	-0.7617	-1.0257	-1.155	-1.4223	-1.4197	-1.8702	-1.7181	0	0.47479	0.44864	0.67641	0.63104	0.45348	0.70922	0.20131	-0.072093	0	0.32539	0.66351	0.88369	0.46749	0.77914	0.14931	0.54358	0.14871	0	0.28298	0.11504	0.16208	-0.1578	0.41776	0.4433	0.3469	0.050659	0	0.32199	0.55175	0.29521	-0.069097	0.025583	0.21016	0.080459	-0.65327	0	0.090603	0.26295	-0.072831
132.868	0	-1.5204	-0.89998	-0.31622	-0.50919	-0.17884	-0.3008	-0.11369	-0.033885	0	-0.16184	-0.78714	-1.9031	-0.84611	-1.5674	-0.99605	-2.3676	-0.14836	0	-2.1761	-0.61527	-0.39885	-0.25544	-0.1106	-1.1113	-0.17793	-0.49562	0	-1.2573	-0.82265	-1.2386	-0.57361	0.3087	-0.17453	-0.14018	0.46092	0	0.10936	0.47955	1.2008	-0.066522	0.45121	2.0417	-6.2454	1.3086	0	0.21722	-0.22076	-0.80689
132.923	0	0.087043	0.078547	0.11237	0.066938	-0.046607	-0.034554	0.15254	0.042437	0	-0.0053502	0.0055325	-0.060438	-0.025827	-0.017582	-0.046024	-0.030379	-0.11623	0	-0.13611	0.01832	0.053483	0.0072595	-0.10759	0.047855	0.12967	0.068785	0	-0.10177	-0.043591	0.026197	-0.15181	-0.024297	-0.051222	-0.018585	0.0096087	0	-0.010478	-0.04038	0.030539	-0.021611	-0.12343	0.053781	0.066214	-0.054224	0	0.08861	0.043393	0.1102
132.946	0	-0.11079	-0.10769	-0.085346	-0.01455	-0.14192	-0.074756	-0.11781	-0.0049925	0	-0.020411	-0.022201	-0.13823	-0.060812	-0.035571	-0.064776	-0.014609	-0.036356	0	-0.18256	0.037164	-0.095053	-0.10822	-0.074365	-0.042653	0.016298	-0.021998	0	-0.019936	0.059932	0.11777	0.0049599	-0.10122	0.081076	0.18668	0.12182	0	-0.018586	0.079473	0.035879	0.02117	-0.00017222	0.05242	0.10411	-0.097837	0	-0.068374	0.012123	-0.10122
133.014	0	0.62419	0.94447	1.0381	0.82582	0.0084855	0.61637	0.41566	0.44466	0	-0.028952	-0.59858	-0.060095	0.18314	-0.096781	-0.18235	-0.33804	-0.21349	0	-0.15144	-0.60427	-0.48935	-0.43993	-1.0438	-0.58057	-0.86277	-0.73047	0	-0.78311	-0.21465	-0.79234	-0.1703	-0.11657	-0.4128	-1.0057	-0.42217	0	0.069575	-0.017029	-0.53858	-0.59964	-0.58634	-0.35992	-0.4585	-0.00026052	0	0.19087	0.2005	-0.048448
133.051	0	0.37874	0.4359	0.34807	0.3471	0.050739	0.42089	0.43668	0.30627	0	0.02263	-0.09454	-0.040916	0.099858	0.15777	0.46257	0.13068	0.35737	0	0.041008	-0.15896	-0.11388	0.12699	0.13071	0.050508	0.26386	0.48062	0	-0.029955	0.0031921	-0.071356	0.16294	0.31268	0.45628	0.45614	0.652	0	0.28588	0.20976	0.12985	-0.02469	0.20078	0.68357	0.59974	0.58638	0	0.18243	0.096757	0.10684
133.084	0	0.3384	0.28838	0.39422	0.39924	0.031776	0.36604	0.24236	0.23084	0	-0.08868	-0.11846	0.068	0.095121	-0.13296	0.11256	0.038219	0.051695	0	-0.048438	-0.52546	0.12886	-0.021467	-0.10069	0.040598	0.19633	0.054668	0	-0.22543	-0.17049	-0.28781	-0.080453	0.1409	0.070083	0.034581	0.15825	0	0.012086	-0.066493	-0.26157	-0.18667	-0.29473	0.11636	0.21289	0.2753	0	0.12972	0.23129	0.031822
133.157	0	0.20337	0.50397	0.70832	0.49042	-0.17174	0.39246	0.31885	0.24814	0	0.026137	-0.31929	-0.040194	0.16079	-0.055525	-0.035423	-0.39682	-0.14954	0	-0.49012	-0.94281	-0.44665	-0.044125	-0.68675	-0.79414	-0.64155	-0.14824	0	-0.65987	-0.16112	-0.58244	0.077972	0.24433	-0.094121	-0.45865	-0.16378	0	-0.22035	-0.41626	-0.56345	-0.50775	-0.70774	-0.23674	-0.59215	-0.11137	0	0.27003	0.238	0.027318
133.183	0	0.47298	0.28185	0.57315	0.69871	0.0065881	0.50342	0.63413	0.17493	0	0.33403	0.15984	0.1098	0.39876	0.35674	0.30675	-0.098836	0.29385	0	-1.1674	-0.68563	-0.2896	-0.067282	-0.26396	-0.23889	0.11036	-0.11356	0	-0.58168	0.0076216	-0.21453	0.3642	0.3137	0.15933	-0.015519	0.27265	0	0.014751	0.014494	-0.17383	-0.25433	-0.14675	0.084918	0.11223	0.10956	0	-0.28227	-0.11735	-0.21166
133.358	0	0.066445	-0.25137	-0.15243	0.14719	0.088228	-0.39832	-0.75103	-0.76352	0	0.2554	0.45677	-1.5814	-0.42672	-1.0912	0.9049	-0.37087	0.0090327	0	-0.06808	0.19486	-0.28651	-0.5614	-0.85481	-0.13097	-0.36969	0.15091	0	-0.625	-0.41114	-0.62941	-0.51994	-0.5254	-1.3273	-0.59594	-0.21379	0	-0.20894	-0.97209	-0.046088	-1.0773	-0.57071	0.0014457	-0.29354	-0.089233	0	0.49107	1.0313	0.861
133.924	0	0.092625	0.28334	0.174	0.36111	-0.010956	0.13552	0.2256	0.22945	0	-0.14955	-0.048134	-0.1171	-0.09269	-0.20507	-0.15889	-0.16531	-0.12179	0	0.19563	0.082169	0.36822	0.24028	0.023877	0.16453	0.25016	0.38278	0	-0.026344	-0.048284	-0.11042	-0.069618	0.25266	0.1213	0.16575	0.0059906	0	0.021899	-0.099435	-0.020259	-0.20643	-0.054544	0.057165	-0.058571	0.023755	0	-0.05107	-0.11622	-0.062338
133.983	0	0.5003	0.27157	0.44263	0.40998	0.25578	0.6841	0.26568	-0.054569	0	-0.085616	-0.562	0.26551	-0.062471	-0.13043	0.63948	0.21135	-0.11375	0	-0.5514	0.34052	0.44351	0.33669	0.53144	-0.13492	0.24029	0.31939	0	0.0096376	0.12103	0.26431	0.3859	0.51882	0.3027	0.38649	0.42162	0	0.043585	0.41853	-0.21515	-0.22996	-0.26156	0.0034172	0.30101	0.47099	0	0.36251	0.17344	0.3532
133.992	0	0.71948	1.0548	0.6695	1.0706	0.7118	0.83893	0.66795	0.48839	0	-0.18279	-0.12993	0.13325	0.062174	-0.019901	-0.13605	-0.29209	-0.41984	0	0.16552	0.53187	-0.22555	0.53154	0.94305	-0.36571	0.3749	0.34508	0	-0.28964	-0.065835	0.0053208	-0.228	-0.10792	-0.16634	-0.41029	-0.20931	0	0.022819	-0.11202	-0.3157	-0.18319	-0.54742	-0.1194	0.1532	-0.14346	0	0.2717	0.16358	0.30369
134.018	0	0.32736	0.54002	0.75667	0.591	-0.012551	0.55263	0.28058	0.29098	0	0.097238	-0.4611	-0.020828	-0.038841	-0.079942	-0.048264	-0.31615	-0.067006	0	-0.55426	-0.45857	-0.81427	-0.43257	-0.69729	-0.11802	-0.9124	-0.41639	0	-0.70694	-0.23308	-0.65925	-0.022895	-0.16071	-0.37552	-0.85408	-0.15761	0	-0.38606	-0.17707	-0.41474	-0.79018	-0.92768	-0.52632	-0.61847	-0.093489	0	0.28895	0.18614	-0.048079
134.047	0	-0.084648	-0.056289	0.28063	-0.17629	0.54312	0.11302	0.3248	-0.15832	0	0.38017	0.34725	0.40914	0.093861	0.53488	0.32779	0.49676	0.51393	0	0.39401	0.23387	0.29149	0.23501	0.20775	0.31761	0.29462	0.21969	0	0.13729	0.39793	0.23334	0.25115	0.54121	0.51334	0.42524	0.36895	0	0.18001	-0.097587	0.21859	0.3998	0.2021	0.72566	0.43458	0.33963	0	0.094268	0.0034668	-0.0094266
134.082	0	-0.24447	-0.0049648	0.19155	0.07489	0.47521	0.17624	0.48332	0.0073862	0	0.27127	0.24091	0.49394	0.19005	0.59734	0.38062	0.25437	0.57526	0	0.29337	0.060364	0.069772	0.10182	0.14602	0.24955	0.25647	0.10946	0	0.044955	0.47675	0.19275	0.21974	0.32585	0.32762	0.4834	0.32218	0	0.050761	-0.074079	0.10627	0.43822	0.20428	0.49001	0.2601	0.025649	0	0.25457	0.032671	0.007529
134.191	0	0.78864	0.45662	1.1222	0.61982	1.189	1.3298	1.1742	1.1614	0	-0.15173	-0.76972	0.10824	-0.35845	0.12704	0.26544	-0.016461	0.12743	0	-0.094178	0.1148	0.25058	-0.28202	-0.33806	0.056201	-0.55729	-1.2116	0	0.51038	1.1745	0.66058	-0.55957	1.4747	0.15392	1.1532	1.1671	0	0.88497	0.90126	1.062	1.0771	1.181	1.1472	1.1189	0.51515	0	-0.47652	-0.09147	0.47984
134.865	0	-0.63629	-0.42092	-0.45703	-0.083757	-0.21725	-0.2804	-0.19974	0.21054	0	0.40108	-0.11042	-0.33437	0.55019	-0.66339	-0.90976	-0.43787	-0.30931	0	-0.21515	-0.40159	0.47898	0.20915	0.43457	-0.098609	-0.23229	-0.23273	0	-0.97148	-0.5596	-0.89999	-0.59574	-0.011738	-0.47017	-0.32244	-0.20685	0	-0.20126	-2.0467	-0.91586	-1.1551	0.34055	0.052062	0.411	-0.46259	0	0.2501	-0.46299	-0.66551
134.895	0	-0.86706	-0.90508	-1.0059	-0.33038	-1.1751	-1.0996	-0.60747	-0.94092	0	-0.36247	-0.28892	-0.36249	-0.69445	-0.68589	-0.26153	-0.48382	-0.27237	0	0.3514	-0.062195	-0.16833	-0.022894	-0.082418	0.0038395	0.21956	0.36213	0	0.32025	0.1093	0.03222	-0.066277	-0.022879	0.086711	0.2619	-0.090492	0	-0.71636	0.18864	0.10036	0.078533	0.43876	-0.048328	-0.37459	-0.084041	0	0.15023	0.29421	0.052649
134.918	0	-0.17558	0.20135	-0.15314	-0.068389	0.17768	-0.01486	-0.094632	-0.11528	0	-0.01761	-0.085215	-0.052636	-0.21346	0.1584	0.053443	0.32241	-0.038626	0	-0.22145	-0.044014	-0.046236	-0.1872	-0.12798	-0.025224	-0.086934	-0.046862	0	0.2439	0.1888	0.19244	0.30036	0.10069	0.33856	0.29368	0.27188	0	0.024699	0.18089	-0.069569	-0.1372	-0.13342	-0.050756	-0.16457	-0.04258	0	0.16071	-0.066787	-0.21926
134.952	0	-0.14284	-0.014133	-0.13641	-0.076752	-0.18206	-0.1893	-0.11624	-0.054001	0	-0.064589	0.051728	-0.003307	0.048507	0.18459	0.25255	0.22983	0.1433	0	-0.084867	-0.18488	0.017069	-0.18653	-0.083298	0.012288	-0.27879	-0.11431	0	0.3102	0.33483	0.63789	0.30749	0.20846	0.20776	0.50099	0.37568	0	-0.046952	-0.045912	-0.060677	-0.2113	-0.29662	-0.18486	0.13957	-0.24352	0	-0.34431	-0.31795	-0.57027
135.031	0	0.19475	0.11949	0.10449	0.077606	0.16452	0.25793	0.34753	0.12082	0	-0.10478	0.11877	0.33202	0.029343	0.25783	-0.042502	-0.10293	-0.060518	0	-0.53566	0.26291	-0.15749	-0.11217	-0.012252	-0.24106	-0.063882	0.21631	0	0.49875	0.087649	0.34091	0.052617	0.26016	0.19205	0.19645	0.25747	0	-0.014792	0.29636	-0.048377	-0.29198	-0.15429	-0.027682	0.096069	-0.090833	0	0.026515	0.082939	-0.047033
135.045	0	-0.27299	-0.038822	0.18975	-0.071534	0.052769	0.081788	0.17556	0.10963	0	-0.15701	0.0076824	-0.017638	0.097707	-0.0073962	0.17355	0.00051539	0.035915	0	-0.058098	-0.21963	0.2471	0.12504	0.27352	0.28336	-0.025465	-0.064345	0	0.25983	0.14999	0.25655	0.013673	0.46616	0.49299	0.30459	0.47216	0	-0.085801	-0.095675	0.10934	0.085577	0.079509	0.10911	0.024147	0.28074	0	-0.042761	0.019576	0.062416
135.065	0	-0.43435	-0.030075	0.14915	0.23005	-0.12419	0.23745	0.19065	0.13242	0	-0.20308	0.056242	-0.033651	-0.032493	-0.063374	0.057189	-0.15517	-0.054846	0	0.24192	0.14796	-0.0044227	0.16955	0.27916	0.031952	0.15863	0.20539	0	0.33269	0.20503	0.18233	0.0095929	0.33481	0.41175	0.28333	0.40817	0	-0.13961	-0.29269	-0.0052081	0.010748	-0.1912	0.055646	-0.1128	-0.045214	0	0.033905	-0.033592	0.01107
135.076	0	-0.41993	-0.024548	0.014721	0.19907	0.0073994	0.13378	0.11776	-0.0099799	0	-0.0084713	0.15444	0.22338	0.09982	0.02445	0.29935	0.13175	0.1043	0	-0.11312	-0.11138	-0.0064091	0.118	0.22727	0.21081	0.09888	-0.018172	0	0.44154	0.34892	0.3069	0.075104	0.27653	0.54163	0.37437	0.49942	0	-0.033172	-0.066902	0.0079069	0.011018	0.017771	0.015238	-0.021528	0.17789	0	0.03058	-0.01653	0.010933
135.895	0	-0.93991	-0.67073	-0.57205	-1.0599	-1.4507	-0.17824	-2.363	-0.79297	0	0.34884	-1.7886	0.01584	0.49962	-3.5891	-1.8289	-0.51956	0.0045707	0	0.03876	0.47505	0.073351	0.81341	-0.57023	0.65926	0.14894	0.99579	0	0.87236	-0.40665	-3.3119	-0.89275	-0.31782	0.51953	-1.1016	-0.17765	0	0.50486	0.69732	0.63775	-0.5168	0.66013	-0.38253	-0.045678	0.37734	0	0.5934	-0.086408	0.95644
135.989	0	0.51372	0.8395	0.57968	0.6765	0.52866	0.36023	0.25389	0.81516	0	-0.64651	-0.11788	0.14996	-0.089092	-0.40785	0.085846	-0.47261	-0.31054	0	-0.13384	0.15353	0.43249	0.11396	0.59691	0.18164	0.71651	0.47174	0	0.25026	-0.10756	0.63985	0.71496	0.53982	0.069289	0.35697	0.53305	0	-0.61723	0.02054	-0.31741	-0.69137	-0.18524	0.14563	0.087467	-0.43994	0	-0.43776	0.032787	-0.12984
136.009	0	0.24842	0.33072	-0.020837	0.073866	-0.060994	0.23979	0.51892	0.26739	0	-0.75192	-0.34287	-0.079762	-0.15478	-0.21664	-0.28112	-0.40221	-0.048102	0	0.08297	0.20282	0.18959	0.38111	0.082387	-0.20934	0.019517	0.21565	0	-0.082995	-0.31349	0.22805	0.29107	0.26799	0.21292	-0.0096629	0.043921	0	0.01937	-0.1914	0.26933	0.11013	0.025283	0.22584	0.28618	-0.05138	0	0.1573	0.11879	0.17459
136.017	0	0.3174	-0.1212	-0.012984	0.036314	0.039266	0.43972	0.81052	0.1652	0	-0.074947	-0.11236	0.66119	0.48278	0.15983	0.28958	-0.106	-0.10197	0	-0.0022705	0.40288	-0.2346	-0.16249	-0.018467	-0.081394	-0.063815	0.10428	0	0.14694	0.26825	0.64262	0.50674	0.33662	0.57315	0.38801	0.40583	0	-0.044231	-0.16508	0.28709	0.36145	0.30316	0.16401	0.19431	-0.41691	0	-0.24291	-0.16768	-0.061686
136.041	0	-0.30043	-0.15589	0.11658	0.16182	-0.078219	0.63731	0.56309	0.41116	0	0.09266	0.24743	0.26339	0.39987	0.24513	0.31733	0.37193	0.086672	0	0.15259	0.41909	0.31691	0.26184	0.48254	0.41173	0.52541	0.31842	0	0.26396	0.10525	0.37596	0.17054	0.49303	0.44424	0.3279	0.33326	0	-0.26149	0.079541	-0.36154	-0.23301	-0.17627	-0.2967	-0.18628	-0.17597	0	0.092772	-0.18554	0.14255
136.076	0	0.053195	0.17204	-0.041436	0.16849	-0.061909	0.44504	0.5239	0.35818	0	0.029745	0.14183	0.20406	-0.24269	0.17727	0.074607	0.2139	0.10172	0	0.028429	0.27875	0.37245	0.47961	0.57651	0.33395	0.30826	0.36304	0	0.35779	0.09254	0.24835	0.188	0.23433	0.22401	-0.014166	0.35277	0	0.070017	0.13756	0.20593	0.099565	0.027061	0.17242	0.18166	0.13745	0	-0.0096913	0.020554	0.14954
136.862	0	0.097958	-0.031253	-0.40162	-0.90599	-0.36076	-0.71689	-0.60319	-0.43557	0	0.48586	0.16792	-0.71876	-1.3822	0.63615	0.72259	-0.78057	0.48336	0	0.0068402	-1.3108	-0.78781	-0.13576	0.61317	0.29164	0.77296	0.54249	0	-1.1647	-0.58953	-0.063944	-0.42354	0.29548	-0.040685	-0.53469	0.43921	0	-0.46854	-1.4736	-1.0493	-0.49192	-1.4297	-0.23815	-0.32874	-1.0056	0	0.20936	0.55517	1.2851
136.893	0	0.28703	-0.54346	-0.90268	-0.65378	-0.9756	-0.56186	-0.74163	-0.56005	0	-0.21953	0.0097886	0.096972	-0.26079	0.046967	-0.36797	0.0011323	-0.18523	0	-0.42974	-0.28157	-0.016411	-0.01453	-0.22264	-0.14115	-1.0337	-0.45819	0	-0.21488	0.12101	0.31476	-0.34342	0.38557	0.54428	-0.26635	-0.20485	0	-0.013054	0.34231	-0.28728	-0.065443	-0.21611	-0.08648	-0.10577	-0.30087	0	-0.59756	-0.15969	-0.76593
136.921	0	-0.00071849	-0.070721	-0.23035	-0.015594	0.01318	-0.026683	-0.011267	-0.16226	0	0.016915	-0.17154	-0.15266	-0.13955	0.1194	-0.060648	0.076625	-0.063366	0	-0.010132	0.092504	0.19772	0.038598	0.1173	0.11701	0.071517	0.12208	0	0.29897	0.15809	0.14367	0.2878	0.18564	0.28609	0.35678	0.39086	0	0.060062	0.090875	-0.07715	0.20663	0.11212	0.0035915	0.067313	0.014149	0	0.058322	-0.09682	-0.19624
136.961	0	-0.20395	-0.045157	-0.064597	-0.082055	-0.076606	-0.12587	-0.1485	-0.14317	0	-0.077558	-0.035447	-0.19697	-0.041188	0.12723	-0.075869	-0.10054	-0.23462	0	-0.065466	0.062618	0.07591	0.048876	-0.079657	-0.0078811	-0.066155	-0.041082	0	0.0029334	-0.13435	0.064901	0.094013	0.036972	-0.15829	-0.068374	-0.19361	0	-0.0041702	0.058684	-0.028745	-0.046115	-0.17358	-0.23642	-0.17144	-0.096187	0	0.045301	0.10435	0.11357
136.99	0	0.04257	-0.024204	-0.13869	0.020058	-0.087765	-0.13976	-0.10207	-0.065801	0	-0.033057	-0.26129	-0.20848	0.10053	-0.027745	-0.2334	-0.30093	-0.32957	0	-0.098688	0.10689	-0.17109	-0.1039	-0.11856	-0.3405	-0.043925	-0.24878	0	0.054599	0.077622	-0.021042	0.12916	-0.062682	-0.084069	-0.13048	-0.089532	0	-0.01761	0.0049675	0.027158	-0.02288	-0.16602	-0.11909	-0.23485	-0.14193	0	0.032607	0.11747	-0.04413
137.037	0	0.24583	0.057898	0.037363	0.3657	0.05815	1.1203	0.12533	1.1251	0	0.14284	1.2294	1.2593	0.64023	1.4371	0.77132	0.52576	0.41764	0	-0.075026	0.065681	-0.037737	0.5395	0.25628	-0.062609	1.1301	0.29817	0	1.5247	1.6533	0.37484	2.0963	1.9467	1.3006	2.7613	0.74046	0	0.41619	0.091036	1.1969	-0.029752	0.59466	0.22941	-0.096427	0.21307	0	0.67046	0.0057054	0.05298
137.058	0	0.37263	0.1449	0.2114	0.3099	0.13914	0.55101	0.45562	0.46594	0	0.028904	0.65527	0.62108	0.65306	0.87413	0.38997	0.37496	0.2258	0	0.083483	0.18723	0.077632	0.26509	0.28645	0.049538	0.62421	0.13054	0	0.77199	0.95835	0.13171	1.2822	1.1508	0.74321	1.7737	0.37968	0	0.031237	-0.23633	0.35344	-0.17898	-0.083592	-0.13629	-0.062955	0.090913	0	0.45062	0.026119	0.05104
137.068	0	0.18922	-0.0088686	0.022801	0.142	0.041732	0.56588	0.19268	0.20573	0	0.26387	0.68298	0.74803	0.49991	0.75716	0.22454	0.42886	0.40699	0	-0.11442	-0.044767	-0.21266	0.28739	0.10883	-0.27184	0.37083	-0.084578	0	0.77854	0.94711	0.26197	1.2959	1.0868	0.69566	1.6132	0.40867	0	0.067347	-0.18454	0.29628	-0.20844	-0.051356	0.025511	-0.062806	0.034254	0	0.046199	-0.14074	-0.011762
137.093	0	0.28425	0.059484	0.057407	0.1742	0.077546	0.51727	0.28515	0.31946	0	-0.034177	0.39845	0.56123	0.31323	0.45261	0.70818	0.39276	0.12958	0	-0.16861	-0.032941	0.01809	0.087469	0.41409	-0.22208	0.25316	0.023657	0	0.54532	0.60366	0.052121	1.2806	0.81908	0.41816	1.2746	0.047523	0	-0.19896	-0.38608	-0.047769	-0.35314	0.10193	-0.187	-0.18666	-0.049928	0	0.36974	-0.10398	0.26558
137.182	0	0.43653	0.86994	0.14443	-0.062426	-0.097401	1.8829	0.33623	0.6487	0	0.45553	0.66434	0.8543	0.3207	1.2875	0.42874	0.49738	0.35856	0	0.56046	0.74138	0.12765	0.44448	0.17786	0.26172	1.1048	0.32097	0	0.47002	1.037	-0.13556	1.0658	0.63209	0.53859	1.6683	0.43107	0	-0.12872	-0.14726	0.076414	-1.0926	0.49877	-0.20731	-0.076831	-0.47299	0	0.48302	-0.41958	-0.33802
137.254	0	-0.15122	-0.31195	-0.24367	-0.70343	-0.61041	0.61073	0.305	0.23921	0	-0.66415	-0.047406	-0.30426	-0.20179	0.58544	-0.35783	0.071188	0.15548	0	0.43059	0.28175	0.79676	0.47532	0.71316	0.82508	0.78409	-0.59264	0	0.89447	1.2482	0.72864	1.448	1.3331	2.0186	1.7984	1.4081	0	0.89909	0.82161	0.6596	0.62549	0.82603	0.53327	0.63651	1.2148	0	0.21815	0.10447	-0.14691
137.281	0	-0.46926	0.87303	0.62527	0.9576	0.22678	0.37562	0.23651	0.062212	0	0.4516	-0.30486	0.525	0.10713	0.86348	0.40113	0.10926	0.33433	0	0.60525	-0.038663	0.18884	0.43416	0.77992	0.25834	0.90036	-0.84912	0	0.055385	0.25769	-0.63893	0.24354	0.36147	0.44617	0.16723	0.69367	0	0.12149	1.0326	1.1228	0.80325	0.59288	0.76271	1.1772	0.1601	0	-0.52264	-0.16818	-0.056488
137.323	0	-0.046529	-0.96185	0.83381	-0.86229	0.76259	-0.37144	-0.70314	-0.27303	0	-0.054614	0.11337	0.39976	0.075327	0.060698	-7.1002	0.25277	0.10738	0	1.5402	-0.13347	0.57151	0.73672	2.3455	0.90675	2.3799	1.0119	0	0.078958	-0.47415	1.7974	2.0789	1.2163	1.84	1.8267	2.0174	0	-0.51788	0.42264	-1.9383	0.094376	-0.95607	-1.3492	-1.2424	0.51127	0	0.31171	-0.026471	-0.86104
137.335	0	-0.11391	0.103	-0.47578	0.31747	-0.80136	0.023782	0.38543	-0.056893	0	-0.24338	-0.50334	0.73105	0.22445	-0.076406	-3.9073	-0.098085	0.57667	0	-4.5617	0.82916	0.88982	0.39625	0.020067	-0.26732	1.5344	1.6594	0	1.4128	0.55025	0.76462	1.1441	0.81384	1.0935	1.0687	1.0868	0	-3.238	0.33247	-1.1351	0.64983	0.48138	0.21673	-0.98748	0.19236	0	0.94044	0.43165	0.25302
137.42	0	0.31472	-0.50047	-0.5474	-1.9061	0.16229	-0.6686	0.035081	-1.4621	0	-1.8606	-3.0828	-0.97384	-0.78026	-0.8354	0.79381	-0.31855	-3.8641	0	-0.42779	-0.81378	-1.8055	-8.3017	-1.3394	-3.0465	-1.4949	-0.061442	0	-0.70005	0.52848	-1.5069	0.25596	-1.2279	-3.3724	0.91281	0.089627	0	-0.96455	-1.4522	-1.614	-7.9968	-0.56746	-1.3832	-3.0572	-1.2896	0	-1.2493	-0.031707	0.37748
137.959	0	-0.32473	-0.15506	0.48942	-0.14469	-0.19153	-0.28074	-0.025808	-0.055313	0	-0.56602	-0.17432	-0.72768	-0.44286	0.23558	-0.64317	0.033702	-0.73037	0	-0.075939	-0.26573	-0.076928	-1.0665	-1.3261	-0.13372	-0.23927	-1.2004	0	1.0452	0.57163	0.42143	0.86966	0.5913	0.4532	-0.58221	-0.04005	0	-0.8605	-0.74739	-0.76147	-0.044819	-0.58327	-0.57223	-0.22485	-0.33913	0	0.46857	1.3151	0.41727
137.994	0	0.71206	0.5836	0.90322	0.67633	0.74574	0.90906	0.76095	0.83577	0	0.38013	0.015483	0.26054	0.12205	0.093834	0.17993	0.39906	0.040977	0	-0.4344	0.26565	-0.49251	-0.088186	-0.03273	-0.29001	0.071046	0.01851	0	0.043492	0.34092	0.17911	0.57536	0.42263	0.26292	-0.18901	-0.023328	0	0.22456	0.044232	0.11435	0.23389	0.049923	-0.053841	-0.47942	0.29345	0	-0.45633	-0.19448	-0.65384
138.02	0	0.63445	0.14959	0.17595	0.19504	0.11955	0.3658	0.51334	0.26372	0	-0.22067	-0.020664	0.21647	-0.0015168	0.085445	-0.070689	-0.067638	0.0099272	0	0.17485	-0.0046134	-0.048035	-0.067967	0.44538	-0.12041	0.052396	0.083873	0	0.23613	0.012618	0.049026	0.12247	0.20917	0.13099	0.35743	0.25859	0	0.10373	0.0035323	0.039067	0.17289	0.14154	0.15766	0.1406	0.16701	0	0.005349	0.1643	0.078208
138.039	0	0.13965	0.083654	0.052963	-0.0087439	0.17042	0.5295	0.02225	-0.055108	0	-0.0023864	0.31562	0.61289	0.31381	0.89989	0.27001	0.20153	0.12454	0	0.18988	0.11271	0.15164	0.049656	0.50096	-0.072363	0.79028	0.17669	0	0.73051	0.87332	-0.04669	1.3344	0.95389	0.6653	1.5353	0.40562	0	-0.089655	-0.38992	0.23287	-0.19701	-0.1688	-0.28888	-0.39906	-0.27882	0	0.13245	-0.080372	0.065553
138.185	0	0.60785	1.0702	1.1597	1.3185	0.66994	1.4328	1.6864	0.55938	0	0.080346	-0.076167	0.11658	0.12948	0.3719	0.37892	0.35819	-0.09438	0	0.24255	-0.14466	-0.25557	-0.2585	-0.27007	-0.15162	0.11589	0.21112	0	0.7392	0.18976	0.39742	0.56951	0.79256	0.75441	0.76186	0.46787	0	0.64986	0.84102	0.5315	-0.19046	0.88916	-0.37239	0.42147	0.16133	0	-0.069582	-0.28071	-0.76487
138.959	0	0.0012938	0.045468	-0.228	-0.0048048	0.017609	-0.03053	0.016025	0.067326	0	0.016153	0.0064404	-0.095338	-0.11903	-0.0797	-0.13762	-0.16901	-0.095137	0	-0.011531	0.023671	0.01819	-0.076748	-0.073512	-0.10779	-0.072935	-0.098263	0	-0.070829	-0.011358	-0.017173	-0.28255	-0.21423	-0.12294	-0.18845	-0.050095	0	-0.034316	-0.030129	-0.075689	-0.10612	-0.22058	-0.14983	-0.17088	-0.15408	0	0.079816	0.0284	-0.054154
139.003	0	-0.0036629	-0.10911	-0.15598	-0.15418	0.11007	-0.16106	-0.063001	-0.087431	0	-0.16159	-0.15029	-0.18155	-0.12238	-0.1198	-0.21547	-0.1802	-0.20863	0	-0.15138	-0.17145	-0.17526	-0.09461	-0.13555	0.073756	-0.1429	-0.10177	0	-0.082819	-0.0075698	-0.090126	-0.33588	-0.11312	-0.14349	-0.20554	-0.22181	0	0.07584	0.0063218	-0.016725	-0.17323	-0.16703	-0.14041	-0.10029	-0.17123	0	0.01693	0.026418	0.033656
139.041	0	0.081777	0.04051	-0.026591	0.0091497	0.085698	0.12982	0.17019	0.114	0	-0.050935	-0.0028386	0.040543	0.03435	0.12801	0.063606	0.062568	-0.056411	0	0.12342	0.053742	-0.093214	0.042077	0.061969	-0.001194	0.22505	0.074475	0	0.12879	0.012931	0.0029208	0.049681	0.081337	-0.042478	0.0081739	-0.18814	0	-0.066222	-0.081744	-0.05123	0.0028522	-0.06622	-0.013925	0.10509	-0.011744	0	-0.05692	-0.10387	-0.037713
139.076	0	0.39136	0.1863	0.19413	0.081149	0.1296	0.26025	0.31751	0.21118	0	-0.069599	0.069268	0.3018	-0.052677	0.1205	-0.084223	-0.072723	-0.002208	0	0.0065289	-0.099027	0.076957	-0.0067338	0.19489	-0.013633	0.10434	0.052242	0	0.22949	0.046784	0.19108	0.11193	0.13694	0.031428	0.15593	0.1808	0	0.042379	0.06979	0.016485	-0.072308	0.052498	-0.050714	-0.075668	0.17113	0	0.10419	0.21069	0.3121
139.112	0	0.18952	0.093106	0.085088	0.097003	-0.01398	0.20489	0.42906	0.37501	0	0.070028	0.040153	0.27746	-0.037586	-0.069144	-0.27925	0.023327	-0.063582	0	0.0118	0.14499	0.061299	-0.017009	0.18352	-0.12169	0.070321	0.14461	0	0.071426	-0.058896	0.073807	0.097343	0.089153	0.054011	0.11952	-0.026737	0	0.034284	-0.23786	-0.074376	-0.24236	-0.16088	0.026441	-0.17242	0.038302	0	0.22501	0.19346	0.051384
140.012	0	0.075359	0.41141	0.15544	0.19435	0.47449	-0.011904	0.27947	0.044494	0	0.038942	-0.55489	0.089551	-0.14753	-0.12124	0.17086	0.073641	0.20436	0	0.52694	0.28831	0.6601	0.56448	0.7329	0.68498	0.60099	0.72851	0	-0.23129	0.13256	-0.075774	-0.26556	-0.32647	0.0038258	-0.18601	-0.0028129	0	0.041346	-0.60471	-0.39021	-0.32139	-0.17105	-0.32659	-0.36062	-0.45617	0	0.15992	0.093679	-0.42302
140.036	0	0.067571	-0.13339	0.37087	0.23867	0.23082	0.46879	0.18235	0.45475	0	-0.21411	0.071666	-0.12187	-0.08859	-0.14085	-0.087266	-0.1825	0.083586	0	0.45287	0.14313	0.33827	0.14413	0.26897	0.14413	0.1857	-0.19145	0	0.0034082	0.15403	0.3435	0.64471	0.26954	0.1823	-0.065787	0.035527	0	0.066315	-0.13026	0.096315	-0.10586	0.067658	0.062868	-0.087709	-0.045942	0	0.063784	-0.15473	0.31171
140.073	0	0.05525	-0.070789	0.24096	0.41939	-0.0067044	0.27508	0.46052	0.21664	0	0.14925	0.079266	0.49295	0.13443	0.32445	0.49217	0.30924	0.10826	0	-0.27037	-0.074512	-0.21798	-0.063177	0.011985	-0.49019	0.154	-0.10459	0	-0.058734	0.10049	0.084111	0.26813	0.13067	-0.066499	-0.038481	0.12006	0	-0.58371	-0.52779	-0.066049	0.073753	-0.23308	-0.41652	0.15733	0.080193	0	0.24474	0.20399	0.17314
140.117	0	-0.073689	0.17805	0.21755	0.20583	-0.075862	0.33687	0.34121	0.080243	0	0.77188	0.61495	0.1896	0.40114	0.43102	0.37345	0.16931	-0.21113	0	0.5998	0.16316	0.33039	0.04647	0.17469	0.12712	-0.29269	-0.23718	0	-0.14919	-0.2891	-0.041669	0.12142	-0.5605	-0.336	-0.54909	-0.90138	0	0.31109	0.66619	-0.031453	0.25543	0.054449	-0.13031	0.13724	-0.15829	0	-0.1385	-0.092265	-0.10293
140.941	0	-0.018047	0.19304	-0.18196	0.12144	-0.20199	0.24085	0.014329	-0.021056	0	-0.090255	0.04928	0.070926	0.18848	0.24069	0.01534	0.1372	0.11881	0	-0.15903	0.00076642	0.22003	-0.047084	0.1754	0.18108	0.094525	-0.011442	0	-0.10523	0.025681	0.035773	0.17888	0.21844	0.27948	0.041718	0.26338	0	-0.062079	0.14158	0.040554	-0.18856	-0.10366	-0.069144	-0.067743	0.10114	0	0.059255	0.11773	0.096339
140.961	0	-0.09932	-0.15106	-0.23708	0.027314	-0.42392	-0.22773	0.025665	-0.060786	0	0.14583	0.16768	-0.097893	0.10815	0.13183	-0.1512	-0.035334	-0.075898	0	0.14733	0.097745	-0.14423	-0.16537	-0.26047	-0.16075	-0.14063	-0.22209	0	0.039521	-0.0092153	0.12341	-0.093856	-0.047768	0.064203	-0.031255	0.12781	0	0.21512	0.1878	0.26332	0.42979	0.47036	0.22797	0.19388	0.18928	0	0.050431	0.18655	0.19089
140.984	0	-0.069333	-0.0525	0.21092	0.49554	-0.16387	0.15399	0.41181	0.011745	0	0.15118	0.38626	0.43953	0.28303	0.32792	-0.040427	0.12866	0.26736	0	0.21578	0.299	0.13185	0.32332	0.45597	0.018111	0.24918	0.31623	0	-0.045236	-0.17893	-0.15989	-0.021292	-0.42448	-0.24875	-0.11806	-0.1383	0	0.45582	0.12537	0.19305	0.14388	0.42432	0.14773	0.077639	0.098103	0	-0.3772	-0.25099	-0.15067
141.017	0	-0.039609	0.27734	0.87101	0.34714	0.40383	1.0391	0.47505	0.1473	0	0.066532	0.15076	0.19572	0.18212	0.17798	0.14989	0.051521	-0.053311	0	0.13067	0.1188	0.2842	0.00045071	-0.046217	0.065788	-0.14914	0.030772	0	-0.48642	-0.43948	-0.39326	-0.43066	-0.5065	-0.53001	-0.30008	-0.35	0	-0.23271	0.15144	0.10514	-0.1065	0.23304	0.13806	-0.052081	0.1871	0	0.39065	0.19521	0.5037
141.054	0	-0.079808	0.17875	0.28902	0.14209	0.19963	0.48406	0.33194	0.11145	0	0.24866	0.21562	0.28298	0.18592	0.15061	0.32421	-0.065319	0.20312	0	0.022209	0.11507	0.081477	0.066386	0.38959	0.080187	0.069475	0.19635	0	0.041926	0.077648	-0.032953	0.11253	0.078199	0.12895	0.16779	0.033479	0	0.12375	0.24051	-0.0176	0.095493	-0.085869	0.21142	0.075792	0.046759	0	0.36495	0.10844	0.60251
141.091	0	-0.20945	0.030655	0.15236	0.064271	-0.20938	-0.0094316	0.30239	0.1301	0	0.057234	-0.087807	0.13137	-0.10654	0.094436	-0.043641	-0.24051	0.010117	0	0.10254	0.11554	-0.054483	-0.059783	0.073829	-0.036274	0.18887	0.15958	0	-0.0051953	-0.027051	0.11516	0.077325	0.169	0.027877	0.00066582	-0.00057799	0	0.083303	0.09926	0.065729	0.20013	0.1054	0.37485	0.13625	-0.057145	0	0.13513	0.20834	0.10824
141.159	0	-0.268	-0.32135	-0.26722	0.030265	-0.37023	0.13253	-0.0089215	-0.29086	0	0.50737	0.43943	0.38293	0.29135	0.44747	0.36428	0.35711	0.25793	0	-0.14461	-0.37697	-0.23189	0.1162	0.22949	-0.51336	0.096623	0.34426	0	0.37982	0.22071	-0.051984	0.51501	0.2945	0.15425	0.13197	0.037057	0	-0.091302	-0.34951	-0.72641	-0.19394	-0.20973	-0.11267	-0.32441	-0.39486	0	0.14002	0.2126	0.25903
141.96	0	-0.19518	0.53762	0.66559	0.51859	-0.27291	0.62691	0.30059	-0.051095	0	-0.093167	0.50314	-0.076812	0.35531	-0.076145	-0.35586	0.13503	-0.12925	0	0.015204	0.27595	-0.118	0.54164	0.22932	0.02856	0.25073	0.47014	0	0.29735	0.16966	-0.038444	0.18365	0.63392	0.4787	0.28468	0.43977	0	0.3776	0.2623	0.28148	0.1363	0.40149	0.12566	0.33535	0.38547	0	0.21089	-0.87179	0.31368
142.02	0	-0.3143	0.13588	0.42268	0.49801	-0.20306	0.29635	-0.10026	0.018188	0	0.0074759	0.070983	0.061796	0.24881	0.01443	0.29198	0.066287	0.055203	0	-0.21178	0.083298	-0.18135	0.15792	0.052782	0.14266	-0.14397	-0.25975	0	-0.16646	-0.64667	-0.47621	-0.90076	-0.29741	-0.73848	-0.43932	-0.2983	0	0.26632	0.48858	0.49103	0.51111	0.72464	0.57629	0.32623	0.34946	0	0.19128	0.29401	0.49123
142.052	0	0.26763	-0.026606	0.19499	0.33974	0.23896	0.3473	0.33306	0.38381	0	0.15349	0.16308	0.34128	0.12093	0.55575	0.072449	0.20971	0.074202	0	-0.29699	-0.066478	0.048269	0.24297	0.29224	-0.14717	-0.0062236	0.25221	0	0.00055909	-0.001706	-0.24854	0.089831	-0.11887	-0.12207	-0.07149	-0.35029	0	-0.33749	-0.414	-0.34358	-0.015418	-0.25329	-0.27069	-0.61111	-0.45367	0	0.15425	0.19132	0.15612
142.91	0	-0.35754	0.24686	-3.1223	-1.7403	-1.2919	-2.7493	0.55035	-0.065327	0	0	0	6.7161	4.9657	4.3626	5.7428	6.4908	7.0761	0	0.081357	-5.5697	1.9301	0.86521	-2.1178	0.56362	-0.96802	-0.18819	0	2.3155	1.9342	1.608	3.7116	2.9182	0.97494	0.16633	1.7448	0	0.94955	2.4621	2.7746	3.7358	2.5471	0.45784	2.4348	-2.3617	0	-7.1686	-7.1686	-1.5252
142.963	0	0.37471	0.27855	0.23284	0.17237	0.50188	-0.1189	0.28168	0.29143	0	0.39875	0.36063	0.098318	0.25343	0.094649	0.18923	0.13402	0.37367	0	-0.3465	-0.4191	-0.37887	-0.4561	-0.20888	-0.29515	-0.48124	-0.29624	0	-0.22212	-0.16421	0.1972	0.17685	-0.31784	-0.070605	-0.21732	0.068449	0	0.19553	0.22898	0.1818	-0.071283	0.382	0.13782	0.12713	0.36967	0	-0.23829	-0.1629	-0.037885
142.99	0	-0.15615	0.13359	0.11747	0.061655	-0.001157	0.21968	0.14409	0.20879	0	0.15844	0.23018	-0.064622	0.087002	0.099205	0.037633	0.14591	-0.10303	0	0.06273	0.13465	0.12075	0.10728	-0.11622	0.26507	-0.088916	-0.033254	0	-0.048735	-0.015708	-0.062432	0.053572	-0.1351	-0.1828	-0.069712	0.032177	0	0.049917	0.043208	0.13265	-0.011866	0.11948	0.13048	-0.11186	0.089435	0	-0.0012455	-0.011404	0.17274
143.035	0	-0.073302	-0.11916	-0.24024	-0.11503	-0.31912	-0.27737	-0.22166	-0.24661	0	0.081059	-0.15577	-0.020543	-0.080629	-0.047418	-0.15944	-0.25666	-0.25803	0	0.27822	0.0070958	0.23392	-0.10242	-0.1123	0.0041496	-0.15934	0.018769	0	0.097739	0.096516	0.12537	-0.011787	0.041533	-0.20616	-0.098985	-0.096553	0	0.05637	0.12289	-0.044333	0.1546	0.012738	-0.10927	-0.13588	-0.2124	0	0.14502	0.19174	0.18919
143.058	0	0.16671	0.10745	0.33384	0.13363	0.15933	0.12325	0.14517	-0.018304	0	0.14896	0.13088	0.41832	0.093716	0.076514	-0.047557	-0.16927	-0.11823	0	0.19798	0.050294	-0.031472	-0.085507	0.034556	-0.020662	-0.21273	0.18982	0	0.15013	-0.00090117	0.093763	0.073811	-0.041054	-0.077894	-0.0081348	-0.12212	0	-0.085166	0.16196	0.015036	0.17997	-0.021916	-0.15597	-0.10898	0.055173	0	-0.16495	-0.046921	-0.069383
143.072	0	0.28829	0.27818	0.11117	0.16276	0.40942	0.45238	0.62265	0.4152	0	0.15492	0.099814	0.19379	-0.13556	0.05976	-0.07187	-0.089511	0.028058	0	-0.46276	0.13818	-0.40894	-0.3794	-0.29305	-0.21303	0.02804	-0.0072926	0	0.25024	0.0085157	0.099349	0.079546	-0.023402	-0.0022094	-0.014982	-0.12006	0	0.094005	-0.26176	0.050716	0.14034	-0.19105	0.22588	-0.18994	0.22638	0	-0.093679	0.21888	0.10101
143.107	0	-0.23426	-0.0025438	-0.085353	-0.16016	0.67113	0.69465	1.7057	0.067767	0	-0.44717	0.28381	0.72364	-0.26234	-0.57328	-0.40362	-0.48032	-0.51114	0	-0.86312	-0.91306	-0.60595	-0.64906	-0.65312	-0.63956	-0.047185	-0.55595	0	0.59613	0.34063	0.44153	0.24009	0.47292	0.59313	0.75044	0.46146	0	0.1362	0.76498	0.33945	1.0894	0.38907	1.2439	0.19042	1.1269	0	0.126	1.2943	0.064265
143.176	0	-0.23355	0.013268	-0.19354	-0.19381	0.24101	0.38609	0.96416	-0.0003557	0	-0.13724	0.58729	0.44399	0.084991	-0.083607	-0.061781	-0.18668	0.3523	0	-0.64342	-0.70672	-0.232	-0.49932	-0.36978	-0.48235	-0.26626	-0.53775	0	0.16991	0.013082	0.32828	0.27376	0.24049	0.10293	0.175	0.082971	0	0.4691	-0.0045155	0.011896	0.060955	-0.21641	0.41138	-0.06466	-0.0028067	0	-0.21135	0.66269	-0.044933
143.256	0	-0.12974	-0.12276	-0.38561	0.031042	0.23432	0.21394	0.84181	-0.052024	0	0.4921	0.18772	-0.26147	-0.11398	0.068691	-0.37609	-0.47158	0.27302	0	-0.44572	-1.0174	-0.89998	-0.73172	-1.0515	-0.8954	-0.79231	-0.83007	0	0.60043	0.051903	0.3805	0.67082	0.0067793	0.09089	0.20125	0.068579	0	-0.057185	-0.11917	-0.42275	0.46049	-0.079832	-0.25223	-0.15925	0.32711	0	0.28761	1.1205	0.50476
143.902	0	3.9319	4.5131	2.1298	2.2084	4.6135	2.3435	4.176	1.943	0	-0.26569	0.26632	1.3749	1.9374	0.97744	1.8122	1.2493	1.8193	0	0.32572	-1.2377	-0.014914	0.3154	-0.80338	-0.35215	-0.15107	-0.19654	0	-1.8622	-1.1086	-1.0618	-0.33635	0.0010126	0.14631	-1.4208	-0.33585	0	-0.74442	0.80738	0.78759	0.9915	0.86699	-2.5282	1.5177	0.94346	0	-0.60847	0.88355	0.61127
144.045	0	-0.10544	-0.19042	-0.14647	-0.095159	-0.014819	-0.14208	-0.063005	-0.040385	0	-0.01142	0.13074	-0.0090502	0.020263	0.072576	-0.02097	0.057442	0.11569	0	0.027318	0.077276	-0.029004	-0.0044251	0.048543	0.03468	0.070255	0.1517	0	0.12376	0.01006	0.032668	0.12091	0.024981	0.059114	0.053364	0.18463	0	-0.067893	0.024649	0.22888	0.073033	0.010407	0.034873	-0.13498	0.051049	0	-0.0099748	-0.076816	-0.091082
144.067	0	0.36255	0.19437	0.15796	0.20033	0.53672	0.75188	0.65997	0.29563	0	0.020659	0.30899	0.31024	-0.023101	0.6523	0.037443	0.046019	0.0087821	0	0.19117	0.34199	0.30875	0.25682	0.56723	0.22885	0.39272	0.31615	0	0.75147	0.093005	0.27794	0.89077	0.48663	0.36453	0.37891	0.1802	0	0.0080449	-0.0016882	1.754	-0.0060413	-0.13846	0.046102	0.13513	-0.10209	0	-0.039036	0.095292	0.082788
144.111	0	0.085301	-0.34264	-0.30287	0.2689	0.39316	0.77185	1.2068	0.28677	0	0.011332	-0.033042	0.51697	-0.038352	-0.19018	0.072512	-0.0061876	0.4868	0	-0.017481	0.10542	0.48135	0.33087	0.22507	0.17563	0.38495	0.26769	0	0.46124	0.41449	0.3851	0.58911	0.19439	0.16495	0.38232	0.46692	0	0.098265	0.098892	-0.28192	0.55077	0.18948	-0.016912	-0.47674	0.34181	0	-0.91195	-0.5854	-0.82615
144.964	0	0.02265	-0.066879	-0.04424	0.0029325	0.011523	-0.10991	0.11202	0.1699	0	-0.07131	-0.0078605	-0.2381	-0.31549	-0.21898	-0.40162	-0.26407	-0.42408	0	0.17922	0.021342	-0.084996	-0.21082	-0.12624	-0.018152	0.052579	-0.14529	0	0.00014568	-0.109	-0.063972	-0.28161	-0.28391	-0.33983	-0.20032	-0.14443	0	0.041003	-0.036591	0.015271	-0.024726	-0.070952	-0.16984	-0.15088	-0.071757	0	0.097214	-0.045025	0.28982
144.99	0	0.1136	0.1397	0.21179	0.18351	0.15041	0.13398	0.1847	0.24427	0	0.055336	0.14344	-0.044692	-0.053548	-0.019152	-0.15386	-0.016127	-0.029945	0	0.016321	-0.016556	-0.16093	-0.22096	-0.15639	-0.064256	-0.052294	-0.1812	0	-0.021908	-0.03489	-0.13635	-0.10502	-0.19005	-0.17416	-0.10863	-0.14895	0	0.08524	-0.12924	-0.11377	-0.14711	-0.024125	-0.12035	-0.073053	0.15272	0	0.10843	0.20039	0.15468
145.014	0	-0.12546	0.15312	-0.042176	-0.023832	-0.17206	0.22223	0.42453	0.54633	0	-0.14199	-0.32666	-0.1467	0.041923	-0.35893	-0.16287	-0.26345	-0.08671	0	-0.25889	-0.57409	-0.52658	-0.57257	-0.54195	-0.94316	-0.73007	-0.81718	0	-0.28449	-0.021856	-0.62283	-0.80885	-0.066287	-0.36791	-0.58678	-0.39884	0	-0.51872	-0.72702	-0.75572	-0.88179	-1.1734	-0.6732	-0.73355	-0.40384	0	-0.021928	-0.16528	-0.21249
145.06	0	0.26736	0.64081	0.4241	0.46607	0.42437	0.52274	0.60631	0.81911	0	0.20261	0.15237	0.35358	0.24337	0.41732	0.40502	0.22125	0.38779	0	-0.011704	0.18355	0.080121	0.027134	0.3821	-0.16346	0.03225	-0.03966	0	0.25164	0.15001	0.23748	0.35885	0.30288	0.31012	0.27321	-0.30018	0	0.13705	0.1643	0.20466	0.15857	0.044218	0.15361	0.18889	-0.090862	0	-0.046784	0.0072686	-0.11893
145.098	0	0.00033784	0.17172	0.18589	0.18059	0.08442	0.16357	0.27928	0.36091	0	-0.093738	-0.14221	-0.035783	-0.12968	-0.11465	-0.17025	-0.12179	-0.13984	0	0.054533	0.056904	0.14439	0.031264	0.054091	-0.013719	0.061119	0.035646	0	-0.10804	0.027897	0.00069673	-0.26103	-0.11756	-0.22248	-0.20031	-0.19514	0	0.030865	0.099618	-0.038364	-0.1424	-0.31138	-0.21683	-0.10937	-0.22383	0	0.086346	0.14282	0.043019
145.12	0	-0.051236	0.12174	-0.044074	0.19088	0.13926	0.23552	0.29005	0.36651	0	0.0733	-0.018852	0.071307	-0.20857	-0.17141	-0.10952	0.027684	-0.17417	0	0.20576	0.094175	0.20257	0.15171	0.18107	0.038924	-0.017905	0.077224	0	-0.12555	-0.011227	-0.063363	0.081512	-0.17229	-0.18721	-0.25482	-0.28073	0	0.054349	-0.054348	0.036903	-0.15124	-0.22995	-0.10814	-0.1887	-0.23428	0	0.051621	0.10404	-0.029673
145.195	0	0.098054	0.23158	0.046963	0.21017	0.15697	0.28501	0.37108	0.33457	0	0.12064	0.053464	0.066595	0.11897	0.088257	0.12367	-0.2243	-0.091181	0	0.036522	0.13485	-0.0079954	-0.086307	0.084637	-0.090305	-0.18181	-0.15024	0	0.077056	0.065511	-0.025898	0.004434	0.060066	0.099633	0.058754	0.064009	0	-0.0798	-0.058669	-0.11166	-0.024931	-0.50637	-0.18758	-0.17753	-0.30386	0	-0.1482	0.079227	-0.068653
145.246	0	0.47159	0.78459	0.33994	0.49063	0.53168	0.65707	0.81913	0.71189	0	0.036723	0.023545	0.044721	-0.13944	-0.082525	-0.079143	-0.11399	-0.27631	0	0.16729	0.27126	0.3034	0.018559	0.053973	0.075383	0.2089	0.13325	0	0.1225	0.15296	-0.061596	0.019986	-0.11958	-0.04264	-0.14748	-0.046508	0	0.11856	0.14955	-0.070531	-0.33833	-0.17765	-0.19193	0.030728	-0.072839	0	-0.0083829	0.17982	-0.051349
145.999	0	0.26735	0.25905	0.050247	-0.33715	0.39167	-0.60079	-0.16577	-0.22424	0	0.092705	-0.52345	-0.34279	0.20306	-0.29737	-0.044312	0.1804	-0.51929	0	-0.28394	0.56496	-0.04279	0.20352	0.203	0.63278	0.31767	0.072437	0	-0.15182	-0.35866	-0.60898	-0.39181	-0.10047	-0.73517	-0.067109	-0.22433	0	-0.23687	-0.85471	-0.10544	-0.096834	-0.2118	-0.88273	-0.22946	-0.018973	0	-0.089509	-0.30247	-0.25859
146.045	0	-0.01988	0.34559	0.4856	0.3749	0.28302	0.36522	0.46601	0.73198	0	0.060907	-0.2451	-0.0040524	-0.014016	-0.22909	-0.28077	-0.5332	-1.2751	0	-0.56514	-0.26298	-0.030687	-0.19596	-0.52474	-1.2064	-1.0726	-1.3526	0	0.10958	0.12777	0.0069319	-0.23544	-0.20863	-0.70845	-1.1754	-2.2631	0	-0.078918	0.035611	-0.31048	-0.4358	-0.56597	-0.61457	-0.7289	-1.6087	0	-0.18364	0.078104	-0.3227
146.082	0	-0.033844	0.21284	0.49252	0.51957	0.29976	0.5252	0.55604	0.7667	0	-0.029493	-0.16365	0.015524	0.018351	-0.18536	-0.23497	-0.45666	-1.0413	0	0.20671	-0.03022	0.127	0.064152	-0.31252	-0.86778	-0.60214	-0.91896	0	0.014449	0.027154	-0.23012	-0.22128	-0.41409	-0.67482	-0.98542	-1.9286	0	-0.068544	-0.08801	-0.21234	-0.36168	-0.54794	-0.55901	-0.73986	-1.3113	0	-0.17326	-0.21009	-0.56043
146.098	0	0.00063421	0.23699	0.3681	0.38132	0.15249	0.4055	0.47413	0.64848	0	-0.073392	-0.22366	-0.060814	-0.038429	-0.1418	-0.16056	-0.37236	-0.6416	0	-0.11489	-0.016207	0.1639	0.033972	-0.10346	-0.3374	-0.31604	-0.60274	0	-0.12813	-0.031258	0.020564	-0.19245	-0.24185	-0.578	-0.79847	-1.0708	0	-0.017634	0.0032955	-0.15073	-0.25643	-0.50617	-0.42259	-0.53642	-0.87492	0	-0.029726	0.017411	-0.273
146.136	0	-0.059438	0.3416	0.36031	0.35381	0.14726	0.40751	0.43737	0.63305	0	0.08635	-0.10345	-0.017416	0.0029571	-0.1591	-0.21364	-0.42922	-0.89896	0	-0.14952	-0.081253	0.0050893	0.083075	-0.13034	-0.80905	-0.6249	-0.82499	0	-0.0238	0.040684	-0.04903	-0.5809	-0.26282	-0.52255	-0.88883	-1.5534	0	0.096852	-0.031834	-0.10824	-0.17179	-0.42907	-0.56672	-0.5115	-1.0713	0	-0.25353	-0.1189	-0.40665
146.195	0	0.00078999	0.686	0.62062	0.66855	0.38214	0.6115	0.68695	1.0856	0	0.14602	-0.17089	-0.044646	0.043654	-0.15164	-0.21716	-0.44575	-1.0027	0	0.061177	-0.10795	0.023325	-0.064326	-0.37216	-1.0183	-0.98719	-1.4494	0	-0.066633	-0.081211	-0.19992	-0.94396	-0.40538	-0.90165	-1.3293	-2.2199	0	-0.077211	-0.099131	-0.2603	-0.27318	-0.61169	-0.71672	-0.85398	-1.5757	0	-0.19232	-0.27222	-0.25111
146.947	0	0.22781	0.2482	-0.0030307	0.075614	-0.027603	-1.1487	0.19656	-1.0228	0	-1.7223	-1.8983	-3.0428	0.12287	-0.62072	-0.54467	-0.7264	-0.25037	0	-0.59755	-1.0554	-0.067411	-1.2546	-0.1585	0.7724	-0.92131	-0.47457	0	-0.033573	-0.22907	-1.4436	-0.52993	-0.2669	-0.90088	-0.42722	-0.5455	0	0.71786	1.2528	0.34776	1.3105	0.17688	1.1353	1.5662	0.4925	0	-0.81866	-0.83705	0.17051
146.967	0	-0.35376	-0.5605	0.016935	-0.36359	-0.33222	-0.79372	-0.45533	-0.222	0	-1.2517	-0.16816	0.078238	-0.44316	-0.5024	-0.19386	-0.062948	0.20885	0	-0.2614	0.10881	0.0065703	-0.31483	0.054139	-0.31035	0.60104	0.28849	0	-0.12388	-0.072836	-0.34543	0.43332	0.48745	0.2688	0.34627	0.078867	0	-0.34503	-0.27335	0.26946	0.044886	-0.051876	-0.093155	0.12674	-0.21442	0	0.42772	-0.026926	0.27027
146.984	0	0.20364	-0.23553	-0.080261	-0.14865	0.30857	0.1971	-0.087009	0.10405	0	0.074276	0.10984	0.083339	0.011152	0.25097	0.14707	0.2358	0.21385	0	-0.11597	-0.037847	0.17254	0.044184	0.072753	-0.19567	0.4	0.18168	0	0.5047	0.029494	0.10908	0.27521	0.21532	0.22592	0.22655	0.15728	0	-0.15361	0.034299	0.44527	0.40585	0.081992	-0.03496	0.035057	0.27812	0	0.027508	0.33688	-0.24076
147.03	0	0.070547	0.3548	0.2886	0.16472	0.19385	0.43753	0.42299	0.63127	0	-0.073067	-0.17746	0.12413	0.29732	0.2887	0.2317	0.11148	0.091531	0	-0.39791	-0.22	-0.035052	-0.084781	0.29946	0.017345	0.26745	0.010883	0	-0.24438	-0.039714	-0.048011	0.072006	0.36974	0.18229	0.020885	0.44219	0	-0.070065	0.047274	-0.32422	-0.43551	-0.37588	0.10224	0.0080338	0.10782	0	-0.10603	0.137	0.048192
147.047	0	-0.024983	0.13017	0.13447	0.11916	-0.004369	0.23679	0.1932	0.39704	0	0.093856	-0.10493	0.088342	0.099678	0.073618	-0.039917	-0.33403	-0.35107	0	-0.071708	-0.20287	-0.044658	-0.013447	-0.04104	-0.48101	-0.20631	-0.41142	0	-0.051461	0.02749	-0.085003	-0.39675	-0.15675	-0.1836	-0.42602	-0.38407	0	0.011142	0.032925	-0.21707	-0.38235	-0.34838	-0.26591	-0.33849	-0.27462	0	0.020734	0.049482	-0.14521
147.066	0	0.39554	0.0079508	-0.13347	-0.16994	-0.23818	-0.15517	-0.098968	0.073161	0	0.2288	-0.054156	-0.026538	-0.090278	-0.015626	0.043082	-0.039338	0.13736	0	0.15192	0.15717	-0.17586	0.17515	0.19912	0.26578	0.5197	0.63816	0	0.83178	0.39992	0.41341	0.31852	0.40036	0.76847	0.773	1.2933	0	0.28919	0.1386	-0.18916	-0.21599	-0.17798	0.07305	0.31259	0.57501	0	0.25144	0.10345	0.003614
147.177	0	0.058156	-0.13257	-0.31594	-0.20639	-0.021123	-0.31414	-0.072105	-0.25007	0	0.32453	0.017602	0.23016	0.28203	-0.052701	0.27299	0.039621	0.24306	0	-0.44771	0.24561	-0.022573	0.0021857	0.33136	0.090117	0.4341	0.55339	0	-0.021661	-0.17033	-0.18344	0.030762	0.21068	0.26565	0.19711	0.35773	0	-0.090538	-0.11778	-0.32215	-0.51102	-0.35695	-0.075366	0.090333	0.071672	0	0.17691	-0.15883	-0.23654
148.027	0	0.12882	-0.017511	0.17907	0.075679	-0.14402	0.16364	-0.053922	0.14734	0	0.28668	-0.020495	0.11167	0.31186	0.079314	0.426	0.1848	0.015573	0	-0.44592	-0.15134	-0.060576	0.29011	0.12139	0.093351	0.09016	0.22377	0	-0.036336	-0.052527	0.15093	-0.011517	0.1904	0.072616	-0.13785	-0.0003961	0	-0.17132	-0.10986	0.083217	-0.78094	-0.6461	-0.68639	-0.10867	-0.096408	0	0.06693	0.32236	0.25337
148.043	0	-0.063688	0.1044	0.075616	0.025958	0.001815	0.074266	-0.18754	-0.12802	0	0.033651	0.028348	0.027056	0.12865	0.008599	-0.024692	-0.2428	-0.38341	0	-0.0093379	-0.13881	0.0058388	0.00040396	-0.12968	-0.21231	-0.19964	-0.32107	0	-0.067236	0.021482	0.069604	-0.2464	-0.040339	-0.25029	-0.36887	-0.40716	0	0.09489	0.14642	-0.080739	-0.17701	-0.41891	-0.36993	-0.39785	-0.61812	0	0.046052	0.1088	-0.061335
148.062	0	-0.24114	0.083087	0.043773	0.021588	-0.10987	-0.13747	-0.075229	-0.13903	0	-0.010627	-0.014224	0.047892	-0.21922	-0.086088	-0.1329	-0.26037	-0.41391	0	-0.076479	0.054927	0.036452	-0.015401	-0.19025	-0.32002	-0.13078	-0.25737	0	0.085237	0.12359	-0.052032	0.15143	-0.043288	-0.15507	-0.26777	-0.22468	0	0.045334	0.13636	0.0017893	0.093169	-0.33795	-0.18422	-0.38244	-0.39923	0	-0.037505	-0.032572	-0.12377
148.099	0	-0.091161	0.094063	0.0042379	0.0037232	-0.062495	0.023637	-0.095033	-0.082332	0	-0.17434	-0.04295	-0.14524	-0.2465	-0.066829	-0.31247	-0.25809	-0.32679	0	-0.067582	0.26793	0.13805	0.2288	0.14637	0.14032	0.12345	0.24847	0	-0.041443	-0.012021	-0.1472	-0.17794	-0.23506	-0.14859	-0.2794	-0.40915	0	0.11102	0.10013	0.091849	-0.017595	-0.28524	-0.26456	-0.34907	-0.31046	0	-0.113	-0.17423	-0.19876
148.991	0	-0.4473	-0.3195	-0.20239	-0.30018	-0.63879	-0.13814	-0.19118	-0.38538	0	-0.028283	-0.24379	-0.22906	0.069459	-0.019078	-0.71338	-0.3545	-0.43208	0	0.080959	0.48708	-0.015891	0.068447	0.084241	-0.11279	-0.15277	-0.3225	0	0.10471	0.35356	0.18235	-0.16162	-0.048911	0.1868	0.02286	0.15904	0	0.69995	0.90649	0.85587	0.95867	0.72094	0.32844	0.34599	0.41692	0	-0.29001	-0.10773	-0.13945
149.045	0	-0.25591	-0.20273	-0.29188	-0.12642	-0.28022	-0.13019	-0.17238	-0.15722	0	-0.10757	-0.0057455	-0.0096042	-0.060194	-0.011125	-0.14887	-0.33714	-0.29655	0	0.21489	0.035516	0.22225	-0.067241	-0.1409	-0.047576	-0.13086	0.044634	0	0.12476	-0.018493	0.071255	-0.028777	-0.049767	-0.122	-0.1247	-0.096091	0	0.057667	0.025213	-0.032052	0.11438	-0.096648	-0.17165	-0.18802	-0.31858	0	0.079785	0.13489	-0.03939
149.095	0	-0.12546	-0.073034	-0.069683	-0.16439	-0.1205	-0.099107	-0.084815	0.027248	0	0.063585	-0.023578	0.011863	0.0061396	0.13497	-0.066075	7.6454e-05	-0.10894	0	0.095311	0.043704	0.022725	-0.050354	-0.12374	-0.073556	0.0030959	-0.074769	0	0.064544	-0.11518	0.13066	-0.040693	0.055983	0.09435	-0.084738	-0.027652	0	0.05623	0.068048	0.049883	0.19023	-0.0062094	-0.049134	0.062272	-0.05455	0	-0.062961	-0.014739	-0.083378
149.981	0	0.28229	0.38209	-0.19939	0.14024	0.068305	-0.15246	-0.22201	-0.48938	0	-0.11259	0.50303	0.24039	-0.76335	0.64311	0.62439	-0.86699	0.29351	0	0.44679	0.28402	0.58066	0.86243	0.63822	0.36987	-0.0031011	0.83435	0	-0.06485	-0.24821	-0.043026	0.22787	-0.16725	-0.33722	0.21062	-0.20231	0	0.52381	0.83373	-0.50536	0.56833	0.2957	-0.23892	0.24961	0.63748	0	-0.58755	-0.57068	0.024796
150.002	0	-0.37167	-0.17588	-0.51853	-0.45814	-0.21472	-0.069316	-0.35759	-0.50307	0	0.029754	-0.23107	0.083365	0.1308	0.1275	-0.27212	-0.40119	-0.45569	0	-0.13692	0.19658	-0.14224	-0.099139	-0.17529	-0.23028	0.26318	0.015246	0	-0.26912	-0.08318	-0.3228	0.27884	-0.29119	-0.17411	-0.013134	-0.31668	0	-0.19196	-0.24546	-0.083325	0.0047269	-0.09711	-0.25587	-0.068952	-0.18352	0	0.41374	0.41843	0.18053
150.018	0	0.10948	0.014016	0.070998	-0.13807	-0.19557	-0.022758	0.12499	-0.15968	0	0.062697	0.23612	-0.087216	0.16976	0.14734	-0.0086205	0.074184	0.041391	0	-0.0079121	-0.024382	-0.11431	-0.082395	-0.059354	-0.19553	0.093405	0.078728	0	-0.16321	-0.28476	-0.21861	0.22577	-0.26003	-0.40558	-0.061313	-0.28393	0	-0.15983	0.047107	0.055087	0.066139	0.14463	0.0053432	-0.16447	0.12528	0	-0.028414	-0.073769	-0.060121
150.043	0	0.019115	0.03175	-0.094016	0.034639	0.17238	0.036902	-0.05246	0.027398	0	0.012258	-0.046866	-0.065818	0.027676	0.073615	0.032494	-0.31115	-0.31368	0	-0.10023	-0.08617	-0.042949	0.038443	-0.15465	-0.047335	-0.127	-0.28611	0	0.23363	0.046689	0.13379	-0.032951	-0.026141	-0.020422	-0.28507	-0.14642	0	0.17595	0.054365	-0.032393	0.076827	-0.016325	-0.070663	-0.065396	-0.23986	0	0.21548	0.27039	0.21542
150.988	0	0.15321	0.15552	-0.15497	-0.25265	-0.17104	-0.041206	0.23767	-0.20712	0	0.010579	0.11396	-0.2932	-0.24985	0.082416	-0.06619	0.15545	-0.14164	0	0.19686	0.14	0.33397	0.50384	0.22374	0.051707	0.52093	0.39102	0	0.36264	0.12175	-0.13469	-0.30812	-0.35602	0.037324	0.099201	-0.019691	0	0.42659	0.51808	0.29647	0.50043	0.71946	0.31222	0.14102	0.50361	0	0.23705	0.23428	0.1493
151.007	0	0.099469	0.13284	0.36184	-0.067409	0.14109	0.15728	0.18725	0.27747	0	-0.016902	0.26078	0.77815	0.91325	0.0949	-0.0027283	0.059194	0.041581	0	-0.1373	0.035581	-0.060155	-0.0025666	0.17357	-0.31625	0.14214	0.075515	0	0.51442	0.24369	0.19779	-0.14236	-0.077961	0.12448	0.27587	0.1136	0	-0.36921	-0.25547	0.085083	-0.31104	-0.18127	-0.34253	-0.23805	-0.1815	0	0.33343	0.85288	-0.1785
151.028	0	0.11061	0.014687	0.088869	-0.16419	-0.1654	0.37312	0.12196	0.27651	0	0.29537	0.085228	0.32811	0.57903	0.69583	0.17956	0.43082	0.34886	0	-0.0046238	-0.0091306	0.31389	0.20007	0.126	0.048318	0.33258	0.00081018	0	0.38638	0.17836	0.14795	0.57341	0.019365	0.09613	0.27584	0.28572	0	0.41289	0.32431	0.14515	0.17603	0.3432	-0.0027123	0.24411	0.53634	0	-0.12708	-0.032715	-0.041102
151.041	0	-0.015403	0.083396	0.058311	0.0040555	-0.12253	0.43954	0.27381	0.37695	0	-0.063174	-0.061657	0.32627	0.30056	0.30542	0.046761	-0.078905	0.015819	0	0.29409	0.079481	0.068474	0.0086047	0.33092	0.030249	0.22445	0.32429	0	0.35892	0.48929	-0.020907	0.33957	-0.24619	-0.033342	0.066364	-0.19078	0	0.18607	0.0092564	0.26129	0.38564	0.30676	0.32952	0.14397	0.28905	0	0.066081	0.2202	0.025268
151.072	0	0.12514	0.20269	0.026822	0.017766	0.11197	0.0784	0.44274	0.087859	0	0.16013	0.071894	0.39872	0.12853	0.24623	0.055941	0.14453	0.088185	0	0.062336	0.18026	0.24869	0.24547	0.42137	-0.091233	0.29594	0.21573	0	0.25371	0.31421	0.019586	0.22328	-0.13301	-0.045617	-0.094483	0.33421	0	0.30391	0.1948	0.30349	0.45214	0.25473	0.22883	0.4535	0.44591	0	0.057205	0.28475	0.054671
151.109	0	0.11021	0.12385	0.16393	0.41822	0.17379	0.8038	0.62949	0.19461	0	0.02434	0.15571	0.26966	0.35576	0.19393	0.16516	-0.031741	0.047981	0	0.2119	0.024032	0.26846	0.098019	0.61439	0.12435	0.40617	0.42407	0	0.30111	0.23657	0.54148	0.42649	-0.019376	0.088695	0.28509	0.2345	0	0.098149	0.35027	0.018652	0.36064	0.067648	0.24804	0.4376	0.40822	0	-0.23274	-0.28014	-0.026441
151.15	0	0.063592	-0.059095	0.15525	0.1484	0.15712	0.29432	0.38323	0.51946	0	0.16282	-0.34372	0.015851	-0.019594	0.33367	-0.0853	-0.038746	0.0060712	0	-0.13552	-0.424	-0.10597	-0.015675	0.058319	-0.31522	0.16	-0.20615	0	0.40961	0.26484	0.4015	0.5709	0.35862	0.23178	0.44702	0.35154	0	0.76972	0.61343	0.64437	0.44422	0.011235	0.58639	0.2889	0.23519	0	-0.3924	0.043852	0.24042
151.192	0	1.0113	1.3547	0.74977	1.0052	0.9048	1.1332	0.3567	1.0927	0	-0.5299	-0.3881	-0.23291	-0.34977	-0.2463	0.03102	-0.52692	0.045258	0	-0.38379	0.12928	-0.0090346	-0.052314	0.072709	-0.10541	-0.24786	-0.032494	0	0.072232	0.094377	-0.14207	0.082977	-0.37008	-0.44062	-0.1583	0.10756	0	-0.66773	-0.55356	-0.21713	-0.73167	-0.47569	-0.75962	-0.81821	-0.17174	0	-0.4392	0.45178	-0.10034
151.968	0	0.05475	1.0163	2.4121	2.3198	1.0777	0.22892	2.2547	-0.65113	0	-1.4786	-0.3115	-2.5147	0.16242	-2.2651	0.60113	-0.028479	-0.14084	0	-1.9309	-0.063115	-1.2535	-7.6527	-6.0215	-0.10668	-2.8415	-0.40795	0	-0.1158	-0.82881	-2.2056	1.4092	-0.06749	-0.23567	-0.010311	1.157	0	1.5233	0.21678	-0.23476	1.4579	0.47515	0.72087	-1.2461	-0.34686	0	0.063763	-0.098391	-0.082855
151.985	0	-0.82375	-0.31137	-0.44628	-0.4131	-0.11606	-0.22693	-0.19032	-0.26904	0	-0.66987	-0.31143	-1.1374	-0.71775	0.53302	-0.8441	-0.95274	-0.32026	0	0.71684	1.136	0.56171	0.95417	0.76502	0.23862	0.50235	1.109	0	1.2892	1.8725	1.0075	1.9371	1.4401	1.385	0.21239	1.2668	0	-1.4909	-0.83765	-0.69372	-0.19666	-0.72538	-1.3051	-1.5788	-0.28082	0	0.0049553	0.18069	-0.062032
152.005	0	0.55401	0.12456	0.25516	-0.081589	0.26107	0.35634	0.023159	0.26587	0	0.21337	-0.017899	0.4003	0.37833	-0.14959	0.49866	-0.025731	0.092396	0	-0.065871	-0.37504	0.13611	0.27452	0.26799	-0.00053666	0.62476	0.07482	0	-0.047999	0.39929	0.057987	0.73813	0.22007	-0.31572	-0.38165	0.095134	0	-0.2313	0.44128	-0.20459	-0.61987	0.41898	-0.31479	-0.3954	-0.23522	0	0.30295	0.31523	0.2205
152.035	0	-0.067962	-0.0014241	0.070388	0.0467	0.16899	0.40066	0.48599	0.4397	0	0.018146	0.088958	0.10933	0.11198	0.20112	0.10766	0.18206	0.060323	0	-0.39508	-0.060577	-0.080299	-0.15192	-0.24566	-0.36345	-0.28198	-0.13007	0	0.022344	-0.13051	0.0092447	0.34382	0.078211	0.088204	0.1187	-0.014575	0	-0.0021369	0.01259	0.033632	-0.12275	-0.048119	0.3342	0.13203	0.16173	0	-0.21431	-0.21399	-0.18115
152.07	0	-0.1109	-0.084884	0.021573	-0.17843	-0.27573	0.019288	0.27177	-0.081811	0	0.10413	0.10323	0.39367	0.2293	0.30885	0.38749	-0.13613	0.10243	0	-0.15769	-0.16086	-0.26321	-0.1525	0.057542	-0.3678	0.066662	-0.13152	0	0.13073	0.18805	-0.11865	0.29187	0.023536	-0.062384	-0.12015	-0.02677	0	0.12161	-0.0063026	-0.15285	-0.043079	-0.17557	0.09918	0.13528	0.090769	0	0.16304	0.27952	-0.070373
152.534	0	0.087197	0.7813	0.6773	0.70135	0.62416	0.93408	0.84029	1.0299	0	-0.052991	-0.60549	-0.65875	0.13099	-0.27189	-0.16464	-0.94863	-0.93179	0	-0.17065	0.25691	0.030354	0.090705	-0.30861	-0.15112	-0.60227	-0.20615	0	0.2777	0.49537	0.48384	0.15816	0.72846	0.93409	1.0369	0.89498	0	0.52683	0.61883	0.19401	0.29229	0.95524	0.79792	1.117	1.2038	0	0.26969	0.037902	0.65735
152.939	0	0.25736	0.611	0.045032	0.071328	0.38425	0.28581	0.087761	0.61592	0	0.18784	0.51134	0.42618	0.45487	0.52397	0.096132	0.21367	0.31591	0	0.20855	-0.078836	-0.1694	0.028779	-0.11281	0.19612	-0.061859	0.12407	0	0.38543	0.44599	0.17615	0.50669	0.21057	0.11924	0.13945	0.47179	0	0.41243	0.32918	0.38276	0.33185	0.014839	0.10443	-0.018668	0.52103	0	-0.16303	0.28418	0.28454
152.988	0	0.039719	0.14205	-0.0081107	0.093434	0.0027134	0.29887	0.2889	0.27788	0	0.19386	0.40554	0.50247	0.13	0.21379	0.12991	0.22162	0.46153	0	0.1998	0.26108	0.18763	0.18109	0.50379	-0.04415	0.25814	0.13743	0	-0.097897	-0.14178	-0.41835	-0.11284	-0.10339	-0.047056	-0.2151	-0.37638	0	0.19987	0.18352	0.11402	0.15876	-0.10095	0.17551	0.29209	0.24094	0	0.13898	0.27072	0.14842
153.019	0	0.14252	0.51677	0.64848	0.79124	0.54109	0.98926	0.92477	0.96342	0	-0.12329	-0.18308	-0.11238	0.1116	0.20043	0.0040108	0.27082	0.18331	0	0.15874	-0.48795	-0.49521	0.21918	0.19712	0.044673	0.24407	0.31052	0	-0.094424	-0.15926	0.053056	-0.028493	0.14463	0.19133	0.36741	0.045519	0	0.025741	-0.030392	0.015374	-0.039135	0.011285	0.094899	0.10784	0.074421	0	-0.021269	0.077094	0.0081215
153.037	0	0.0031542	0.2787	0.21776	0.67437	0.2873	0.7363	0.93424	0.81802	0	-0.035701	-0.15568	0.059786	-0.19221	0.23208	0.066323	0.1361	0.080423	0	0.12571	-0.2373	0.50655	0.2464	0.30865	0.033824	0.25598	0.26278	0	0.14366	0.091674	0.11703	-0.064653	0.14739	0.2852	0.28721	0.30017	0	-0.22312	-0.27702	0.0010632	-0.017224	-0.1051	0.043548	-0.0134	0.15004	0	-0.077828	-0.05884	-0.19533
153.064	0	0.012424	0.059752	0.17833	0.30031	0.25077	0.47833	0.37418	0.39827	0	0.20102	0.15246	0.085745	0.11505	0.16018	0.020373	0.3429	0.096098	0	-0.13824	-0.28289	0.078539	0.1141	0.060075	0.10615	0.07012	0.045188	0	-0.11276	-0.026867	0.047843	0.068873	0.0090761	-0.090824	0.11224	-0.018625	0	-0.064522	0.078089	-0.013443	-0.0096912	-0.1406	-0.094361	-0.20201	-0.00023316	0	0.12803	0.14093	0.19635
153.094	0	-0.030253	0.063469	0.1646	0.27279	0.20651	0.39091	0.44598	0.28564	0	0.0018869	0.15194	0.29054	-0.040772	0.17584	0.21247	0.10391	0.18639	0	0.050565	0.018741	0.023996	0.087299	0.25118	-0.0027924	0.085358	0.22735	0	-0.090184	-0.20885	-0.24516	-0.080713	-0.10686	-0.057247	-0.12553	0.060211	0	-0.11958	-0.076196	0.0099092	-0.020691	-0.063605	0.064722	0.025688	-0.057545	0	-0.033178	-0.012386	0.061198
153.103	0	-0.028948	-0.19564	-0.11831	0.11142	-0.2292	0.17573	0.29822	-0.025491	0	-0.12009	-0.055661	-0.0004758	-0.32455	-0.20347	-0.13757	-0.049184	-0.0025097	0	0.25527	0.19044	0.31047	0.23493	0.35144	0.1489	0.23622	0.3282	0	0.018058	0.020042	0.13789	0.22285	-0.078174	0.11218	0.08169	0.039752	0	-0.257	-0.0087994	-0.054349	-0.050275	-0.32168	-0.17481	-0.043985	-0.069873	0	-0.10867	-0.12814	-0.014552
153.166	0	0.66937	0.70901	0.62402	0.25841	0.54792	0.83913	0.78534	0.61731	0	0.054868	0.27618	0.085187	0.037572	0.37061	0.30424	0.20015	0.16829	0	0.46027	0.31463	0.73173	0.53906	0.54067	0.75512	0.77771	0.91631	0	0.098916	0.057963	0.26644	0.0326	0.069848	0.23245	0.32934	0.076166	0	-0.042482	-0.1492	-0.261	-0.15701	-0.75659	-0.21944	0.10477	0.040045	0	0.056053	0.20588	0.098049
153.935	0	-0.41734	1.1005	-1.5096	-1.7841	0.28873	0.48789	-1.1627	-0.36922	0	-0.69485	-1.2953	0.07729	-1.7669	-1.6869	-0.28446	0.017302	-1.0353	0	-1.3078	0.076171	-0.56347	0.50596	0.8172	0.59924	-1.7953	1.0089	0	0.55792	-0.22359	-0.35081	-7.6737	-1.2075	-2.5288	-0.13186	-0.66734	0	0.58214	0.99969	0.40198	1.2858	1.1653	1.1109	-0.05665	0.23413	0	0.021506	-1.4998	0.042052
153.964	0	1.1406	0.6082	-5.9536	-4.7037	-0.1261	0.11122	0.098881	0.11318	0	-0.0023911	-1.0512	0.38921	-3.2022	-0.21812	0.22144	0.39315	-0.75186	0	-4.0499	-1.1606	-3.6474	-5.7783	-2.1756	-3.0213	-2.9608	-5.1675	0	-1.1595	-3.5015	-7.2993	-7.2993	-3.1703	0.18546	-7.2993	-7.2993	0	4.8442	4.9649	6.0247	4.653	6.8154	6.0471	6.169	0	0	-1.5097	-1.4454	0.35283
154.013	0	0.34087	-0.54763	-0.63978	-0.60642	-0.9895	-0.71183	-0.93378	-1.4509	0	0.43734	0.33343	0.55206	0.4326	0.40531	0.55891	0.09256	-0.11063	0	0.076616	0.48493	0.43807	0.45602	0.61667	0.49635	0.53521	0.030326	0	0.54764	0.60628	0.65016	0.65961	0.68211	0.56627	0.58768	0.48638	0	0.38963	0.68878	0.43059	0.27625	0.57297	0.51428	0.32869	-0.031771	0	0.17036	0.30482	0.22816
154.063	0	0.018754	0.10161	0.041177	0.12924	0.10541	0.19166	0.070305	0.082418	0	-0.00097407	0.052808	-0.2169	0.1773	0.15265	-0.0279	-0.050321	-0.19849	0	-0.33338	0.021523	0.064557	0.12481	-0.14648	-0.2016	-0.085123	-0.05181	0	0.13156	0.15408	0.23841	-0.3689	0.10435	0.082126	0.26069	0.075388	0	0.021877	0.06691	-0.090372	-0.13362	-0.36288	-0.28378	-0.23527	-0.37998	0	0.0050107	0.16654	-0.04311
154.101	0	0.0042766	0.046824	-0.027279	0.08106	0.096079	0.11396	0.081586	-0.10454	0	0.10398	0.23647	0.022196	0.04031	0.26118	0.10967	0.082584	0.031276	0	-0.018919	0.040689	0.066867	0.1843	-0.012751	-0.22192	-0.085668	-0.0018046	0	0.23516	0.084321	0.2495	-0.14127	0.066674	0.092647	0.22488	0.094052	0	0.0071482	0.059076	0.07097	0.046407	-0.24551	-0.14369	-0.2975	-0.2531	0	-0.044729	-0.10063	-0.2333
154.217	0	0.24357	0.4399	-0.032086	0.2951	0.048365	0.21783	-0.33518	0.28458	0	0.27529	0.38079	-0.070295	0.32373	0.36302	0.30889	0.32367	0.46534	0	-0.3794	-0.10641	-0.022067	0.20286	0.19022	-0.18265	-0.11906	0.23994	0	0.35772	0.063438	0.3815	0.2884	0.045396	0.25263	0.30037	0.16341	0	0.36098	0.076542	0.053725	0.098968	-0.27137	-0.06628	-0.12957	-0.57085	0	0.01849	0.0015137	0.34227
154.931	0	0.055867	0.0082618	0.0050433	-0.08372	0.14985	0.0027194	-0.12151	-0.038059	0	0.11968	-0.04835	-0.13612	0.00017467	0.087652	0.10559	0.086118	0.097198	0	-0.0072717	0.021131	0.063555	-0.0065999	0.0039759	0.15877	0.059867	0.012047	0	0.23673	-0.016079	-0.003505	0.11206	0.0063968	0.065166	0.20962	0.11713	0	-0.06819	-0.048355	-0.1398	0.045208	-0.10791	-0.089153	0.027007	-0.13734	0	-0.0070288	0.028253	-0.26729
154.974	0	0.11912	-0.092628	-0.19963	-0.3568	0.04784	-0.48798	-0.26045	-0.13327	0	0.0026678	-0.069251	-0.18233	-0.075624	-0.066172	0.0093306	-0.02423	0.054371	0	0.070132	0.166	0.22115	0.13846	0.084328	0.15487	0.15332	0.29483	0	-0.13968	-0.087971	-0.032507	-0.071674	0.27421	0.1556	0.2024	0.43305	0	0.04548	0.047362	0.056672	0.079883	-0.05069	0.19273	0.3597	0.31273	0	0.12837	0.1984	0.20538
155.01	0	0.47338	-0.27429	-0.86055	-0.90679	-0.96711	-0.61423	-0.86477	-0.69716	0	0.1643	-0.076164	0.36174	0.61847	0.77255	1.0774	0.95221	0.93088	0	0.51913	-0.090524	0.89995	1.018	1.2265	0.81793	1.4816	1.8583	0	-0.18283	0.2937	0.61667	0.12402	1.0043	1.3913	1.2088	1.565	0	0.36652	0.46396	0.27756	0.20561	-0.30932	0.76466	0.8942	1.0859	0	-0.027333	0.32295	0.12909
155.031	0	0.54721	-0.070864	-0.76287	-0.64394	-0.62182	-0.37799	-0.42398	-0.51201	0	0.01407	-0.078894	0.24093	0.51689	0.53607	0.70059	0.58139	0.75576	0	0.33055	0.28289	0.74686	0.76428	0.92776	0.55243	1.2095	1.4497	0	-0.26636	0.29987	0.38947	0.055898	0.71781	1.0828	0.94356	1.1656	0	0.49659	0.68505	0.46918	0.48379	-0.21954	0.77805	1.0902	0.64831	0	-0.028599	0.2277	0.04286
155.067	0	0.39016	-0.015005	-0.24792	-0.20524	-0.1305	-0.075625	0.015477	-0.0098852	0	0.14871	0.12161	0.37204	0.31771	0.3499	0.6838	0.46676	0.51659	0	-0.08852	-0.12214	0.20769	0.38749	0.53367	0.25783	0.5052	0.80079	0	-0.010009	0.045195	0.08392	0.20087	0.30739	0.54769	0.4238	0.67476	0	0.18919	0.20697	0.03537	0.12936	0.17279	0.43234	0.37073	0.46415	0	0.075681	0.23966	0.17057
155.102	0	0.36261	0.041922	-0.2205	-0.029193	-0.099227	-0.040461	0.20435	-0.16429	0	0.16854	0.22412	0.39433	0.26301	0.3942	0.67287	0.55578	0.61453	0	0.072108	0.20807	0.22708	0.50383	0.68228	0.49047	0.7811	0.91594	0	0.30656	0.39297	0.39664	0.35635	0.4807	0.79819	0.94167	1.1549	0	0.3089	0.53688	0.20323	0.3334	0.4343	0.6873	0.62551	0.86037	0	0.014988	0.44956	0.35893
155.141	0	0.22585	-0.30038	-0.40247	-0.28666	-0.55394	-0.22568	-0.16461	-0.17771	0	0.28274	0.12588	0.27066	0.2954	0.43638	0.40577	0.46024	0.46939	0	0.28602	0.2038	0.51791	0.56899	0.55823	0.53222	0.89831	0.97383	0	0.37127	0.46938	0.32938	0.27227	0.75682	0.85182	0.79438	0.88218	0	0.093513	0.15366	0.13923	0.20209	-0.038122	0.37107	0.47067	0.6075	0	-0.17176	-0.019701	-0.13974
155.164	0	0.48898	-0.1448	-0.46568	-0.66448	-0.60051	-0.6024	-0.39366	-0.31668	0	0.54771	0.29906	0.68678	0.87995	0.9345	1.3686	1.2123	1.2497	0	0.23433	0.23274	0.55448	0.66492	0.80998	0.52523	1.1242	1.3982	0	-0.12029	0.29589	0.5592	0.10059	0.85956	1.2099	1.044	1.3728	0	0.34428	0.41921	0.20763	0.2843	-0.27243	0.73038	0.7114	0.96257	0	-0.079492	0.23073	0.12952
155.193	0	0.49498	0.23373	-0.32264	-0.22272	-0.28324	0.072085	-0.14538	-0.12867	0	0.51128	0.44526	0.4448	0.61022	0.58746	1.0632	0.84484	0.97456	0	0.1018	0.2308	0.3133	0.53167	0.51379	0.46743	0.87494	1.0891	0	0.034872	0.32018	0.12107	0.28069	0.76352	0.92791	0.80931	1.1703	0	0.52666	0.51578	0.60838	0.28366	0.0025148	0.91438	0.93773	1.042	0	-0.070415	0.019911	-0.13115
155.22	0	0.32487	0.22615	-0.20129	-0.26937	-0.29221	-0.11223	-0.046285	-0.49899	0	0.33874	0.1325	0.015344	0.40411	0.44279	0.82779	0.56897	0.48558	0	0.25413	0.29987	0.36324	0.59072	0.67439	0.48972	1.0713	1.1104	0	0.25328	0.57187	0.47279	0.32805	1.0751	1.2792	1.0598	1.3929	0	0.55089	0.36999	0.2902	0.29032	0.25517	0.70091	0.85188	0.92764	0	0.25755	0.53631	0.41978
155.933	0	-0.98675	0.28661	0.51392	-0.12718	-0.84072	0.079071	-0.11308	0.20483	0	1.1053	0.70073	0.94897	0.17069	0.98772	1.0665	0.51021	-0.41456	0	-1.1414	-0.50207	-0.17416	-0.43888	-0.59117	-1.7525	-0.11028	-0.017936	0	-0.38725	-0.40723	-0.052485	0.05026	-0.12585	0.083452	-0.53779	-0.22022	0	-0.31824	1.1508	0.022577	-0.021839	1.4235	1.1248	1.0891	0.092651	0	1.3698	0.88298	0.96986
156.014	0	0.6125	0.068365	-0.65042	-0.6603	-0.45549	-0.27963	-0.6965	-0.61212	0	0.40813	0.32801	0.70256	1.0588	0.95707	1.247	1.0788	1.2399	0	0.48327	0.48137	0.9091	1.0168	1.2067	0.78416	1.4321	1.8523	0	-0.12384	0.27489	0.53902	0.45879	0.92059	1.3136	1.1375	1.4851	0	0.51304	0.62561	0.57902	0.40464	-0.1198	0.92536	0.93318	1.2084	0	-0.0037794	0.21994	0.1261
156.028	0	0.34979	-0.031021	-0.38701	-0.36675	-0.25518	-0.16872	-0.46908	-0.38497	0	0.41833	0.28079	0.35577	0.53909	0.50325	0.90712	0.85073	0.83508	0	-0.020855	-0.0078952	0.015809	0.56837	0.89506	0.50887	1.1589	1.197	0	-0.30849	0.32203	0.2549	-0.060876	0.72961	0.81546	0.96272	1.2732	0	0.17341	0.19943	0.10888	-0.076554	0.19106	0.48114	0.68381	0.83261	0	0.22545	0.23497	0.34185
156.04	0	0.27775	0.19969	-0.12036	0.006297	-0.21682	0.090217	-0.041166	-0.044663	0	0.13583	-0.027507	0.20135	0.3786	0.31123	0.45163	0.43104	0.57017	0	0.1716	0.41268	0.13088	0.53058	0.66407	0.53698	0.99916	1.065	0	-0.16839	0.072601	-0.055981	-0.1241	0.42275	0.5808	0.42438	0.67987	0	0.14305	0.25524	0.19891	0.16587	0.1187	0.52931	0.48874	0.17503	0	-0.11817	0.2036	0.045179
156.065	0	0.19391	0.23848	0.19571	0.2337	0.24925	0.23189	0.21857	0.22837	0	0.11178	0.17349	0.032508	0.12816	0.049609	0.28566	0.084636	0.050411	0	0.17325	0.057755	0.062478	0.21449	0.24358	0.27324	0.37035	0.24914	0	0.17048	-0.076442	0.07713	0.08906	0.21443	0.17938	0.26313	0.33142	0	0.084585	0.071516	0.02279	-0.12751	-0.0529	0.0077998	0.024916	0.065813	0	0.0025529	0.11987	0.12656
156.103	0	-0.10399	-0.050078	-0.12939	-0.15521	-0.30856	0.15412	0.10564	0.095287	0	-0.30823	-0.095332	0.038226	-0.098116	-0.05264	-0.052525	-0.077906	-0.18174	0	-0.032736	0.33009	0.16682	0.2245	0.15319	0.27811	0.41228	0.16733	0	0.089967	0.17534	0.19674	0.27973	0.21041	0.35465	0.19273	0.40464	0	0.078889	0.24452	0.26959	-0.0075343	0.24515	0.3723	0.11727	0.18801	0	-0.21461	-0.011583	-0.10474
156.935	0	-0.05943	-0.30372	-0.19776	-0.32976	-0.2089	-0.20831	-0.27749	-0.19415	0	0.13268	0.083243	0.044521	0.084227	0.2287	-0.073999	-0.029783	-0.045938	0	0.14559	0.14285	-0.038024	-0.065707	-0.066262	0.0021917	0.054575	0.11321	0	0.21076	0.28418	0.3581	0.22911	0.17453	0.44965	0.29955	0.34071	0	0.019022	0.091943	0.017755	0.24822	0.18385	-0.010287	0.00068166	-0.047348	0	-0.17082	-0.25123	-0.26361
156.964	0	0.061882	0.080712	0.12487	0.1115	-0.13478	0.014669	-0.065957	0.1542	0	-0.066169	-0.035686	-0.19689	-0.029739	0.021211	-0.15883	-0.019892	-0.16423	0	-0.045205	0.029096	0.012526	-0.22978	0.072066	0.24367	0.11412	0.13518	0	0.23849	0.13553	0.24946	0.10091	0.5244	0.50869	0.29788	0.29312	0	0.16764	0.48245	0.53053	0.38361	0.66459	0.21701	0.26983	0.39467	0	-0.17943	-0.17806	-0.047114
156.991	0	-0.24225	0.074063	-0.079497	0.038501	-0.10125	0.15378	-0.019102	-0.19355	0	0.081994	0.056951	0.22281	0.19923	0.26424	0.20951	0.27003	0.15805	0	0.090209	0.20856	0.28102	0.2895	0.38827	0.68303	0.45599	0.34233	0	0.022272	0.12864	0.06894	-0.19694	0.13163	0.12695	0.27783	0.3768	0	0.13726	0.2765	0.15664	0.27819	0.2133	0.3653	0.27025	0.38963	0	0.34699	0.58076	0.40141
157.026	0	0.21226	-0.74415	-1.809	-1.8648	-1.5414	-1.3289	-1.3113	-1.4153	0	0.84147	0.98036	0.92319	1.233	1.3892	1.8634	1.386	1.0416	0	-0.11414	-0.24324	1.0416	0.77878	0.87032	0.47085	1.1481	1.0895	0	0.81569	1.0905	0.76081	0.72409	1.4095	1.2828	1.4332	1.2416	0	0.35325	0.58809	0.30405	0.59938	0.26063	0.75246	0.66349	0.67631	0	-0.23191	0.12324	-0.13726
157.049	0	0.45073	-0.27456	-1.1208	-0.71957	-0.76003	-0.21598	-0.23834	-0.54354	0	0.60459	0.53637	0.61616	0.76322	0.7324	1.2584	0.82664	0.71044	0	0.037173	0.28709	0.59171	0.6627	0.51836	0.53729	0.85507	0.81832	0	-0.019132	0.70071	0.47699	0.49574	0.62933	0.85079	0.96524	0.73266	0	0.25716	0.3883	0.45595	0.58468	0.17898	0.645	0.61878	0.6018	0	-0.11998	0.079838	-0.16752
157.087	0	0.46024	-0.052318	-0.18926	0.13997	0.11581	0.26974	0.5327	-0.0020739	0	0.24448	0.19255	0.32741	0.27573	0.50264	0.42252	0.068459	0.33945	0	0.02331	0.4154	0.048707	0.028153	0.54462	0.058653	0.164	0.16775	0	0.40486	0.23145	0.34793	0.52467	0.69488	0.46311	0.41694	0.32324	0	0.36285	0.33472	0.37186	0.058125	0.057921	0.65128	0.36036	0.36065	0	0.031009	0.29072	0.056126
157.124	0	0.86824	0.23001	0.14883	0.24807	1.3328	0.93291	2.1042	1.5117	0	0.8959	0.84425	0.84148	0.11222	0.015251	0.098862	0.28655	0.79679	0	0.14321	0.60829	0.16065	0.21318	0.17866	0.10234	0.3526	0.38487	0	0.62624	0.47806	0.44685	0.62709	0.24947	0.66405	0.61468	0.65284	0	0.064288	-0.12859	-0.74186	0.29082	-0.49911	0.50277	-0.71027	0.37344	0	-0.44406	0.40863	-0.37668
157.173	0	0.44476	0.11165	-0.11616	-0.10159	0.79894	0.085295	1.4701	1.0971	0	0.14288	0.082174	0.093436	-0.36462	-0.40039	-0.23473	-0.28666	-0.35185	0	0.19412	0.60152	0.35791	0.3408	0.58566	0.4285	0.55827	0.62227	0	0.55086	0.72029	0.60444	0.57409	0.89493	1.0138	0.98417	1.0009	0	0.19798	0.10157	-0.25787	0.89283	-0.32026	0.80473	0.27056	0.27095	0	-0.21638	0.42269	-0.1595
157.209	0	0.58649	0.074479	-0.17776	0.038845	0.69531	0.41524	1.44	1.0464	0	0.53951	-0.022284	0.83622	0.18068	0.03405	0.17224	0.18281	0.015872	0	0.15029	0.61645	0.41056	0.43879	0.31021	0.44267	0.43714	0.5706	0	0.66374	0.5021	0.57644	0.53914	0.81132	0.86239	0.92983	0.66875	0	0.46474	0.079698	0.0099984	0.25161	-0.41779	0.72427	0.028449	0.17597	0	-0.20857	0.48117	-0.064546
157.235	0	0.50178	0.14164	0.0778	0.033557	0.73008	-0.098187	1.3335	0.9905	0	0.93534	0.79996	0.59449	0.1224	0.20665	0.4541	0.29425	0.13671	0	0.070895	0.51463	0.43795	0.32828	0.55419	0.54936	0.4903	0.62682	0	0.31385	0.45899	0.53335	0.57384	0.67052	0.70826	0.56155	0.6017	0	0.45566	-0.21449	-0.065493	0.4823	-0.29185	0.58899	0.054426	0.15468	0	-0.13109	0.22472	-0.011076
157.279	0	0.66417	0.085365	-0.047014	-0.020384	0.99989	1.0062	1.702	0.99128	0	-0.0049581	-0.048447	0.40835	0.11291	0.14879	0.12701	-0.090631	0.16157	0	0.046849	0.030834	0.091693	0.2223	0.29015	0.17157	0.39965	0.58725	0	0.50646	0.51378	0.62334	0.53383	0.73013	0.80049	0.58795	0.70356	0	0.20272	0.39183	0.20546	0.71471	0.11768	0.9996	0.30786	0.45039	0	-0.17866	0.45821	0.11726
157.942	0	-0.13467	0.23909	-0.44931	0.18908	0.30678	-0.40275	-0.32797	-1.4493	0	-0.43411	0.27854	-0.44911	-0.27595	0.11098	-0.53911	-0.3693	-0.098561	0	0.26393	0.54292	0.27078	-0.40081	0.24849	0.67946	0.31226	0.22484	0	-0.73357	-0.25498	-0.97644	-1.4099	-0.16453	-0.88614	-0.40256	-0.56036	0	0.39762	-0.29372	-0.14949	0.20329	0.15429	-0.26702	0.11868	0.33147	0	0.016369	-0.37361	-1.3112
158.004	0	0.62239	-0.69314	-1.8771	-1.6569	-1.7156	-2.1011	-1.5502	-2.2229	0	0.94469	0.68262	0.8001	0.834	0.65902	0.54883	0.55737	0.046353	0	0.10038	0.2254	0.76193	0.4534	0.471	0.37695	0.66992	0.49689	0	-0.10624	0.043489	0.35818	0.096547	0.016558	0.66359	0.26189	-0.18402	0	0.27371	0.6953	0.0012656	-0.19999	0.35402	0.25955	0.065248	-0.10387	0	-0.43147	-0.087158	-0.48064
158.027	0	0.30753	-0.76606	-1.6047	-1.5684	-1.6281	-1.4207	-1.2568	-1.3593	0	0.35239	0.36825	0.56472	0.62635	0.70718	1.1827	0.71904	0.50145	0	-0.3915	-0.28088	0.78686	0.55168	0.65588	0.26787	0.76245	0.70895	0	0.046433	0.50884	0.27073	0.24351	0.81418	0.74135	0.77072	0.7623	0	0.23329	0.58173	0.23937	0.45189	0.08261	0.63203	0.52342	0.4582	0	-0.17527	0.10127	-0.209
158.046	0	0.36414	-0.11	-0.51778	-0.56222	-0.19015	0.039538	-0.18653	-0.24346	0	0.31444	0.19748	0.47873	0.19515	0.47106	0.43545	0.23637	0.19654	0	0.042308	0.60068	0.45892	0.54393	0.8294	0.66597	0.79372	0.69427	0	0.50925	0.53312	0.42198	0.48325	0.7183	0.7167	0.56679	0.65049	0	0.13081	0.23126	0.36977	0.19562	0.072837	0.55326	0.18304	0.21943	0	-0.26782	0.0046652	0.002703
158.059	0	0.14568	-0.1035	-0.2734	-0.22115	-0.16477	-0.12401	-0.069278	-0.06834	0	0.032261	0.067616	0.11457	0.075324	0.15041	-0.016827	0.072912	0.13834	0	-0.087292	0.18062	0.26674	0.086672	0.33675	0.11614	0.16891	0.17153	0	0.10219	-0.031421	0.027172	0.11796	0.11502	0.17311	0.12947	0.027255	0	0.076456	0.050488	0.37556	-0.21751	-0.077004	0.25226	-0.03347	0.022121	0	-0.078052	-0.01158	-0.10088
158.083	0	0.50595	-0.014949	0.038969	-0.063298	0.33883	0.73196	0.46513	0.10361	0	0.14157	0.56653	0.55242	0.027547	0.50802	0.13418	0.059071	0.072409	0	0.18847	0.39096	0.21138	0.16951	0.32543	0.18766	0.42463	0.13473	0	0.96123	0.052956	0.13188	0.87441	0.45272	0.3078	1.0357	0.46072	0	0.043459	0.18042	0.1155	-0.10237	0.0071749	0.0041668	0.36937	0.020475	0	-0.033942	-0.099303	0.11409
158.127	0	1.0534	0.61076	0.63308	0.17235	1.1018	1.1653	1.9133	1.3319	0	-0.025415	0.98047	0.86395	0.26363	-0.045535	0.15794	0.34199	0.82528	0	-0.13197	0.018372	-0.011418	0.0086467	0.11782	-0.036368	0.35259	0.30205	0	0.82703	0.38291	0.61477	0.59066	0.33246	0.43019	0.59481	0.62089	0	0.027289	-0.88148	0.19929	0.24663	-0.60221	-0.16246	0.28299	0.41889	0	-1.0782	0.013444	-1.0347
158.94	0	-0.012115	-0.12954	-0.050446	-0.067434	-0.29797	-0.14189	-0.087498	-0.11508	0	0.0021492	-0.024534	0.071753	0.11009	0.076821	0.068588	-0.049692	0.026068	0	0.16719	0.17259	-0.049892	0.11814	0.010893	0.099099	0.14336	0.073052	0	0.13045	0.35913	0.25878	0.063798	0.15921	0.21369	0.26289	0.24485	0	0.19965	0.50626	0.46319	0.38272	0.46317	0.128	0.185	0.34396	0	-0.13128	0.12138	-0.24623
158.95	0	0.11382	0.089997	-0.066286	0.061581	-0.05177	0.077668	0.17044	0.12339	0	-0.02706	-0.15259	-0.11866	-0.003217	0.059105	0.040283	0.12308	-0.036008	0	-0.033901	-0.015275	-0.067341	0.033259	0.031104	0.06073	-0.018825	-0.0077144	0	0.0050493	0.13401	0.0035298	-0.11283	0.1008	0.037126	0.14474	0.12671	0	-0.019904	-0.050457	0.039249	-0.1517	0.064035	0.047133	0.047915	0.19593	0	0.16418	0.06733	0.027642
158.974	0	0.064132	0.11452	0.13324	0.16571	0.076828	0.15497	0.20885	0.17332	0	-0.036817	-0.004971	-0.041189	0.029047	0.031114	0.027009	-0.05762	0.076362	0	-0.022939	-0.03259	-0.35063	-0.16273	-0.095596	-0.14208	-0.029844	-0.048467	0	-0.087026	-0.037743	-0.026825	-0.11216	-0.0022045	-0.058561	-0.023191	-0.024648	0	-0.044196	-0.074351	-0.0129	-0.021734	-0.23169	-0.047706	0.041107	-0.10735	0	0.051369	0.10311	0.0049389
159.005	0	0.13798	-0.0022177	0.060836	0.18692	0.054617	0.10871	0.16931	0.066006	0	0.064099	-0.1535	0.098037	0.10931	0.09534	0.016747	0.060338	0.034756	0	0.22403	0.24615	0.031747	0.051912	0.28651	0.20428	0.20766	0.15172	0	-0.17136	-0.13174	-0.16453	-0.2156	-0.21316	-0.061938	-0.13271	-0.036617	0	0.046192	-0.019172	-0.031766	-0.15895	-0.1463	-0.063111	0.0063208	-0.03514	0	0.027083	0.085739	0.0022357
159.03	0	0.66505	0.31382	0.23733	0.38742	0.39233	0.40127	0.51921	0.36714	0	0.16738	0.16424	0.21412	0.12683	0.11291	0.38804	0.25529	0.11086	0	0.018761	0.24285	0.0045368	0.092926	0.20835	0.077159	0.31012	0.35657	0	-0.039818	0.22328	0.013154	-0.088389	0.20841	0.33547	0.13743	0.10677	0	-0.25952	-0.1071	-0.14556	-0.25643	-0.51234	0.014327	-0.12802	-0.097849	0	-0.1568	-0.032835	-0.048711
159.057	0	0.89236	0.31389	0.51598	0.27686	0.74104	0.51776	0.86104	0.61779	0	0.088115	0.35673	0.53612	0.23099	0.43882	0.36795	0.52303	0.69606	0	-0.2686	0.038585	0.21302	0.03377	0.93479	-0.093411	-0.06207	0.47327	0	0.2494	-0.066991	0.084888	0.36181	0.23856	0.087843	0.11519	0.094224	0	0.086719	0.20069	0.020956	0.018029	0.46753	0.4459	0.16547	1.2311	0	-0.061039	0.010951	0.3432
159.067	0	1.0065	0.58282	0.40297	0.35429	0.84486	0.74059	1.1653	1.1079	0	0.22739	0.18248	0.48404	-0.074644	0.54905	0.35961	0.002997	0.56022	0	-0.084894	0.099368	-0.083527	0.017274	0.95245	-0.04642	0.0068281	0.16691	0	0.51286	0.18933	0.15313	0.34654	0.32045	0.35216	0.30924	0.40437	0	0.46639	0.21704	0.13272	0.37334	0.56981	0.58083	0.40114	1.3878	0	0.1499	-0.12006	-0.17342
159.102	0	0.38178	0.17383	0.18104	0.25427	0.76221	0.70213	0.93946	0.95966	0	-0.38689	-0.16397	-0.058882	-0.46125	-0.33973	-0.077953	-0.13879	-0.17706	0	-0.44636	-0.41666	-0.43983	-0.46239	0.27807	-0.17325	-0.41162	-0.11829	0	0.29761	0.16169	0.11996	0.19661	0.063781	0.02921	0.21715	0.091802	0	-0.46281	-0.068617	0.00037223	-0.25807	-0.31829	0.24992	0.00934	0.38697	0	-0.25408	-0.10673	-0.12514
159.131	0	0.77929	0.21213	0.12043	0.15951	0.53634	0.71346	1.119	0.82414	0	-0.11237	0.23612	-0.0091354	-0.11094	-0.00080583	0.14406	-0.032692	0.58117	0	-0.40124	-0.33177	-0.15226	-0.21774	0.094505	-0.14022	-0.14743	0.055812	0	0.42146	0.18249	0.23589	0.36193	0.19255	0.14734	0.33528	0.17969	0	0.76301	0.14126	0.67261	0.81434	0.12327	0.23489	0.5535	0.84066	0	-0.10451	0.028031	-0.24284
159.212	0	-0.14468	-0.014009	0.14917	0.43636	0.078482	0.50377	0.92907	0.85472	0	0.44931	0.29028	0.29366	0.23569	0.26085	0.54437	0.4231	-0.088598	0	0.076612	0.23946	0.16527	0.77233	1.1287	0.36096	0.38377	0.71106	0	0.028526	-0.048441	0.085425	-0.003396	-0.2595	-0.51699	-0.16769	-0.23164	0	0.43625	-0.16281	-0.046638	-0.091449	0.06951	-0.049587	-0.21054	0.39824	0	0.40397	0.41327	0.27232
159.845	0	-6.1461	1.05	0.28605	0.87574	-3.7925	-6.1461	0.072668	0.20523	0	-1.7966	-1.8107	-2.4388	-2.6704	-0.81227	-0.6841	-0.66465	-4.6676	0	-0.64744	1.601	1.1166	0.044328	0.83472	1.1158	-0.75378	-0.14244	0	0.64521	-0.85893	-0.39339	0.26811	-1.7509	-0.9919	-0.37542	-1.1583	0	-1.1816	-0.04742	-0.90257	-7.5783	-1.5196	-0.62768	-0.30849	-3.9448	0	-0.67086	0.56831	0.83445
159.976	0	0.046811	-0.03294	0.22231	0.19438	0.062184	0.16147	0.06091	0.21924	0	-0.2211	-0.045744	-0.21654	-0.122	-0.25176	-0.054396	-0.090533	0.18034	0	-0.10008	0.015958	0.2741	0.26174	0.22301	0.16903	0.32282	0.33018	0	-0.10721	-0.14475	-0.02145	-0.18572	-0.18979	0.039307	-0.023367	0.038486	0	-0.0033308	-0.18828	-0.0058011	-0.043363	-0.12862	-0.029848	0.083233	-0.12845	0	0.29166	0.10246	0.29865
160.028	0	-0.14678	0.0051809	-0.10863	0.071614	0.13513	-0.041396	-0.049	-0.15266	0	-0.070805	0.1219	0.11901	-0.044138	-0.10955	-0.16448	-0.17368	-0.23412	0	0.17933	0.26939	0.39513	0.069132	0.37137	0.1772	0.27671	0.21776	0	0.40859	0.076261	-0.063802	0.084412	0.010086	-0.04407	-0.49536	-0.53854	0	0.22896	0.23906	0.46083	0.036992	0.026911	0.25364	-0.00057819	-0.19234	0	-0.27265	0.026352	-0.11405
160.061	0	0.3703	0.59495	0.47696	0.55011	0.15901	0.25844	-0.059346	-0.21209	0	0.017186	0.1371	0.10309	-0.022016	-0.016283	-0.27984	-0.64567	-0.73601	0	-0.21422	0.21663	-0.21244	-0.13664	-0.2258	-0.79669	-0.44894	-1.1252	0	-0.075741	0.053304	0.033343	0.19269	-0.0089102	-0.16661	-0.90746	-0.85099	0	-0.19477	-0.078431	-0.087749	-0.22761	-0.26228	-0.44018	-0.7978	-0.86241	0	-0.073905	-0.2131	-0.0069164
160.104	0	0.47075	0.27521	0.10572	0.34996	-0.014176	0.40688	0.17391	0.17692	0	-0.10503	-0.3368	0.0096676	-0.22825	0.0020928	-0.28307	-0.43173	-0.27508	0	0.058671	0.14698	0.13696	0.23196	0.28268	0.1326	0.092649	-0.20426	0	0.43493	0.39361	0.35953	0.67083	0.46968	0.367	0.28003	-0.038011	0	0.21155	0.008182	0.10833	0.090876	0.11015	0.35336	-0.1314	-0.27625	0	0.20466	0.10363	0.20078
160.898	0	-4.4385	-3.6696	-4.8107	-3.855	0.076184	-3.6955	-4.8849	-4.9885	0	-0.21703	-0.10127	-0.10412	-0.33101	-0.35807	-0.32901	-0.23702	-0.08263	0	0.25387	0.049505	0.55124	0.12941	0.072413	0.63749	-0.1516	-0.18984	0	0.050969	-0.42485	0.093396	-0.36507	0.019982	-0.47634	-0.44816	-0.24281	0	-1.8804	-2.2239	-2.1182	-1.6423	1.881	-1.1369	-2.1351	-2.2357	0	0.72614	0.3755	-0.0089062
160.938	0	-0.14222	-0.037711	-0.14585	-0.22903	0.025722	-0.20424	-0.071958	-0.014986	0	-0.2113	-0.081921	-0.27895	-0.19767	-0.17737	-0.18568	-0.23444	-0.26225	0	0.071973	0.015266	-0.065701	-0.10356	-0.11818	-0.027652	0.067583	-0.067077	0	0.081002	0.045836	-0.016786	-0.097683	-0.076299	-0.061725	-0.0079893	0.012285	0	-0.019906	0.0067938	0.021219	0.0051943	-0.048561	-0.089336	-0.10054	-0.047559	0	0.0082018	-0.020575	-0.03046
160.966	0	-0.21522	-0.14266	-0.13928	-0.22343	-0.096343	-0.097271	-0.16548	-0.076231	0	-0.088258	0.032017	-0.056346	-0.072091	-0.095777	-0.073582	-0.07592	-0.12557	0	0.040825	0.1067	-0.10638	-0.087183	-0.1013	-0.02461	-0.1315	-0.077219	0	-0.078938	0.044803	-0.0098831	-0.14219	-0.090575	-0.13192	-0.1167	-0.071899	0	-0.088257	-0.00032426	-0.089147	-0.080124	0.0066528	-0.084454	-0.12587	-0.074727	0	0.11616	0.10232	0.011894
160.992	0	-0.2974	-0.14827	-0.34607	-0.16105	-0.11355	-0.22807	-0.15784	-0.12706	0	-0.10075	-0.14517	-0.26861	-0.084408	-0.09757	-0.31714	-0.29832	-0.29689	0	-0.020545	-0.13511	0.020572	-0.23798	-0.19074	-0.13385	-0.21834	-0.20266	0	-0.11001	-0.13201	0.015977	-0.10522	-0.16196	-0.14097	-0.24777	-0.16788	0	-0.073471	-0.0029295	-0.10937	0.038322	0.083381	-0.10693	-0.20915	-0.19262	0	0.063894	0.15832	-0.078925
161.025	0	-0.067171	-0.084716	-0.14621	-0.12626	-0.065461	-0.20678	-0.1566	-0.047805	0	-0.076382	-0.036913	-0.062177	-0.087979	-0.191	-0.17011	-0.06546	-0.16075	0	0.11037	0.15726	0.079046	0.048744	0.010688	-0.10015	0.0027941	-0.010323	0	0.036351	0.039736	0.023831	-0.028318	0.025016	-0.044834	-0.1393	-0.1289	0	-0.025795	0.0059389	0.0043503	-0.062383	-0.14648	-0.18345	-0.16728	-0.091212	0	0.055638	0.039131	-0.03021
161.045	0	-0.34765	-0.16236	-0.26693	-0.24467	-0.29975	-0.27334	-0.21549	-0.27412	0	-0.13371	-0.039408	-0.069076	-0.06047	-0.15396	-0.19034	-0.27538	-0.29127	0	0.093759	0.093911	0.063048	-0.082178	-0.09049	-0.017186	-0.099508	-0.15482	0	0.096019	0.038847	0.11686	0.045381	-0.034511	-0.13082	-0.18779	-0.15069	0	0.032669	0.093102	-0.028683	0.076473	-0.10295	-0.24356	-0.2411	-0.28031	0	0.087556	0.19474	0.16577
161.081	0	-0.052721	-0.051014	-0.31536	-0.18031	-0.14244	-0.21959	-0.012537	-0.22178	0	0.094048	0.11844	0.3304	0.099696	0.14124	0.019232	-0.12615	0.051736	0	0.21156	0.0095815	-0.035166	-0.0086836	-0.084126	-0.031621	-0.11058	-0.070584	0	0.19048	-0.042338	0.061334	0.0056814	0.0027599	-0.043036	-0.050337	-0.09122	0	0.12423	-0.059152	0.038763	0.18266	-0.092043	-0.072933	-0.20053	-0.14432	0	0.0039735	0.07719	0.011536
161.117	0	-0.18363	-0.13781	-0.269	-0.19181	-0.18754	-0.17909	-0.1658	-0.19749	0	0.38627	0.13161	0.18227	0.034097	0.17639	0.050841	0.27973	-0.051462	0	0.20622	0.24226	0.44223	0.22922	0.13197	0.19757	0.14387	0.18848	0	0.14378	0.039757	0.05173	-0.0018133	0.083214	-0.11208	0.04478	-0.14961	0	0.033012	0.013509	-0.062881	0.050335	-0.088095	-0.030659	-0.11646	-0.18709	0	0.093239	0.093321	0.10591
161.164	0	-0.26266	-0.41055	-0.30771	-0.36246	-0.19167	-0.17569	-0.15467	-0.25703	0	-0.07318	0.052507	-0.16485	-0.24367	-0.1385	-0.20554	-0.21246	-0.13527	0	0.26929	0.35712	0.18808	0.003653	0.0034357	0.16047	0.021445	0.10568	0	-0.060234	-0.23657	-0.13174	-0.16999	-0.29234	-0.2955	-0.18079	-0.4179	0	0.062941	0.10935	0.016779	0.30524	-0.083804	-0.057285	-0.066453	-0.027336	0	0.025252	0.0799	0.0081391
161.201	0	-0.35783	-0.3432	-0.30992	-0.20615	-0.14399	-0.41869	-0.23187	-0.30208	0	0.028124	0.17201	0.034342	0.092396	0.17158	0.031303	-0.020053	0.094463	0	0.18186	0.017697	0.31106	-0.14115	-0.017519	-0.054407	0.013506	0.0036877	0	0.15818	0.099726	0.010269	0.064777	0.038193	-0.12424	-0.058673	-0.0042883	0	-0.079858	-0.032802	0.026457	0.27127	-0.2518	-0.1477	-0.52406	-0.101	0	-0.089116	0.091165	-0.002703
161.363	0	0.18713	0.29823	0.27919	0.1464	-0.3576	0.26649	0.10295	0.51434	0	-0.078952	-0.24329	-0.12176	-0.66102	-0.35464	-0.2841	-1.04	-1.1901	0	0.62932	-0.063719	0.26862	-0.0028064	0.5617	0.59494	0.64755	0.80315	0	-0.50526	-0.033116	-0.065456	-0.85084	-0.070791	-0.21624	-0.53367	-0.66098	0	-0.089468	0.42506	0.12433	0.34774	0.068267	0.56995	-0.51984	0.29792	0	0.44813	-0.50106	-0.55187
161.901	0	-2.9645	-2.3989	-2.1351	-2.9651	-0.52835	-2.496	-2.0144	-2.6163	0	-0.26954	-0.89824	-1.5587	-4.0374	-0.6129	-0.18453	-0.79167	0.0452	0	-1.1211	0.20396	-0.62142	0.27818	0.6296	0.93997	0.246	-0.067884	0	0.81578	1.2951	0.68757	1.6078	1.7943	1.2259	-0.47239	0.95269	0	1.2392	0.47728	-5.1917	1.1435	2.3848	0.30098	1.0696	1.4441	0	0.29464	-0.31585	-2.0858
161.956	0	-0.04682	0.28106	0.37113	0.012746	-0.38118	-0.44954	-0.59687	-0.32984	0	0.40195	0.37249	0.61659	0.49899	0.14602	0.77985	0.92087	0.016343	0	-0.17963	-0.58349	-0.47279	-0.24124	-0.306	-0.49467	-0.47244	-0.59544	0	-0.46711	-0.22124	-0.45357	-0.03911	-0.13832	0.20304	-0.87433	-0.57311	0	0.090686	-0.22839	-0.50714	0.18049	-0.052042	-0.095338	-0.21406	-0.10176	0	0.012065	-0.21363	-0.0483
161.989	0	0.39591	0.14289	-0.20681	0.29882	-0.088261	0.58258	0.16431	0.13709	0	-0.012977	-0.60529	-0.45411	-0.055618	0.23491	0.11036	-0.34698	-0.61845	0	-0.30157	0.14996	0.13619	-0.71775	-0.083347	0.19843	0.67482	-0.12694	0	0.43262	-0.24391	-0.38763	-0.49015	-0.15692	0.26086	-0.083176	-0.39793	0	-0.09437	-0.0084537	0.17847	0.2449	-0.014249	-0.36266	-0.050564	0.058367	0	0.1739	-0.77871	-0.036967
162.027	0	0.093693	-0.17144	-0.14298	-0.35746	-0.10852	-0.029411	-0.04155	-0.0054586	0	0.069153	0.073315	-0.17396	0.027555	0.053735	-0.034493	0.12326	-0.31346	0	0.076731	0.2318	0.17132	0.24604	0.12976	0.16596	0.023921	0.21145	0	0.1305	-0.04374	-0.056481	-0.020932	-0.18915	0.077401	-0.023516	-0.2178	0	0.042568	0.070667	-0.083138	0.10136	0.19137	-0.12429	-0.14747	-0.17955	0	0.27537	0.13072	0.034306
162.048	0	0.016988	-0.060707	0.010514	-0.064832	-0.14557	-0.12377	-0.10226	-0.14106	0	-0.042798	-0.036305	-0.13265	-0.00079582	0.022809	-0.026028	-0.094119	-0.12249	0	0.11886	0.40686	0.28198	0.23226	0.16273	0.26058	0.17665	0.032292	0	0.092481	-0.22224	0.03786	0.030887	-0.14189	-0.14058	-0.17189	-0.24177	0	-0.037125	0.022751	0.12326	0.005635	-0.056161	-0.22539	-0.27396	-0.063962	0	-0.0047724	0.030475	-0.14151
162.077	0	-0.07744	-0.063353	-0.31811	-0.22671	-0.2181	-0.027772	0.00848	-0.16333	0	0.055146	0.51283	0.19131	0.051317	-0.12777	0.036471	-0.064477	0.096842	0	-0.15709	0.10311	0.29621	0.21943	0.041255	0.06326	-0.084512	0.010422	0	-0.036362	-0.27878	-0.12816	-0.099432	0.028296	0.078531	-0.24091	-0.12334	0	0.22802	0.54038	0.35497	0.26178	0.28295	0.16586	-0.080455	0.22023	0	-0.3152	-0.21236	-0.34688
162.895	0	-3.9443	-4.0121	-4.341	-4.0302	-0.017564	-3.7506	-4.7212	-4.8518	0	-0.32733	-0.48569	-0.017427	0.023322	0.26453	0.088677	-0.46652	-0.12821	0	0.015141	0.78296	-0.0124	-0.26489	-0.24557	-0.117	-0.41612	-0.26128	0	0.094407	-0.87823	0.3053	-0.62642	0.36601	-0.012145	-0.27447	-0.61002	0	-2.2086	-1.9654	-2.1084	-1.6062	1.9872	-1.0509	-1.8643	-1.7259	0	-0.082491	-0.060879	-0.75903
162.936	0	-0.34044	-0.18763	-0.4962	-0.33981	-0.18787	-0.38638	-0.25509	-0.27002	0	-0.12031	0.039512	-0.24494	-0.1016	-0.050999	-0.11846	-0.13852	-0.23163	0	0.064147	0.022017	-0.11345	-0.053283	-0.22706	-0.062136	-0.0053433	-0.14935	0	-0.013135	-0.0051561	-0.095569	-0.15199	-0.0030484	-0.055682	-0.052026	-0.02955	0	-0.074032	0.10526	0.066775	-0.075353	0.0014192	-0.041831	-0.16001	-0.092261	0	-0.074108	0.082519	-0.021859
162.996	0	-0.27708	-0.22415	-0.3367	-0.10652	-0.1111	-0.28394	-0.28192	-0.11895	0	-0.025618	-0.075636	0.10471	0.057368	0.017733	-0.12846	-0.15203	-0.28136	0	0.20942	0.1003	0.010348	-0.14054	-0.14487	-0.077066	-0.022793	-0.10973	0	-0.022961	-0.11913	-0.13158	-0.06497	-0.089768	-0.13358	-0.13686	-0.15123	0	-0.014934	-0.042865	0.063791	0.15792	-0.008234	0.10566	-0.041982	-0.16242	0	0.21779	0.1407	0.22668
163.04	0	0.026791	0.11979	0.163	0.31244	0.29196	0.55601	0.43804	0.72161	0	0.00020558	-0.04641	-0.24608	0.097811	-0.063077	0.26108	0.35729	0.22406	0	-0.060702	0.029397	0.1963	0.060803	0.14383	0.29842	0.40361	0.58212	0	0.093075	-0.096458	-0.12826	-0.17004	0.31635	0.39666	0.28896	0.47642	0	-0.0092952	0.086834	-0.089617	-0.11642	0.10614	0.099575	0.23305	0.30627	0	0.22596	0.26661	0.047948
163.899	0	-3.8247	-1.2691	-3.0897	-1.8437	-0.27237	-1.9954	-4.346	-3.0459	0	-1.4358	-0.72104	-0.29457	-0.94104	-0.32002	-0.67397	-1.0557	-1.2986	0	0.22502	-0.075287	0.72634	-0.43963	-1.203	-0.18318	-1.2144	-0.53674	0	-1.0275	-3.1374	1.9054	-0.082744	0.33481	0.98867	1.2636	2.0598	0	0.11141	-0.44013	-0.10112	0.022214	1.4877	0.74468	0.70092	-1.3658	0	0.78541	0.62853	-0.40571
164.022	0	-0.0095953	0.068451	0.45482	0.087153	0.081644	0.12917	0.021943	0.24432	0	-0.35689	0.30655	-0.082205	-0.044025	0.086954	-0.31921	0.081955	-0.13553	0	0.27873	0.12631	0.25925	0.048312	0.22619	-0.01276	0.26257	-0.24907	0	0.13902	0.076011	-0.0056233	0.22583	0.21937	-0.1276	0.013471	-0.14742	0	0.14427	0.37783	0.2379	-0.22661	-0.17606	-0.32279	-0.28833	-0.36073	0	-0.17265	-0.26383	0.029115
164.039	0	0.076318	0.23039	0.1624	0.10551	0.011068	-0.14349	-0.22251	-0.28011	0	0.086692	0.13337	0.22635	-0.10946	-0.32339	-0.51923	-0.43482	-0.67472	0	0.17045	0.23392	0.14779	0.1477	0.10132	-0.45745	-0.42342	-0.52382	0	0.40855	0.16325	0.10004	0.21126	-0.11904	-0.2825	-0.5254	-0.4438	0	0.017177	0.053791	-0.14891	-0.63142	-0.9095	-0.9822	-1.0639	-1.0174	0	0.084041	-0.049951	-0.20508
164.071	0	-0.008955	0.11502	0.0090053	-0.020926	0.024402	0.032123	-0.091378	0.039774	0	-0.12486	-0.14107	-0.090915	-0.048925	-0.078467	-0.094592	-0.19251	-0.28567	0	-0.092175	-0.066554	0.032033	-0.0097316	-0.095731	-0.084186	-0.12548	-0.11663	0	-0.034604	-0.01397	0.054793	-0.07513	-0.038851	-0.19663	-0.32804	-0.17912	0	0.053587	0.17203	-0.067187	-0.071013	-0.33283	-0.2661	-0.24739	-0.43495	0	0.051612	0.19619	0.00057059
164.156	0	-0.063151	0.016155	-0.19103	0.05037	-0.14722	0.043353	-0.078242	0.064461	0	0.012199	-0.22326	-0.097453	-0.14908	-0.047932	-0.018139	-0.39595	-0.31345	0	0.22926	0.11656	0.20772	0.13653	-0.02606	0.050671	0.042713	0.16702	0	-0.055649	0.11952	-0.022336	-0.3444	-0.16055	-0.14944	-0.19417	-0.28975	0	0.021281	0.017252	-0.088164	-0.19374	-0.3787	-0.41641	-0.41551	-0.39494	0	0.0054183	0.1209	0.0016295
164.23	0	0.032196	0.27963	0.093063	0.060258	-0.040998	0.10726	0.19111	-0.070924	0	0.011116	0.21678	0.31335	0.068454	0.16558	0.0067537	0.036219	-0.029217	0	-0.0081123	-0.019767	0.14489	-0.099529	0.023101	-0.043226	0.054444	0.18758	0	0.1123	0.035786	-0.031161	-0.29267	-0.010347	-0.19586	-0.1296	-0.27672	0	0.15059	0.095523	-0.02019	-0.071373	-0.22261	-0.51047	-0.27909	-0.31349	0	0.023978	0.12885	0.029436
164.891	0	-3.9273	-3.5987	-3.988	-3.8244	-0.038091	-3.6791	-4.4793	-4.5267	0	-0.55459	0.26245	0.063866	-0.14702	-0.032996	-0.047346	-0.14817	-0.28404	0	-0.17219	0.87254	-0.13205	-0.59512	-0.20105	-0.30478	-0.40583	-0.25465	0	0.66284	-0.45361	-0.16962	0.36083	0.8495	-0.45098	0.51669	0.079962	0	0.25804	-0.61711	0.05202	0.62517	3.7258	0.61061	0.17935	0.54794	0	0.019871	0.7035	-0.061257
164.957	0	-0.45595	-1.7044	-1.9587	-1.8803	-0.11925	-1.3016	-1.0021	-0.87959	0	-0.1151	0.21189	-0.094952	0.11522	0.12106	0.13922	0.0056728	-0.044601	0	-0.014176	0.52842	-0.046195	-0.35781	-0.10336	1.8979	0.14922	0.027276	0	0.17169	-0.19954	0.055821	-0.084829	-0.025933	-0.039097	0.2303	0.14041	0	0.074885	0.12906	-0.03581	0.91905	0.55815	0.21056	-0.059956	-0.041531	0	0.098338	0.16632	-0.047063
165.02	0	-0.034025	-0.16063	-0.20596	-0.11812	0.52866	-0.20034	0.38644	-0.28444	0	0.0088893	0.020832	0.48483	-0.031952	1.0839	0.020207	0.27304	0.24706	0	-0.45887	-0.93372	1.265	-0.96607	-0.11332	-1.2285	-1.4339	-1.1032	0	0.44794	-0.57492	0.095264	-0.20836	-0.55742	0.026868	0.064628	-0.92069	0	-0.026761	-0.053512	0.6063	0.078524	0.41585	0.19409	0.21443	0.34828	0	-0.42932	-0.22869	-0.42763
165.04	0	0.16616	-0.039337	0.18065	0.0022866	0.48965	-0.067519	0.67889	-0.047161	0	0.10204	-0.032555	0.89823	0.14466	0.6335	0.15233	0.18477	0.23021	0	-0.31651	-0.43537	0.98584	-0.49474	-0.034738	-0.63605	-0.43421	-0.60907	0	0.73496	-0.045441	0.19326	0.08873	-0.084996	0.30442	0.40633	-0.28546	0	-0.3576	-0.20608	-0.25718	-0.21608	0.31949	-0.20636	-0.31528	-0.058026	0	-0.32415	-0.37321	-0.4191
165.072	0	-0.17911	-0.10355	-0.25145	-0.079129	-0.0026964	0.0002993	-0.046535	-0.16064	0	-0.0073091	0.11997	0.051268	0.079314	0.081776	0.093442	0.043587	-0.12463	0	-0.036255	0.017362	0.20661	-0.090989	-0.14744	-0.023113	-0.14383	-0.059833	0	0.16477	0.039954	0.1435	0.057747	0.027422	-0.079544	-0.085673	-0.10955	0	-0.078868	0.099118	-0.14324	-0.11309	-0.28772	-0.24395	-0.25194	-0.35527	0	-0.010934	-0.055747	-0.033653
165.121	0	0.030446	-0.075731	-0.0058508	0.017466	0.2479	0.1077	0.089776	0.042517	0	0.11896	0.31349	0.42087	0.093263	0.31449	0.069547	0.24907	0.11273	0	-0.032767	-0.058514	0.78133	-0.1763	0.025943	0.030777	-0.261	-0.003011	0	0.28921	0.10925	0.15463	0.17024	0.030654	0.14549	0.1715	-0.087492	0	-0.022742	-0.1791	0.026525	-0.20663	-0.1501	-0.24119	-0.20375	-0.32471	0	-0.13671	-0.10246	-0.11117
165.18	0	0.10204	-0.1532	-0.068218	-0.67968	0.59606	-0.57779	-0.14866	-0.31653	0	-0.020933	-0.007034	0.48694	0.15828	0.21785	-0.092787	-0.0041626	0.34456	0	-0.24958	-0.47578	0.7525	-0.43736	-0.18895	-0.24178	-0.11218	-0.44942	0	0.64383	0.089026	0.87604	0.27313	-0.54076	0.44341	0.58444	0.13366	0	0.00139	0.26705	-0.057107	-0.45981	-0.31629	-0.38591	0.07601	-0.79007	0	-0.23981	-0.19229	-0.6179
165.199	0	-0.045771	0.36301	0.029571	-0.46244	0.30055	-0.49575	0.2648	-0.38346	0	0.13339	0.39304	-0.049984	-0.22252	0.35066	-0.15	0.045278	0.31737	0	-0.48894	-0.41766	-0.098305	-0.77414	-0.24469	-0.13235	-0.55077	-0.25535	0	0.55013	-0.33185	0.43966	-0.41915	0.0071796	0.085664	0.14825	0.1258	0	-0.18128	-0.056686	-0.48356	-0.77123	-0.13927	-0.12603	-0.33276	0.064058	0	-0.080898	-1.0393	-0.054842
165.256	0	0.34965	0.15485	0.53776	0.52119	0.99339	0.1762	0.11268	0.17549	0	0.62077	0.90851	0.72687	0.0035172	0.90842	0.80162	0.58384	0.37753	0	0.064859	0.13908	-0.71039	-0.22822	-0.76149	-0.22004	-0.31442	0.087767	0	0.3678	0.60721	0.98944	0.81698	0.63976	0.62225	0.86316	0.68259	0	-0.50167	-0.10681	-0.58492	-1.0303	-0.18964	-0.33974	-0.33522	-0.66721	0	-0.13202	-0.3399	0.057987
165.29	0	-0.64358	0.40006	0.26753	-0.30028	-0.10671	-0.47496	0.018578	-0.28609	0	1.4168	1.6975	1.4236	0.92282	1.1737	0.94206	1.6702	1.5836	0	0.24801	-0.17324	0.49671	-0.66856	-0.058659	-0.023227	-0.50178	-0.21317	0	0.80918	0.47923	0.74513	0.44419	-0.0058749	0.097064	0.60325	0.44265	0	-0.10395	-0.28031	-0.36456	-0.13137	0.17427	-0.069764	-0.094816	-0.15427	0	0.18831	0.027601	-0.27536
165.335	0	-0.38866	-0.76331	0.22685	0.038138	-0.046502	-0.9177	-0.42126	-0.36011	0	-0.19901	-0.44313	0.074335	-0.33408	-0.19086	-0.17231	0.010579	0.46911	0	-0.64276	-0.64588	-0.12839	-0.92512	-0.84904	-0.38518	-0.86713	-0.27596	0	0.05407	-0.43973	-0.22916	0.70904	0.44881	0.18631	0.77101	0.59022	0	-0.55282	0.067402	-0.17658	-0.34799	0.028101	-0.14919	-0.1573	0.35778	0	-0.049381	0.46697	-0.076057
165.384	0	-0.28521	-0.30191	-0.021897	0.18757	0.097611	0.047598	-0.87428	0.37607	0	-0.25742	0.13653	0.098895	0.37806	0.19394	-0.05767	0.020032	-0.32657	0	-0.17691	-0.97924	0.37125	-0.75849	-0.36039	0.15526	-0.042619	-0.03519	0	0.1636	-0.59944	0.7081	0.18103	-1.0178	0.41418	-0.14033	-0.44024	0	0.16127	0.36941	0.090681	0.44459	-0.36863	-0.23149	0.00024569	0.66944	0	0.61203	1.0088	0.22854
165.894	0	-1.0041	-2.1378	-1.8372	-1.3655	-0.31802	-1.0414	-0.64603	-2.0172	0	-0.20677	0.55747	-0.77912	0.45062	0.93672	-0.19677	-0.7855	-0.0084592	0	1.428	-0.48895	1.9134	0.24234	0.68107	-4.8087	-0.27252	1.307	0	-0.26343	0.17329	0.71809	0.68231	0.031168	0.59267	-0.18922	-6.7564	0	0.54697	0.92934	1.7627	2.5126	1.5714	1.7751	1.8069	-0.49757	0	-1.3558	-1.2358	-0.51785
165.978	0	0.087723	0.33819	0.1122	-0.0083833	0.0008906	-0.31553	-0.45548	0.34317	0	0.062854	-0.4216	-0.15779	-0.22669	-0.061552	0.46528	0.63976	0.31121	0	-0.44231	0.19602	-0.11149	0.17017	0.055003	-0.068384	0.23921	0.11897	0	-0.10312	0.73131	0.21267	0.57867	0.0061043	0.41421	0.42809	-0.54445	0	-0.16007	0.55832	0.0088114	0.28251	0.65077	-0.45438	0.23569	0.22681	0	0.38938	-0.066143	0.17732
166.022	0	-0.81207	-0.13097	-0.28354	-0.42658	-0.63273	-0.96525	-0.41111	-0.96986	0	0.21155	0.27257	0.50675	0.0269	0.76376	0.29367	0.32163	0.22776	0	-0.4563	-0.51607	0.99756	-0.68678	-0.40324	-0.83557	-0.90643	-0.73769	0	0.45832	-0.27419	-0.11846	0.077321	-0.17635	-0.010706	-0.068723	-0.27357	0	-0.51768	-0.067065	0.092405	0.10642	0.42056	0.3128	0.052432	-0.092321	0	-0.34099	-0.38872	-0.34513
166.183	0	-0.35567	0.3182	-0.18711	0.29989	-0.17436	0.27612	-1.6967	-0.84737	0	2.1419	2.6843	0.93567	2.5932	2.3763	2.7741	1.6144	2.0004	0	0.70316	-0.26267	-0.60628	0.14729	-0.58546	-0.26981	-0.18532	-2.2947	0	3.5539	1.9561	3.1386	3.5204	3.4801	2.9497	1.8397	2.7253	0	-6.9909	1.2088	-0.55372	-0.82651	-0.7598	-1.0048	0.74231	0.63838	0	-0.1878	0.16903	-0.33625
166.889	0	-2.6981	-3.5662	-2.8352	-3.4791	-0.49805	-3.8882	-2.6718	-3.1798	0	-0.24165	1.3364	-1.4737	1.1781	1.0078	0.5837	0.60829	0.72001	0	0.84097	1.1255	0.82136	-0.66512	0.02299	0.85511	0.49064	0.087577	0	-0.10426	-0.52093	-0.19718	-1.0821	0.13108	-1.924	0.55148	0.030212	0	0.58429	-1.3939	-0.79163	1.0797	1.8611	0.34023	0.76566	0.86142	0	3.5575	3.5318	3.1362
166.96	0	-0.67562	-0.50139	-0.29626	-0.63794	-0.52987	-0.7016	-0.14429	-0.716	0	0.023917	0.097759	-0.089525	0.41775	0.40446	0.27397	0.28541	-0.11271	0	-0.66331	-0.68873	-0.86582	-0.96746	-0.65292	-0.45226	-0.8329	-0.89263	0	0.069484	0.049517	0.22854	-0.34996	0.35912	-0.2859	-0.3354	0.14915	0	0.048119	0.60987	0.010613	0.2142	-0.11752	0.42565	0.24913	0.54536	0	-0.61344	-0.068157	-0.1039
166.977	0	0.086201	0.39705	0.4595	0.56105	0.48921	0.62532	0.75036	0.36347	0	0.14607	-0.11562	0.13866	0.22779	0.3052	0.11848	0.18786	-0.006224	0	0.24556	0.048478	0.064084	0.17486	-0.034292	0.2786	0.067637	0.33865	0	0.40268	0.35475	0.3178	0.24992	0.60041	0.65351	0.5602	0.5218	0	0.17644	0.070298	0.068143	-0.20975	0.29505	0.37074	0.38102	0.16425	0	-0.20276	0.27724	0.078347
166.999	0	-0.0070374	-0.0062442	0.21866	0.23187	0.098348	0.35534	0.19464	0.26505	0	0.00074966	0.17608	-0.029144	-0.080834	0.0037582	-0.21229	-0.046753	-0.089021	0	0.050044	0.027613	-0.16333	-0.060479	0.043489	-0.39034	-0.16345	-0.069558	0	0.20832	0.21729	0.21433	0.085736	0.18002	0.33049	0.25655	0.15626	0	0.025617	0.026754	-0.098698	-0.11814	-0.15375	-0.11715	-0.090992	-0.11942	0	-0.03607	0.0079724	-0.058354
167.025	0	0.21553	0.054981	-0.012458	0.15631	0.12077	0.23254	0.23462	0.046648	0	-0.1932	-0.28533	-0.054059	0.013311	0.072669	0.30955	-0.10116	0.17883	0	-0.31008	-0.22882	0.14284	-0.3015	-0.031934	-0.34034	-0.20227	-0.19831	0	0.15263	0.085882	-0.010814	0.049335	0.095399	0.14916	0.46437	0.11564	0	0.0032012	0.21955	0.0085018	-0.06568	0.3174	0.25724	0.042419	0.21725	0	-0.067393	-0.076852	-0.044371
167.037	0	0.35458	0.058301	0.26783	0.4007	0.21267	0.48324	0.41265	0.20005	0	0.2037	-0.073939	0.013789	0.078178	0.12573	-0.0020116	-0.060413	0.34575	0	0.039789	0.16101	0.12869	0.039933	0.36267	-0.14201	0.011731	-0.034555	0	-0.11006	-0.18662	-0.048595	-0.21154	-0.1531	-0.10957	-0.047806	-0.19185	0	-0.0029467	0.1488	0.16289	0.27395	-0.094921	0.20496	0.1754	0.17214	0	-0.13424	0.068975	0.030386
167.072	0	0.28272	0.22358	0.16279	0.32859	0.12547	0.31658	0.40974	0.18337	0	0.2143	0.32959	0.35395	0.13187	0.16096	0.24953	0.067248	0.33909	0	-0.24837	0.088498	0.12979	-0.02764	0.08336	-0.092904	0.043416	0.042159	0	0.084654	-0.083691	0.075987	0.0042146	0.14157	0.1318	0.11213	0.16852	0	0.10775	0.12119	0.03675	-0.065898	-0.025049	0.077836	0.10227	0.14196	0	-0.072564	0.055466	-0.0018071
167.106	0	0.26016	0.19778	0.16796	0.12405	0.25424	0.401	0.5455	0.31924	0	-0.051922	0.24903	0.2001	-0.062817	0.18871	0.12375	-0.0021269	0.27302	0	0.17128	-0.0039419	0.13883	0.10997	0.33667	0.1176	-0.010984	0.14659	0	0.033608	-0.23321	-0.11226	-0.12167	-0.052614	0.060327	0.093356	-0.005733	0	-0.022479	0.081071	0.05917	0.035623	-0.0042008	0.19008	-0.051515	0.022844	0	0.0027814	-0.0353	-0.072897
167.143	0	0.40331	-0.0044115	0.34174	0.32566	0.16916	0.32201	0.73079	0.091356	0	0.1475	0.15077	0.32952	0.1117	0.15828	0.16101	0.12976	0.39522	0	0.19511	0.11097	0.41387	0.38449	0.28695	0.8002	0.30057	0.43802	0	0.62947	0.41772	0.20981	0.091385	0.58923	0.58973	0.5802	0.95618	0	-0.14709	-0.10919	0.083784	-0.23838	-0.0048212	0.06988	0.10462	-0.10477	0	0.018988	0.038519	-0.27108
167.963	0	0.79127	-0.6173	-0.17218	-0.80619	-0.37703	0.41101	-1.6169	-1.4545	0	1.3307	1.9731	0.56748	-1.4916	1.5037	0.37016	1.2719	1.3101	0	0.048336	-0.63061	-0.20009	-1.4273	-1.1969	0.1565	-0.24486	-0.50767	0	-0.16124	-0.78541	0.39437	-0.63033	-0.35447	0.081148	-0.26735	0.24506	0	-0.92536	-0.22116	-1.8675	-0.3579	-1.3878	-0.48027	0.27175	0.40008	0	-0.60877	-1.6555	-1.2166
167.979	0	-0.90516	-1.0524	-0.27514	-0.88459	0.084618	-0.20006	-1.0217	-1.141	0	0.8216	-0.62614	0.045411	0.5835	1.0195	0.81826	0.146	0.66302	0	-1.3742	-0.48828	-1.1359	-1.0081	-1.2768	-1.0729	-1.3538	-1.2147	0	0.55661	0.15661	-0.07835	0.34743	0.24514	-0.3439	0.088805	0.090496	0	-0.9714	-0.57694	-0.33072	-1.4179	-1.0307	-1.6507	-1.511	-0.8779	0	0.33769	0.82212	0.32505
168.027	0	0.28006	0.48026	0.74476	0.6874	0.57625	0.59408	0.78289	0.75425	0	0.068163	-0.1424	-0.017962	-0.13686	-0.22326	-0.28372	-0.59482	-1.227	0	-0.095509	-0.26341	-0.21081	-0.29804	-0.52796	-0.60235	-1.0357	-1.2611	0	0.013401	0.10327	-0.11703	-0.034469	-0.1798	-0.41867	-0.79596	-1.8611	0	-0.046718	0.036736	-0.076172	-0.083114	-0.13134	-0.30729	-0.31214	-1.2181	0	-0.033216	0.033285	0.029713
168.062	0	-0.11761	0.28952	0.2921	0.32486	0.19137	0.26626	0.35225	0.53995	0	0.0050823	0.11418	0.08209	-0.14468	-0.10445	-0.21446	-0.25554	-0.52854	0	0.092198	0.025682	-0.17123	-0.096386	-0.19024	-0.46822	-0.45292	-0.73476	0	0.17694	0.068164	0.049705	0.24369	-0.047649	-0.20531	-0.38771	-0.76472	0	0.051419	-0.062399	0.0467	0.012614	-0.027453	-0.20173	-0.15737	-0.62907	0	-0.089183	-0.0024525	-0.078831
168.836	0	0.14981	-0.05397	-2.8155	0.318	1.7398	0.86469	-0.65285	0.83767	0	1.638	1.2813	-1.0072	2.0621	-0.01372	1.7773	0.74328	1.6311	0	0.28173	0.58911	0.72222	-0.045571	-0.16948	-0.021634	1.151	-0.1517	0	-2.7993	0.33958	0.143	0.64687	-1.2179	-1.4799	-0.31483	-0.36865	0	-2.9385	0.71936	0.27072	0.75379	-0.65819	0.71985	0.97465	1.0622	0	0.93696	0.088243	-0.43654
168.913	0	-4.9949	2.0018	2.6198	-0.37566	1.5548	0.37482	0.085164	1.257	0	-0.84522	2.2693	-4.1864	-5.5949	1.1456	1.9718	0.44732	0.53277	0	-0.42275	-1.725	0.43053	0.34159	0.51455	-0.52842	-0.078653	0.22473	0	-0.35388	-0.74488	0.078905	-0.43986	0.52696	-0.75636	0.077528	1.0591	0	-1.3543	-1.0787	-1.6958	-3.1066	-1.7951	-0.7873	-0.41107	-1.5703	0	5.4212	5.3186	6.2411
168.953	0	-1.974	-1.2073	-1.849	-0.85857	-0.99255	-1.3204	-1.3674	-1.5022	0	-0.20978	-0.26941	0.01668	-0.93885	-0.48815	-0.42184	-0.75899	-0.43459	0	0.58551	-0.061897	-0.022952	0.47932	0.72349	0.088682	0.49645	0.25556	0	2.6886	-1.285	2.1949	1.9612	-0.51616	2.0302	1.7241	2.2546	0	-7.4675	-7.4675	-0.10475	-3.8511	-1.2145	-0.40068	-3.0081	0.52565	0	-1.3222	-1.8527	-0.27495
168.991	0	-0.016791	0.48222	0.32527	0.15559	0.22128	0.030368	0.18475	-0.18228	0	0.10358	0.10044	0.11361	0.13859	0.23474	0.13533	0.063207	-0.076412	0	-0.155	-0.14841	-0.061424	-0.16717	-0.10519	0.062795	-0.27533	-0.26394	0	0.41797	0.31947	0.45501	0.15086	0.5757	0.55761	0.27358	0.30685	0	0.066821	-0.020937	0.14467	-0.25003	0.011333	-0.014796	-0.18853	0.06062	0	-0.13544	-0.095126	0.22967
169.05	0	0.33214	0.46473	0.35902	0.38562	0.54282	0.51783	0.61603	0.47792	0	0.13858	0.29491	0.4232	0.33295	0.28548	0.2347	0.27342	0.060748	0	-0.041471	0.083239	0.072332	-0.024215	0.82978	0.36598	0.029441	0.18465	0	0.085989	-0.11707	-0.22479	-0.062427	0.042492	-0.098524	-0.13319	-0.088605	0	0.20784	0.22972	0.05685	0.12199	-0.017032	0.31444	0.19941	0.40569	0	-0.085614	0.13188	-0.1316
169.088	0	0.25225	0.1202	-0.029606	0.3374	0.25475	0.48547	0.85059	0.44953	0	0.20642	0.24908	0.46662	0.15664	0.43723	0.14599	0.25263	0.34032	0	0.37163	0.056941	0.40215	0.070534	0.33986	0.085529	0.2789	0.14057	0	0.31525	0.12041	0.13174	0.14876	0.31091	0.33956	0.25513	0.11811	0	-0.0093766	0.047526	-0.034189	0.18164	-0.040062	0.32561	0.23882	0.4604	0	0.044293	0.1962	0.13916
169.123	0	0.57476	0.16918	0.2796	0.57671	0.67111	0.50528	1.268	0.64229	0	-0.23265	0.084904	-0.0083507	-0.25593	-0.21988	-0.28423	-0.19169	0.054695	0	0.082167	0.24449	0.23573	0.069402	0.63522	0.023668	0.24913	0.25924	0	0.29533	0.076573	0.29705	-0.027931	0.08449	0.31999	-0.020213	0.030502	0	-0.080081	0.3671	0.15006	0.64444	0.021283	0.4706	0.31943	0.33232	0	-0.14674	0.32184	-0.013384
169.153	0	0.23048	0.24046	0.42311	0.40612	0.44977	0.33594	0.56166	-0.010218	0	0.23728	0.15472	0.2105	0.06116	0.16804	0.36462	-0.12739	0.283	0	-0.17574	-0.19546	0.040401	-0.10463	0.30613	-0.073732	-0.04842	0.26257	0	0.33936	0.1782	0.22349	0.17756	-0.0447	0.13375	0.14627	0.37244	0	-0.49131	-0.37692	-0.3045	-0.28115	-0.23229	-0.23363	-0.36857	-0.60627	0	0.079752	0.11089	0.12294
169.961	0	0.12352	-0.279	-0.2772	0.15102	-0.35584	-0.37538	-0.42106	-0.33962	0	-0.31933	-0.64737	-0.64759	-0.21415	-0.18145	0.39188	-0.16383	-0.63301	0	-0.31858	-0.65666	-0.8073	-0.55534	-0.062129	0.244	-0.078629	0.189	0	-0.072381	0.63091	0.26914	0.28071	0.18524	0.11441	0.048932	-0.37768	0	1.1015	1.0654	0.70315	-0.025029	0.64376	0.097379	0.87793	0.6204	0	0.49867	0.82758	0.44805
169.987	0	0.22772	-0.17774	-0.88898	-0.47242	-0.54461	-0.92653	-1.0132	-1.1311	0	0.58869	0.68009	0.4585	0.58294	0.37637	0.3423	0.56602	0.26057	0	0.35019	0.57198	0.19576	0.45005	0.56319	0.69009	0.67599	0.082694	0	0.70061	0.27398	0.72464	0.50747	0.34123	0.61248	0.3494	0.57157	0	0.18814	0.38803	0.30021	0.41742	0.5223	0.64242	0.57144	0.19443	0	-0.089874	0.079772	-0.26172
170.029	0	0.47917	0.29089	0.63531	0.1964	0.067396	0.12707	0.20456	0.40303	0	0.17748	0.059888	0.38708	0.082423	0.22766	0.24128	-0.0040596	0.047069	0	0.20807	0.32569	0.13289	0.21318	0.17267	0.11326	0.31635	0.40495	0	0.21034	0.16087	0.25391	0.23882	0.27849	0.3915	0.22686	-0.11633	0	-0.085141	-0.10744	0.08694	-0.044446	0.10068	-0.023431	-0.004936	-0.017261	0	-0.26673	-0.34575	-0.26358
170.083	0	-0.095705	-0.11416	-0.035858	0.12314	-0.15263	0.070019	0.056191	0.016035	0	0.013242	0.075194	0.085044	-0.11564	0.19135	-0.041867	-0.045658	-0.1341	0	0.048782	0.0066736	0.055404	0.22696	0.13476	-0.28356	0.037391	0.067069	0	0.19129	0.099814	0.17402	0.29468	0.19301	0.037386	0.094739	-0.056073	0	0.021855	0.0031791	0.17393	0.1386	0.023072	0.039366	-0.092906	0.14015	0	-0.094976	-0.027406	-0.095804
170.119	0	0.086632	0.24863	0.054163	0.29948	0.14222	0.58034	0.45652	0.20766	0	0.052413	-0.045636	0.34413	-0.0073655	0.1475	0.17018	0.16071	0.14203	0	0.016588	0.16275	-0.043491	0.076014	0.31085	-0.14506	0.027992	0.19003	0	0.31545	-0.081911	0.30176	0.46248	0.45573	0.071512	0.19543	0.1318	0	-0.28018	0.031054	-0.22472	-0.060186	-0.16696	-0.16384	-0.31137	-0.12334	0	-0.1481	0.044047	-0.011537
170.833	0	0.50313	-0.6667	1.3006	1.1262	0.75101	1.0153	2.3045	-5.2744	0	-2.3382	-0.23748	-1.9445	-1.9207	0.29725	-0.53197	0.10851	-6.6878	0	4.2533	-1.1225	5.2652	5.4008	4.3239	5.8429	5.886	3.2965	0	0.12817	1.5077	1.1756	0.60349	2.1907	-0.66756	-0.97586	1.8424	0	-1.5948	-1.7738	0.49045	-0.62637	-0.93919	1.3926	0.075334	-1.9384	0	0.46635	-1.2606	-3.1115
170.903	0	0.16244	0.20874	0.061764	-0.32617	0.42278	-0.18277	-0.57953	-0.14595	0	0.30922	-0.019011	-0.12071	-0.016564	-0.02226	-0.22461	-0.26585	-0.19539	0	-0.048458	0.078178	-0.16754	0.049342	-0.1548	0.2072	0.18899	0.038324	0	0.56277	0.057516	0.24075	0.21486	-0.28061	0.029698	0.54695	0.019206	0	-0.18029	-0.25964	-0.60107	-0.14932	-0.36911	-0.19971	-0.55089	-0.25697	0	-0.49824	-0.3078	-0.26219
170.947	0	-1.0242	-1.2626	-1.3467	-1.1503	-0.76608	-1.2397	-0.72822	-0.87323	0	0.13088	-0.092043	0.24883	-0.23173	0.1532	0.070816	-0.21896	0.028719	0	-0.01956	0.55153	-0.073242	-0.11601	-0.14836	0.29695	0.32544	0.17313	0	0.12763	0.1189	0.067695	0.15674	0.10812	0.24989	0.36838	-0.033784	0	-0.2197	-0.22231	-0.38986	-0.24086	0.17863	-0.23549	-1.095	-0.25127	0	0.0091234	0.043606	-0.32011
170.963	0	-0.1905	-0.039	-0.31924	-0.80394	-0.041219	-0.74643	-0.783	-0.20733	0	0.38402	-0.2017	-0.2813	-0.16312	-0.27176	-0.067951	-0.075366	-0.082753	0	-0.15612	-0.23961	-0.89034	-0.51833	-0.69519	-0.25736	-0.56547	-0.4849	0	0.28273	0.099494	0.3456	0.29107	0.23106	0.38512	0.21223	0.24341	0	-0.03666	-0.22863	-0.40268	0.028441	-0.36001	-0.30141	-0.12804	0.0015696	0	-0.069023	-0.1945	-0.16849
170.997	0	0.05862	0.27602	0.39793	0.0088313	0.26852	0.68018	0.40884	0.51799	0	-0.029636	0.030821	0.32375	0.4119	0.22645	0.28233	0.20227	0.22776	0	-0.36166	-0.26946	-0.28106	-0.42136	-0.16058	-0.13945	-0.24241	-0.20535	0	0.081368	0.26688	0.26309	0.12275	0.29537	0.13211	0.10464	0.017653	0	0.16359	0.26779	0.053485	0.12802	0.25432	0.28964	0.055729	0.34713	0	-0.045482	-0.030106	-0.061694
171.027	0	0.26837	0.48944	0.47804	0.68195	0.39302	0.9632	0.53882	0.68557	0	0.17535	0.34811	0.52019	0.20412	0.36964	0.44046	0.1935	0.29281	0	-0.09053	0.033519	-0.20599	-0.033473	-0.0048163	0.14077	0.055536	-0.052227	0	0.33072	0.47361	0.26408	0.53942	0.21802	0.24564	0.41569	0.41886	0	0.1491	0.12457	0.24356	0.065052	0.11932	0.26678	0.091899	0.25295	0	0.19795	0.17752	0.051658
171.057	0	0.67025	0.36596	-0.08314	0.56708	0.19452	0.41608	0.7391	0.40222	0	-0.0435	0.26131	0.36566	0.10818	0.31695	0.41952	0.2232	0.2286	0	0.12749	0.11715	0.1943	0.22362	0.54227	0.17348	0.33313	0.38266	0	0.18218	0.037158	0.094457	0.074865	0.16623	0.23584	0.049474	0.079752	0	0.28726	0.22659	-0.11887	-0.12051	-0.17069	0.68241	0.10797	0.70968	0	-0.18717	-0.093494	-0.14944
171.067	0	0.74483	0.15922	0.033742	0.38491	0.34958	0.6982	0.9751	0.43827	0	0.022075	0.36601	0.57475	0.11066	0.40686	0.22698	0.063776	0.1808	0	0.13596	0.31221	0.1601	0.29342	0.58656	0.099641	0.3402	0.55323	0	0.046421	-0.11858	-0.045525	-0.037535	-0.12623	-0.10499	-0.16344	-0.29267	0	0.28657	0.28155	0.0032874	0.5453	-0.20629	0.67129	-0.071051	0.34131	0	-0.19872	0.22918	-0.15332
171.102	0	0.36118	0.016015	-0.048404	0.027735	-0.12357	0.29982	0.48399	0.36081	0	-0.17451	0.044415	0.15341	-0.18584	0.22406	-0.081904	-0.14869	-0.073662	0	0.058373	-0.10646	0.030402	-0.13779	0.52864	-0.19718	-0.13693	0.15193	0	0.36473	-0.039423	0.1136	0.039635	0.22326	0.092469	0.10852	-0.013407	0	0.27177	0.0064212	0.27295	0.2826	0.035907	0.51941	0.16622	0.36672	0	0.049119	0.20987	0.15677
171.139	0	0.71614	0.10265	0.082805	0.38054	1.1807	1.0334	1.8791	1.4982	0	1.136	0.76974	0.41629	0.32069	0.3171	0.26918	0.35133	0.2507	0	0.15562	0.19906	0.70335	0.19043	0.5299	-0.0153	0.8817	0.479	0	0.85611	0.56425	0.71469	0.81985	0.78161	0.53714	0.67402	0.60516	0	0.1685	0.23323	1.0047	1.0767	0.34026	0.71744	0.86967	0.89479	0	-0.41292	0.65647	-0.21952
171.218	0	0.70696	0.11082	0.055152	0.18156	0.90544	0.83129	1.6152	1.1606	0	0.91882	0.33645	0.34404	0.24725	0.21447	0.24868	0.43974	0.27639	0	-0.12667	0.25888	0.49416	0.10325	0.36177	0.08635	0.61713	0.30668	0	0.29463	0.048272	0.33064	0.1097	0.19239	0.29073	0.38859	0.17743	0	0.7443	0.49128	0.65271	0.64265	-0.11347	0.73008	0.83567	0.41122	0	0.086394	0.49315	-0.24383
171.302	0	0.89977	0.27605	0.16484	0.40966	0.94018	0.58173	1.6769	1.1847	0	0.63459	0.75932	0.14282	0.27611	0.15603	0.15158	0.21343	0.56343	0	-0.7071	-0.5047	-0.065451	-1.0573	-0.63613	-0.7532	-0.53005	-0.38057	0	0.6634	0.68378	0.90172	0.32771	0.80267	0.40197	0.22804	0.36753	0	-0.36489	-0.4005	-0.57021	-0.35317	-0.83936	0.1626	0.091239	0.1993	0	-0.37083	0.13613	-0.0085336
171.517	0	-0.84573	-1.1441	-0.48917	0.36451	-1.9141	-1.3342	-0.72424	-1.4256	0	0.80041	1.234	0.43742	-0.015559	-0.52028	-0.37457	1.1599	1.9481	0	1.8713	1.7392	1.5138	1.4767	0.61727	1.5825	1.1249	1.8384	0	0.40957	0.30539	-0.20706	-0.032764	0.6682	-0.16125	-0.39844	-7.5507	0	-1.1318	-1.5987	-0.24894	-1.5858	-0.94866	-1.1375	-0.89873	-0.27469	0	-1.2931	0.1661	-0.16241
172	0	-0.33609	-0.7252	0.1445	0.35099	-0.17099	-0.061272	-0.11242	0.24286	0	1.0849	0.64523	0.34708	1.5784	0.79309	0.91612	0.99769	1.1406	0	-0.25051	-0.49475	-0.18125	-0.1466	-0.054683	-0.04002	0.03887	-0.20271	0	0.41405	0.57022	-0.11089	0.0095111	0.28804	-0.040908	0.32825	0.26684	0	-0.19132	0.70805	0.49784	0.13572	0.80059	0.49055	0.48991	0.33087	0	0.74193	0.78111	0.76252
172.024	0	0.10777	0.12521	0.56906	0.19101	0.32379	0.10938	0.1302	0.21028	0	0.16008	0.39538	0.17853	0.014304	0.18133	0.11421	0.354	0.40489	0	-0.031108	-0.074938	0.12127	0.14956	0.20761	0.16543	0.2218	0.064145	0	0.46333	0.46575	0.28682	0.25694	0.52978	0.24999	0.182	0.50123	0	0.20345	0.089725	0.07482	-0.21441	-0.10482	0.22303	-0.20926	-0.051091	0	0.23711	0.11496	0.0078325
172.072	0	0.1179	0.13781	0.16781	-0.0098165	0.15965	0.078489	0.15597	0.21611	0	0.056773	-0.033332	-0.0391	0.047026	-0.043519	-0.012762	-0.011397	-0.11787	0	-0.31764	0.026225	-0.21365	-0.093606	-0.12795	-0.28528	-0.071162	-0.14908	0	0.0097906	0.081187	-0.022361	0.16888	-0.03297	-0.0020209	-0.11568	-0.15458	0	-0.0044148	0.092515	-0.10297	-0.018941	-0.14178	-0.23025	-0.25883	-0.27055	0	0.12896	0.20197	0.077556
172.098	0	0.19291	0.14488	0.1625	0.12623	-0.14049	0.022499	0.082474	-0.036466	0	-0.005844	0.04345	-0.132	-0.14061	-0.084359	-0.2198	-0.070157	-0.10804	0	-0.1976	0.013965	-0.05413	-0.14275	-0.0084219	-0.25441	-0.27059	-0.29148	0	0.31488	0.48459	0.21083	0.55001	0.39902	0.3826	0.23976	0.24094	0	0.019532	0.16129	0.12714	-0.009864	0.054959	0.078628	0.0052189	0.16371	0	0.042984	-0.16151	-0.041817
172.142	0	0.60376	0.01114	-0.11763	0.48879	0.51487	0.82394	1.5289	1.1903	0	1.0892	0.75321	0.3522	0.41263	0.32039	0.21407	0.40086	0.54581	0	-0.02863	0.068943	0.49632	0.045871	0.37066	-0.0079167	0.91332	0.13496	0	0.6687	0.25575	0.34085	0.40797	0.60407	0.20047	0.34506	0.29053	0	0.6179	0.31962	0.34021	0.9116	0.33973	0.49928	0.69876	0.68406	0	-0.3308	-0.046987	-0.15771
172.831	0	0.96707	-2.0777	1.5986	2.0532	0.057125	1.2572	-0.017084	0.86388	0	0.097186	-2.6613	0.068729	-3.3015	-2.8237	-0.64208	-0.016513	0.15938	0	-4.2772	-7.5709	-1.4349	-0.43723	-1.4445	-0.81642	-2.5673	-1.5859	0	-0.19571	0.96388	-1.4302	-0.13508	-1.297	-0.016823	0.077929	0.87826	0	-0.08711	-1.796	-1.1647	-0.38727	-0.45228	-0.36665	-1.0295	-0.011069	0	0.044616	1.5545	-4.0431
172.959	0	0.024556	0.63557	0.3018	-0.10435	-0.26598	0.0073431	0.40248	0.14029	0	0.5179	0.10112	0.10325	0.43492	0.14564	-0.78318	-0.17952	-0.78989	0	0.48888	-0.11806	-0.25481	-0.021422	-0.30919	0.25235	0.18182	-0.42287	0	0.11001	-0.13676	-0.009901	0.33873	-0.26773	-0.10075	0.044461	0.036792	0	0.47692	0.68545	0.66498	0.53863	0.91176	-0.35718	-0.55369	-0.022016	0	-0.58586	0.83017	0.0067857
172.989	0	0.15366	0.045728	0.21816	-0.1015	0.16803	0.41882	0.084382	0.63727	0	-0.66069	0.17794	-0.21137	-0.079684	0.29755	-0.60114	-0.4339	0.054913	0	0.18808	0.18833	-0.0020246	0.46125	0.095707	0.28193	0.32231	0.40346	0	0.071831	0.46197	0.21371	0.17747	0.39715	0.39249	0.27674	0.4128	0	0.24179	0.40541	0.31387	0.33928	0.79975	0.29607	0.056464	0.25904	0	0.088809	0.057014	0.14096
173.046	0	0.96336	0.37974	0.18551	0.47848	0.077352	0.52182	0.55872	0.40656	0	0.06208	0.30802	0.55517	0.31285	0.25379	0.27862	0.14575	0.20977	0	-0.10336	0.1242	0.15778	0.35397	0.56724	0.27075	0.34556	0.30484	0	0.33189	-0.10874	-0.11863	-0.063036	-0.0026446	-0.013019	-0.18328	-0.18635	0	-0.19928	0.30346	-0.1004	0.13152	-0.21304	0.18854	-0.011125	0.37381	0	-0.20897	-0.11311	-0.25012
173.082	0	0.84712	0.41686	-0.0091647	0.57146	0.4594	0.94078	0.86397	0.49988	0	0.23483	0.36542	0.57399	0.26421	0.69599	0.090664	-0.1567	0.23688	0	-0.12502	0.071989	0.6113	-0.096909	1.9163	0.11228	0.1754	0.056338	0	0.65979	0.065193	0.13095	0.75135	0.28887	-0.0414	0.23651	-0.1654	0	0.52593	0.58191	0.1643	-0.058033	0.60976	0.67252	-0.1827	0.15812	0	0.16425	-0.040838	-0.16121
173.104	0	0.22998	0.099822	-0.08148	0.019594	-0.012573	-0.23136	-0.12443	-0.04769	0	-0.066235	-0.23858	-0.32961	-0.21395	-0.57221	-0.78312	-1.2984	-1.3228	0	-0.022739	0.040583	-0.13415	-0.20755	-0.20109	-0.60417	-0.69983	-1.1488	0	0.098928	-0.082012	-0.12235	-0.052551	-0.44263	-0.70261	-1.0219	-1.1511	0	-0.046491	-0.075955	-0.12003	-0.37336	-0.58819	-0.78245	-1.0248	-1.0935	0	-0.28676	-0.23578	-0.24949
173.117	0	0.44295	-0.026125	-0.17071	0.081032	0.30404	0.21177	0.57934	0.25801	0	-0.15991	-0.21383	-0.29768	-0.28592	-0.082815	-0.398	-0.73269	-0.87137	0	-0.017823	0.073471	-0.25822	0.028077	0.0019444	-0.6622	-0.33825	-0.62897	0	0.20993	0.045824	-0.045472	0.27573	-0.29174	-0.50681	-0.5243	-0.8031	0	-0.60108	-0.781	-0.64206	-0.66804	-0.90569	-0.44802	-0.96175	-0.59359	0	-0.21609	0.030691	-0.13163
173.145	0	0.57958	0.16969	0.089373	0.11679	0.48851	0.40962	0.75487	0.60632	0	-0.088191	-0.18291	-0.065658	-0.29408	-0.073098	-0.3526	-0.72051	-0.38659	0	0.057398	-0.054192	0.068754	-0.061293	0.26808	-0.25858	-0.17329	-0.5206	0	0.34486	-0.066083	0.029354	0.23359	-0.090029	-0.2998	-0.39975	-0.67964	0	-0.22648	-0.20119	-0.20058	-0.010443	-0.2827	-0.36959	-0.60128	-0.28846	0	-0.35964	-0.1376	-0.32188
173.976	0	0.68838	0.73943	-0.54248	0.43346	0.60076	0.10748	0.97787	-0.3055	0	-0.61194	-0.60493	-1.4902	-0.61021	-0.96303	-0.84132	-0.38265	-0.54459	0	-0.18527	0.17678	-0.0077088	-0.28892	0.73557	0.93539	0.45734	0.45766	0	0.48465	0.85185	0.66042	1.0423	0.14892	-0.39751	-1.4727	1.1388	0	0.084452	0.47481	0.030239	-0.53319	-0.6471	-0.7029	-0.82137	0.13871	0	-0.073577	0.22919	0.38751
174.001	0	0.22788	0.41319	0.29976	0.11574	0.5256	0.36214	0.36375	0.43339	0	-0.26199	-0.10426	-0.22482	0.063405	0.19365	0.54052	0.50236	0.36232	0	-0.040206	0.31282	0.0083663	0.44002	0.37463	0.39965	0.83484	0.91113	0	0.091048	0.071733	-0.13118	-0.084512	0.16582	0.31901	0.31869	0.45799	0	0.27264	0.33737	0.1891	0.32785	0.41405	0.45077	0.82155	0.54864	0	-0.018781	0.1026	0.078
174.041	0	1.3743	0.93028	1.1126	1.0127	0.5233	0.95095	0.53301	-0.099025	0	0.26297	0.088675	0.26742	1.0055	0.71301	1.6078	1.989	1.7833	0	-0.022133	-0.64039	1.1193	0.016665	1.266	0.69342	1.8171	2.2512	0	-0.24823	0.54516	-0.33467	-0.63027	0.88083	1.3978	1.3376	1.5364	0	0.14318	0.17236	0.136	-0.65778	0.021866	0.96216	0.99296	1.3157	0	-0.12073	0.24127	0.17775
174.085	0	0.42833	0.33202	0.036319	0.32818	-0.057803	0.074676	0.060529	0.11407	0	-0.11717	-0.061744	0.25371	0.17858	0.33239	0.32963	0.72277	0.82826	0	-0.1726	0.27288	0.21436	0.3248	0.54119	0.12968	0.80441	0.89309	0	-0.096342	0.046708	-0.23126	-0.058938	0.25809	0.5914	0.57294	0.83336	0	-0.082022	0.11201	0.15379	-0.3749	0.073382	0.36371	0.21574	0.14147	0	-0.060024	-0.084416	-0.01
174.12	0	0.34098	0.23921	-0.061349	0.10802	-0.1419	-0.074635	0.13612	-0.034326	0	0.2251	0.21397	0.36574	0.11895	0.36155	0.75014	0.48702	0.58832	0	0.0359	0.14831	0.15811	0.14985	0.35947	0.26024	0.48825	0.67223	0	-0.074341	0.029001	0.11177	0.11739	0.24351	0.4978	0.4573	0.66848	0	0.092652	0.052179	0.25451	-0.18628	0.032701	0.49016	0.26372	0.19163	0	0.10132	0.21649	0.17394
174.204	0	0.85907	0.46647	-0.019238	-0.035291	-0.29211	0.3486	0.14451	0.23519	0	-0.50061	-0.24842	-0.17532	0.012847	0.038993	0.77673	1.0134	0.84651	0	0.13313	0.60324	0.39867	0.89307	1.2338	0.70593	1.7054	1.8519	0	-0.18108	0.14582	-0.29152	-0.040348	0.70093	1.0947	1.2108	1.4017	0	-0.12683	-0.1235	-0.11629	-0.35703	-0.23622	0.60217	0.53519	1.076	0	0.1406	0.24254	0.22732
174.237	0	0.45476	0.79855	0.53153	0.43389	-0.3276	0.72253	0.81011	-0.40063	0	-1.0318	-0.84819	-0.14257	-0.062527	0.15673	0.42683	0.14253	0.28304	0	-0.49912	0.20928	0.42859	0.67577	0.50087	0.26925	0.9345	1.3426	0	-0.39335	-0.45319	0.42673	0.24552	0.27596	0.55841	0.86687	1.0215	0	0.27105	-0.016622	-0.58788	-0.0152	0.037968	0.62414	0.17806	0.7265	0	0.33237	0.14286	0.54474
174.829	0	-7.6246	-2.134	-2.1685	-7.6246	-7.6246	-0.35528	-7.6246	-1.2829	0	-6.1506	-6.1506	-0.57698	-1.7937	-1.1654	-6.1506	-6.1506	0.20731	0	-2.9751	-0.9797	-6.1234	1.2246	-0.56135	0.49653	-6.1234	0.067892	0	0.68532	0.074918	-5.802	-1.594	-2.9979	0.24392	-5.802	-1.0361	0	-0.29679	0.54347	-5.882	-2.6185	-2.9282	-5.882	-2.038	-2.1392	0	-6.0719	-6.0719	0.95753
174.867	0	-7.2936	-7.2936	-7.2936	-1.1799	-0.98651	-7.2936	-7.2936	-7.2936	0	0	6.3255	0.36669	0	0	0	2.0136	0	0	1.9891	0.46338	2.6687	0.82482	-4.7764	-4.7764	0.15325	1.4771	0	0	3.3813	0	0	0	4.5834	0	1.4518	0	0	5.4396	0	6.1596	0	5.4123	0	0	0	5.5795	0	0
174.92	0	0.12082	-0.10988	-0.14886	-0.39367	-0.34693	0.070085	-0.26131	-0.23427	0	-0.16868	-0.15852	-0.21923	0.19078	-0.096703	-0.20383	-0.23313	0.05428	0	-0.54758	-0.40115	-0.24308	-0.63762	-0.35149	-0.16757	-0.4311	-0.25621	0	0.0053424	0.63894	0.42289	1.0848	0.66083	0.55519	0.32951	0.54347	0	0.44361	0.73399	0.22726	0.38861	0.488	-0.24693	-0.016792	0.59059	0	-0.27142	-0.28555	-0.42651
174.948	0	-0.28567	0.023365	0.025296	-0.052332	-0.8391	-0.056041	-0.12512	-0.44175	0	0.14611	0.029689	-0.22809	0.12801	0.084678	-0.71188	-0.6964	-0.41587	0	-0.15365	0.4171	0.039325	0.21527	0.020848	-0.23419	0.46621	-0.077465	0	0.078345	0.52273	0.25232	0.15496	-0.25293	0.1611	0.045283	0.10121	0	0.52326	1.5184	1.1687	1.2699	0.82558	0.84289	0.40102	0.63499	0	0.17068	-0.14714	0.46904
174.99	0	-0.064489	-0.21689	-0.30362	-0.27473	-0.39954	-0.30498	-0.048893	-0.33609	0	0.070703	0.10399	-0.23412	0.028759	0.078567	0.0089233	-0.30508	-0.27365	0	0.0088323	0.12288	0.12972	0.1572	0.12728	0.061782	0.25593	0.10427	0	0.1624	0.32487	0.26343	0.051464	0.062295	0.2187	0.17698	0.038421	0	0.27291	0.29286	0.16467	0.068282	0.075442	0.072862	-0.11754	-0.13911	0	-0.089392	0.12575	-0.10438
175.037	0	0.21971	-1.814	-3.8098	-3.8157	-3.7119	-3.1725	-3.0272	-2.7282	0	0.7546	0.66211	0.46136	0.65289	0.60016	0.62828	0.35845	-0.49117	0	0.5639	0.62937	1.065	1.0411	0.85161	0.48829	0.91829	0.6177	0	-0.4862	0.38749	0.20494	-0.15339	0.077311	0.57504	0.24053	0.16026	0	0.32831	0.56832	0.18978	-0.053967	0.21958	0.36457	0.22798	-0.38065	0	-0.16509	0.014536	-0.22574
175.059	0	0.25133	-0.99821	-2.1252	-1.8663	-1.943	-1.3983	-1.164	-1.5588	0	0.44778	0.50641	0.4555	0.4309	0.34727	0.46797	0.10517	-0.12129	0	0.16071	0.15911	0.48958	0.55744	0.57923	0.059831	0.46347	0.37579	0	0.011891	0.56036	0.25624	0.18038	0.38185	0.55079	0.46974	0.33738	0	0.21227	0.41188	0.30181	-0.13735	0.10776	0.31344	0.12133	-0.10433	0	0.1013	0.11957	-0.1574
175.093	0	0.39033	-0.71868	-1.3634	-1.1288	-1.2586	-0.97346	-0.70685	-0.93318	0	0.19849	0.26157	0.47551	0.17732	0.26027	0.15991	-0.08804	-0.12179	0	0.20803	0.55821	0.56705	0.5679	0.81827	0.32371	0.40845	0.36548	0	-0.060117	0.089969	0.1888	0.17457	0.063613	0.21663	0.096265	-0.010631	0	0.14554	0.27952	0.22495	-0.17618	0.069804	0.18599	-0.058653	-0.26672	0	-0.1544	-0.023079	-0.20247
175.13	0	0.29563	-0.80878	-1.2772	-1.0271	-1.3722	-1.1683	-1.0412	-0.85595	0	0.51347	0.68353	0.65947	0.58271	0.52391	0.37544	0.079816	0.1192	0	0.21133	0.33945	0.54961	0.477	0.46423	0.015426	0.40528	0.25033	0	-0.14064	0.23753	0.15015	-0.023124	0.10369	0.26736	0.17101	0.054263	0	0.28967	0.36504	0.30607	0.027521	0.19852	0.33464	0.2288	-0.048511	0	0.0090682	0.1059	-0.13446
175.2	0	0.15969	-1.1045	-2.0296	-1.7142	-2.8923	-1.9079	-1.7822	-1.4961	0	0.5108	0.49012	0.43758	0.5566	0.038721	0.42828	-0.54795	-0.43293	0	0.1474	0.17763	0.69426	0.60795	0.72947	0.4702	0.5987	0.24139	0	0.15171	0.19322	0.35082	-0.093686	0.55278	0.35631	0.51463	0.27662	0	0.31031	0.32456	0.1784	-0.088028	0.033792	0.33386	0.12053	-0.32565	0	0.19471	0.21925	0.0057374
175.294	0	0.2531	-0.40186	-1.6608	-0.91719	-0.53358	-0.68469	-1.0133	-0.92025	0	0.86395	1.1288	1.3223	1.1078	1.1666	0.86445	0.62557	0.70937	0	0.073082	0.165	0.62513	0.24667	0.23482	0.66944	0.4571	0.55924	0	0.25284	0.56228	0.33557	0.1981	0.094736	0.81151	0.35265	0.2875	0	0.20056	0.39362	0.38868	-0.31374	0.34664	0.2199	0.053219	0.23662	0	0.32453	0.56657	0.63177
175.949	0	-0.68117	-0.022565	-0.73827	-0.87058	-0.95924	0.41773	0.11663	-0.0029833	0	0.18717	0.26054	0.0012547	0.022116	0.18999	-0.49196	-0.58144	-0.60977	0	0.54929	0.31029	-0.086661	0.093903	-0.091296	0.44956	0.28303	0.063101	0	0.35009	0.61823	0.22393	0.4145	-0.078891	0.54958	0.21092	0.52496	0	-0.12635	0.048645	0.35177	-0.27505	-0.13356	-1.2496	-0.90658	0.03858	0	-0.48933	-0.66265	-0.015666
176.042	0	0.26253	-0.82331	-1.1905	-1.1455	-1.2822	-1.0278	-1.0527	-1.2229	0	0.51924	0.38892	0.63313	0.65033	0.64491	0.63987	0.64849	0.25245	0	0.28072	0.30454	0.6427	0.69179	0.55897	0.43082	0.58867	0.45504	0	-0.059078	0.16993	0.23108	0.09395	0.39512	0.57474	0.45504	0.21801	0	0.26566	0.48225	0.36478	-0.037261	0.1026	0.35195	0.371	0.074538	0	-0.14399	-0.031865	-0.18554
176.056	0	0.12843	-0.29102	-0.46935	-0.58769	-0.5567	-0.36116	-0.42648	-0.43665	0	0.53555	0.62921	0.49027	0.492	0.66329	0.61366	0.34176	0.3182	0	0.029519	0.39945	0.27354	0.22612	0.40489	0.055905	0.44666	0.53242	0	0.28434	0.28377	0.25935	0.31214	0.27748	0.43579	0.3102	0.27536	0	0.057005	0.35551	0.066803	0.024856	-0.01048	0.26154	0.099075	-0.14103	0	-0.26732	-0.16849	-0.40542
176.864	0	-2.8602	-1.6206	-0.42392	-1.047	0.11686	-0.1064	-0.5911	-8.0094	0	-0.17077	-0.26101	-0.82539	0.50022	0.28535	0.27941	0.30472	0.32744	0	2.4486	1.5516	2.2824	1.9864	1.9294	2.3222	1.2919	1.1636	0	0.83171	-0.75907	-0.59638	1.0746	0.75932	1.2562	-1.972	-0.5842	0	-2.6948	0.49487	0.043639	0.68087	1.4353	0.3474	-0.16152	1.1194	0	0.81553	0.09737	-1.4976
176.912	0	-0.011666	-0.014582	-0.088788	-0.11513	0.10216	-0.017317	0.064885	-0.04885	0	0.012563	-0.10097	-0.14753	0.012043	0.071559	0.010696	0.18306	0.017253	0	-0.017359	0.080431	0.049846	-0.050925	0.048517	0.28405	0.089027	0.076855	0	0.14751	-0.031139	0.033831	0.053026	-0.071548	0.048861	0.17807	0.19097	0	-0.019445	0.05299	-0.034838	0.13063	-0.065951	-0.013757	0.094408	0.036055	0	-0.05967	-0.011087	-0.16657
176.937	0	-0.0036508	0.058413	0.039252	-0.0096956	-0.0051748	0.092282	-0.0081512	0.063648	0	-0.038341	-0.11677	-0.26029	-0.060107	-0.141	-0.083779	-0.059903	-0.07828	0	-0.20399	-0.087016	0.024005	0.018212	-0.0075427	-0.043205	-0.14952	-0.087819	0	-0.12831	-0.063737	-0.27082	-0.11499	-0.27828	-0.27219	-0.44516	-0.11527	0	0.050971	0.033144	-0.13966	-0.14443	-0.17746	-0.1092	-0.21782	-0.32078	0	-0.080091	-0.061049	-0.2389
176.995	0	0.0088648	0.039338	-0.064896	-0.070481	-0.0076977	-0.15344	-0.29064	-0.10585	0	0.0092733	0.11483	-0.028766	0.23776	0.13952	0.13716	0.22013	0.10819	0	-0.12857	0.018573	0.0073335	-0.060917	-0.037603	0.084057	-0.080889	-0.066199	0	0.059204	-0.01067	0.051893	0.11626	0.13615	0.05581	0.14467	0.077597	0	-0.030037	0.060498	-0.020039	-0.058762	-0.13791	-0.06992	-0.11023	-0.074055	0	0.074384	0.09793	-0.12586
177.04	0	0.065321	-0.1308	-0.32236	-0.18338	-0.11998	0.07311	0.11619	-0.14412	0	0.157	0.26551	0.21744	0.061319	0.07339	0.11306	-0.043325	0.075098	0	0.067612	0.091196	0.28745	0.22851	0.43261	0.15606	0.11309	0.20516	0	0.2465	0.15005	0.08238	0.19608	0.094052	0.23101	0.16418	0.054176	0	0.15076	0.07407	-0.090854	-0.13649	-0.050024	0.070688	-0.035952	0.0032584	0	0.052057	0.098413	-0.037078
177.078	0	0.84297	0.3507	0.16177	0.69579	1.102	0.86708	1.4633	1.0064	0	0.21077	1.0717	0.66501	0.89677	0.52242	0.44198	0.66622	0.79904	0	0.26357	0.2549	0.16771	0.68384	0.41157	0.14276	0.64907	0.58234	0	0.74214	0.15898	0.67906	0.45028	0.48592	0.39101	0.22762	0.092964	0	0.10967	0.1549	-0.045774	0.5662	0.10942	0.47769	0.083683	0.40754	0	0.19338	0.036662	0.52216
177.929	0	0.14878	-0.44547	0.71231	0.74448	0.44957	0.49204	0.11147	0.90968	0	-0.27206	-0.57203	-0.56353	-0.092257	-1.5243	0.11805	-0.33157	-0.35018	0	0.06572	-1.7799	-0.80528	-1.1292	-0.23074	-0.95251	-0.65901	0.14879	0	0.02133	-0.33653	-0.22221	0.43299	-0.12669	0.23518	0.39447	0.059968	0	0.1664	0.35738	0.14646	0.40187	0.087116	-0.14193	-0.07008	-0.47502	0	-0.018357	0.28922	-0.049694
177.949	0	-0.02023	0.12359	0.45638	0.59006	0.28255	0.11992	0.072548	0.1958	0	0.10564	0.10747	-0.43848	0.1999	0.36454	0.26906	-0.24758	-0.61058	0	-0.35203	-0.72975	-0.32704	-0.24049	-0.41089	-0.4878	-0.20597	-0.30532	0	-0.55799	-0.25311	0.095018	-0.75108	-0.55043	0.037663	-0.063961	-0.074076	0	0.28427	0.49184	0.39566	-0.46703	0.20661	-0.10748	-0.43308	-0.13606	0	-0.21538	-0.6893	-0.27313
178.051	0	-0.41006	-0.25296	-0.19587	-0.1647	-0.57938	0.12354	-0.23302	-0.38274	0	0.16104	0.17814	0.065278	0.071426	0.044689	0.0677	0.070074	-0.023883	0	-0.20159	0.050116	0.053468	0.14756	0.0016044	-0.012846	0.065247	0.084248	0	0.071969	0.027815	-0.025049	0.15555	-0.09385	-0.005361	-0.041059	0.21602	0	0.060273	0.16516	0.14552	0.076585	0.050052	-0.011871	-0.082438	0.041528	0	-0.06578	0.10895	0.054414
178.072	0	-1.2191	-1.0067	-0.31367	-0.45946	-1.2433	-0.30145	-0.87439	-1.3811	0	-0.1723	0.35887	0.044941	-0.18849	-0.13936	-0.56461	-0.37252	-0.34475	0	0.03479	-0.30107	-0.04288	0.2468	0.095759	0.20278	-0.59963	-0.3022	0	-0.83365	-0.71463	-1.1619	-0.39016	-0.76465	-0.60233	-0.86851	-0.10366	0	-0.64252	-0.37618	-0.041373	0.089878	0.51204	0.054902	-0.27505	0.54436	0	-0.055637	0.50881	0.22381
178.238	0	-0.00059184	0.56681	0.46201	0.99149	0.73939	0.71857	-0.19797	-0.018257	0	1.0257	-0.69879	-0.42626	-1.4748	0.59648	0.73185	-0.72462	-0.34922	0	-2.9978	0.037589	-1.5041	0.45469	-0.63597	-0.18744	0.33259	0.33776	0	-1.944	-1.707	-3.7	-1.6002	-2.56	-2.117	-2.3221	-2.3001	0	-1.5867	-2.5715	-1.162	-0.3029	-0.50401	-2.7801	-1.6412	-0.79374	0	1.6291	0.30242	2.5791
178.568	0	1.4946	2.8006	-0.29028	1.5891	2.0723	1.5222	1.7406	0.52582	0	0.86119	0.84175	1.1205	0.80707	0.45053	0.35504	0.21315	0.33001	0	-0.98605	-0.18665	0.29679	0.13129	0.89155	0.11581	-0.26865	0.29216	0	0.74066	-0.58737	-0.75198	1.6766	0.85466	-2.0164	1.055	1.4742	0	-1.215	-0.28758	-1.2233	-0.077789	0.18977	-1.2056	0.17487	0.11948	0	0.83299	0.22024	-7.0508
178.862	0	-0.89511	-0.98797	-1.4983	-0.35708	-1.4737	-0.1918	-1.1274	-0.73604	0	-0.44759	-0.94995	-0.23431	-0.76618	-1.4036	-1.0266	-1.2915	-0.4831	0	0.88759	-0.12878	0.58277	1.0136	0.41126	0.48999	0.96241	0.66667	0	-0.41293	-0.58586	-0.49762	-0.055681	-0.70631	-1.5194	-0.53645	-0.66687	0	0.19355	0.88223	0.029121	0.43325	0.98278	0.038628	-0.091026	0.014339	0	2.0667	1.3012	1.5714
178.91	0	-0.11339	0.1659	-0.18434	-0.061699	0.043775	-0.03336	-0.01915	-0.0060116	0	-0.087053	-0.11418	-0.067138	0.068725	0.066662	0.021547	0.10233	-0.11355	0	-0.12703	-0.0018275	0.028814	-0.14783	-0.07179	0.12789	-0.019593	-0.016735	0	0.39665	0.22944	0.25714	0.26094	0.21556	0.26168	0.32707	0.37655	0	-0.012478	0.15443	0.02691	0.08112	0.01016	0.055612	0.21255	0.20282	0	0.014996	-0.13788	-0.024494
178.945	0	-0.076535	-0.066177	-0.10923	-0.039166	-0.30047	0.010958	-0.11686	-0.07286	0	0.0065163	-0.033642	-0.17931	-0.12367	-0.13956	-0.046881	-0.28433	-0.16199	0	0.18608	0.092177	-0.0026208	-0.12873	0.048451	-0.075407	0.1371	0.12877	0	0.072389	0.17458	0.11382	-0.071897	-0.024338	0.15681	-0.01111	0.082461	0	-0.027355	0.44012	0.20592	0.23219	0.129	-0.081234	-0.025576	-0.072183	0	0.218	0.37143	0.48011
178.97	0	-0.63369	-0.16541	-0.14699	-0.12934	-0.35179	0.12373	-0.30583	-0.29792	0	0.025342	-0.096002	-0.10794	-0.003364	-0.089524	-0.057303	0.01724	-0.37232	0	0.098293	0.22622	0.18483	0.13448	0.053577	0.094345	0.013411	0.050869	0	-0.27464	-0.21974	-0.1271	-0.21882	-0.30881	-0.34445	-0.16644	-0.38176	0	-0.099038	0.029408	-0.10071	-0.094849	-0.16584	-0.2275	-0.38733	-0.14883	0	0.35701	0.17272	0.22536
179.002	0	-0.50858	-0.1836	-0.16379	-0.11156	-0.26895	0.030638	-0.2181	-0.031665	0	0.01047	-0.054275	-0.011643	0.047273	-0.067832	-0.17805	-0.17593	-0.30193	0	0.15708	0.26103	0.18588	0.088978	0.060791	0.06647	0.061426	0.18176	0	-0.046644	-0.016527	0.018008	-0.065013	-0.12629	-0.11407	-0.11717	-0.11702	0	0.0058577	0.18117	0.016752	-0.0036222	-0.11329	-0.23541	-0.28364	-0.030714	0	0.31988	0.16146	0.087291
179.056	0	-0.24725	-0.18245	-0.33915	-0.19123	-0.35124	-0.26994	-0.28394	-0.34213	0	-0.1344	0.029778	-0.14519	-0.1306	-0.19132	-0.32907	-0.41374	-0.39716	0	0.093102	0.056513	0.065466	-0.033993	-0.10281	0.020605	-0.12358	-0.17839	0	0.039804	0.072087	0.062938	0.047633	0.030315	-0.24501	-0.13018	-0.17639	0	0.02027	0.024007	-0.11493	0.045089	-0.1085	-0.30576	-0.26542	-0.30377	0	0.16426	0.33308	0.13941
179.222	0	-0.11514	0.018864	-0.22215	-0.1261	-0.19829	-0.20299	-0.17578	-0.28981	0	-0.12424	-0.16769	-0.082368	-0.017513	-0.15511	-0.12792	-0.34998	-0.3916	0	0.29656	0.20512	0.27999	-0.068676	-0.061581	-0.034144	-0.19312	-0.11727	0	-0.0053365	-0.068723	0.046353	-0.21949	-0.16122	-0.1226	-0.1752	-0.22695	0	0.013272	0.16354	-0.14112	0.060896	-0.13275	-0.29732	-0.38957	-0.36313	0	0.095403	0.24495	0.036582
179.254	0	-0.079961	-0.044068	-0.25925	-0.080646	-0.11815	-0.18976	-0.28656	-0.25271	0	0.077334	-0.13328	-0.095883	-0.07144	0.049682	-0.073265	-0.33226	-0.24637	0	0.24737	0.15295	0.29171	0.076804	-0.11146	-0.05565	-0.10256	-0.019151	0	0.087074	0.04376	0.060106	-0.094232	-0.15779	-0.061582	-0.19263	-0.26168	0	-0.076317	0.01909	-0.16887	0.054997	-0.22199	-0.33092	-0.32441	-0.36572	0	0.069593	0.14034	-0.074977
179.313	0	-0.2582	-0.072578	-0.37489	-0.18447	-0.253	-0.11412	-0.2168	-0.16013	0	-0.16267	-0.096959	-0.13427	-0.051443	-0.11958	0.0050669	-0.21767	-0.1911	0	-0.032412	-0.10723	0.14885	-0.14859	-0.19633	0.10724	0.010339	-0.13953	0	0.15741	0.21704	0.26794	-0.0022046	0.10727	-0.20337	0.1014	0.005611	0	-0.1325	-0.057425	-0.39874	-0.039699	-0.29147	-0.35914	-0.26804	-0.43742	0	0.071274	0.24696	0.044394
179.334	0	-0.21565	-0.19404	-0.34543	-0.10889	-0.37751	-0.19493	-0.25103	-0.2189	0	-0.10633	-0.25154	-0.24003	-0.18342	-0.14063	-0.098055	-0.2426	-0.27025	0	0.27982	-0.11616	0.19274	0.053849	-0.18608	0.056088	-0.086262	-0.17622	0	-0.23759	-0.31154	0.094274	-0.22049	-0.23359	-0.20097	-0.22898	-0.27366	0	0.074389	0.026816	-0.13261	-0.00079736	-0.2312	-0.40616	-0.37734	-0.4544	0	0.24702	0.43539	0.34277
179.945	0	-2.5214	-0.32888	0.84324	0.018933	0.36678	0.55036	0.16503	0.49237	0	0.51234	0.40976	0.83965	1.044	-1.4288	-3.0486	-0.8896	-0.34023	0	-0.1136	0.99707	0.288	-0.070909	-0.046267	-0.55521	-0.60356	0.55939	0	0.98918	1.9944	1.4692	-0.16789	1.874	1.7703	0.57425	0.76357	0	0.48246	0.14583	0.025266	0.15196	-0.66114	-1.1742	-0.28541	-0.24783	0	-0.043906	0.8772	0.24903
179.975	0	-0.12381	-0.11443	0.01146	-0.1992	-0.42438	0.15834	-0.16451	-0.047751	0	0.21245	0.10274	0.057994	0.42765	0.31576	-0.31076	0.083147	0.062827	0	-0.064128	0.078186	0.02858	-0.09635	-0.164	-0.08628	0.029256	-0.4016	0	-0.49532	-0.41578	-0.44605	-0.58306	-0.62918	-0.62212	-0.63109	-0.61693	0	0.01492	0.088126	-0.023815	-0.10156	-0.21838	-0.14111	-0.28284	-0.47611	0	0.43314	0.39411	0.51161
180.03	0	0.054718	0.1033	0.31893	0.23821	0.26593	0.93097	1.0367	0.7338	0	0.13406	0.27419	0.18834	0.38679	0.36746	0.71082	0.16259	0.18391	0	0.011209	0.15821	-0.073489	0.02993	0.11675	-0.0040059	8.9819e-05	0.0058387	0	0.27714	-0.056646	0.0080572	0.1187	0.22223	0.12451	-0.071703	0.14971	0	0.33741	0.38131	0.56916	0.32005	0.11126	0.48692	0.16062	0.26651	0	0.13242	0.22718	0.19248
180.065	0	0.17525	0.29432	0.091421	0.1629	0.22038	0.20287	0.17692	0.25427	0	-0.19033	-0.060103	0.0029962	-0.096952	-0.087107	-0.20999	-0.38055	-0.44728	0	-0.027787	0.067484	0.019593	-0.14105	-0.067967	-0.075102	-0.13696	-0.23909	0	0.0076963	-0.0283	0.014603	0.2397	-0.068386	-0.1449	-0.21097	-0.34314	0	0.065212	0.14548	0.0059024	0.041938	-0.21085	-0.27679	-0.51547	-0.4105	0	-0.0011243	0.08283	-0.26427
180.096	0	0.012017	0.12107	-0.067979	7.0964e-05	0.024839	0.0677	0.050879	0.07559	0	-0.033183	-0.05221	-0.10558	-0.017819	-0.090799	-0.19399	-0.27794	-0.52081	0	0.15124	0.11841	-0.070283	-0.034369	-0.11108	-0.064381	-0.035696	-0.20871	0	0.056316	-0.02662	0.0068781	0.3019	-0.019483	-0.059975	-0.13822	-0.27522	0	0.078032	0.11264	-0.011171	0.10822	-0.15726	-0.29064	-0.48525	-0.43929	0	0.23041	0.22556	0.064042
180.196	0	0.16873	0.49166	0.051017	0.417	0.32516	0.52564	0.57492	0.29511	0	0.35654	-0.22865	0.22772	0.25075	-0.20858	0.17265	-0.035923	0.13265	0	0.28894	0.45075	0.40379	0.0029829	0.15836	0.35218	-0.19734	0.23445	0	0.29352	0.31808	0.47181	0.52966	0.30744	0.3355	0.0014452	-0.28422	0	0.14304	-0.29679	-0.19819	0.16004	-0.046193	0.33501	-0.10507	0.034845	0	0.12063	-0.0041633	0.29323
180.86	0	0.87804	1.3617	1.42	1.5196	1.5152	2.0103	0.19481	1.1542	0	0.30332	-0.88201	-0.4444	-0.08789	0.69876	0.92805	0.18377	-2.09	0	1.3362	1.778	0.6121	-0.90766	-1.5306	-1.0632	-0.03679	1.253	0	-3.1129	-1.5	-1.8337	-1.5875	-7.5639	-7.5639	-1.1141	-0.88069	0	0.057393	-0.057544	-0.53392	-1.0461	0.27549	-0.074633	-0.91438	-0.71605	0	0.30139	-2.0654	0.33754
180.946	0	-0.10733	0.056369	-0.058233	-0.16321	-0.0612	-0.18936	-0.09957	-0.03589	0	-0.17985	-0.14009	-0.20645	-0.2119	-0.23693	-0.29722	-0.25198	-0.29416	0	0.033228	-0.044275	-0.0094478	-0.1929	-0.13017	-0.074729	-0.12076	-0.12495	0	0.17184	0.081785	-0.0058706	-0.059445	-0.066593	0.045259	-0.0025411	0.1356	0	0.044171	0.036677	0.085789	-0.014971	0.031744	-0.20011	-0.030422	-0.00046971	0	-0.096102	-0.027547	-0.060861
180.971	0	-0.22615	-0.05894	-0.15281	-0.10467	-0.29006	-0.075751	0.021582	-0.19753	0	0.058282	0.0048569	-0.12783	0.012379	-0.059714	-0.051672	0.055112	-0.095754	0	0.068799	-0.059926	-0.13279	0.06117	-0.077413	-0.01684	-0.22937	0.045141	0	0.016085	-0.10957	0.048633	-0.018499	-0.14537	-0.15643	0.054444	-0.10081	0	-0.034873	0.0991	0.060231	0.074718	0.06414	-0.26119	-0.019666	-0.12554	0	0.20367	0.13952	0.10042
180.988	0	-0.09027	-0.081455	0.0036684	-0.094941	-0.12428	-0.10853	-0.06825	-0.010999	0	0.014594	-0.023347	-0.14063	0.073696	-0.073372	-0.10346	-0.033159	-0.039426	0	-0.015857	0.0089923	0.013752	-0.0026498	-0.049505	0.10654	0.010393	-0.034617	0	0.021096	0.054875	-0.051687	-0.20322	-0.10785	-0.033008	-0.039882	-0.028034	0	0.054142	0.090512	0.031225	0.054326	0.039967	-0.093681	-0.10927	-0.071929	0	0.041883	0.039519	0.14463
181.015	0	-0.022329	0.11977	0.14207	0.015502	0.024361	0.26398	0.20663	0.030342	0	0.063363	0.09274	-0.072995	0.057084	0.23374	-0.0092256	-0.0059486	0.07932	0	0.00018344	0.034955	0.022709	0.027296	-0.051046	-0.12449	-0.019144	-0.02884	0	0.040537	0.0086255	-0.087163	-0.046555	-0.058553	0.041125	0.01908	-0.077047	0	-0.025206	-0.010652	0.07566	-0.010592	0.10684	0.087891	0.077013	0.16184	0	-0.1221	0.048471	-0.085901
181.071	0	-0.30708	-0.20777	-0.083116	-0.008719	0.17015	0.01529	-0.078084	-0.11132	0	-0.19409	-0.0082551	0.023368	0.11077	0.037358	-0.037534	-0.20989	-0.13361	0	0.12934	0.31755	0.13791	0.14331	0.001773	0.013203	-0.072658	-0.011043	0	0.12152	0.060501	0.082647	0.27772	0.12371	0.0066052	0.1439	0.0065074	0	0.035821	0.16096	0.07862	0.31665	0.040904	0.065166	-0.12156	0.083103	0	0.15791	0.089308	0.051299
181.096	0	-0.27759	-0.11929	-0.048817	0.02753	-0.001471	-0.036627	-0.0016342	-0.019641	0	0.088931	0.19166	0.11105	0.036097	0.27779	0.093215	0.10308	0.18105	0	0.093971	0.13234	-0.0016924	0.20207	0.087777	0.060688	-0.028792	-0.040926	0	0.073963	0.014046	-0.086669	0.1589	-0.00083098	0.055278	0.12389	0.062404	0	0.091058	0.081988	0.08531	0.038067	0.060297	-0.015557	-0.067489	-0.072917	0	-0.059762	0.0093925	0.010821
181.119	0	0.039868	-0.036687	0.083603	0.2103	0.22274	0.25233	0.37949	0.09581	0	-0.034314	0.022165	0.17226	-0.0046147	0.12377	-0.0011605	-0.21327	-0.14268	0	0.33194	0.11198	0.16869	0.099077	0.31119	0.26138	0.18447	0.13005	0	0.0023441	-0.03089	-0.043852	0.17641	0.065878	0.11776	0.091927	-0.11288	0	0.13939	0.17801	-0.015058	0.11326	-0.045985	0.042799	-0.21869	0.070283	0	0.15516	0.236	0.19736
181.939	0	-0.12422	-0.081599	-0.45324	-0.39538	-0.085431	-0.16639	-0.17665	-0.3638	0	0.61687	0.12764	0.54212	0.57377	0.68359	-0.22369	0.27575	0.33121	0	-0.2891	0.0054193	-0.28976	0.09335	0.50843	0.37294	0.26556	0.28652	0	-0.033902	0.48074	0.29861	-0.06315	0.31293	-0.080945	0.53473	0.077911	0	-0.24707	-0.066376	-0.30164	-0.49721	-0.36781	0.099749	0.041458	-0.06234	0	0.26023	-0.52905	-0.059141
182.054	0	-0.071916	0.13914	0.11515	0.095359	0.08943	0.19389	0.098964	0.19071	0	0.33494	0.37709	0.28867	0.14735	0.37867	0.37915	0.26056	0.16241	0	0.17288	0.22817	0.16027	0.15547	0.28248	0.15772	0.24754	0.19501	0	0.36029	0.10179	0.04013	0.45052	0.26399	0.15927	0.1803	0.14306	0	0.13351	-0.02686	0.22271	0.088421	-0.053746	-0.0016195	-0.0048632	0.14983	0	0.31252	0.21892	0.042061
182.948	0	-0.21623	-0.15773	-0.2675	-0.25631	-0.37583	-0.186	-0.091667	-0.035057	0	-0.090516	0.00061772	-0.3195	-0.15979	-0.28512	-0.312	-0.4068	-0.27667	0	0.35315	0.16954	-0.053862	0.026263	-0.11125	0.085718	-0.043481	-0.028389	0	0.08053	-0.20236	-0.062309	-0.096468	-0.11522	-0.086093	-0.19792	0.044385	0	-0.19141	-0.061181	-0.0022336	-0.098581	0.077176	0.020481	-0.20692	-0.26538	0	0.15286	-0.19267	-0.085639
182.978	0	-0.67121	-0.21889	-0.12807	0.03472	-0.40669	-0.033752	-0.1519	-0.2436	0	0.024609	0.094593	0.046138	0.0091468	0.10389	0.020333	0.029226	-0.05254	0	0.053891	0.013696	-0.3321	-0.10357	-0.26117	-0.32288	-0.044884	-0.0063085	0	0.2983	0.42499	0.25318	0.58427	0.084791	0.28385	0.33286	0.40958	0	-0.0085804	0.22915	0.28524	0.41369	0.29993	-0.1473	0.15476	0.34913	0	0.029683	0.19903	-0.047823
183.005	0	-0.60169	-0.26686	-0.016438	-0.0058399	-0.38286	0.26696	-0.13093	0.08683	0	0.10582	0.1166	0.29198	0.06823	0.4605	0.24341	-0.17399	0.12824	0	0.22959	0.21319	0.21917	-0.060363	0.30148	0.14155	0.40405	0.25877	0	-0.31746	-0.58106	-0.52322	-0.2514	-0.241	-0.46119	-0.064288	-0.16158	0	0.15682	0.26154	0.3683	0.11667	0.43864	0.2867	0.26356	0.20862	0	-0.1828	0.29117	-0.033868
183.028	0	0.2765	0.14748	0.20641	0.30853	0.2099	0.40766	0.24831	0.30836	0	-0.092487	-0.11524	-0.16069	0.14525	0.022693	-0.044811	-0.25929	-0.13753	0	-0.042726	0.21728	-0.034923	-0.044506	0.26389	0.10918	0.15448	0.13522	0	0.088393	-0.085003	-0.066176	0.07118	-0.073472	-0.13335	-0.017731	-0.17865	0	0.030579	0.14813	0.10534	-0.087668	0.06566	0.14722	0.025244	-0.023924	0	-0.099431	0.14228	-0.087738
183.067	0	0.12989	-0.056986	0.18812	0.052162	0.36989	0.33804	0.41679	0.24322	0	-0.023404	0.14808	0.19114	-0.032922	0.12831	0.025759	0.060323	0.071246	0	-0.056463	0.19739	0.094203	0.016475	0.38789	0.075102	0.0014667	0.071747	0	0.24451	0.051789	0.0085636	0.15537	0.16958	0.13123	0.21553	0.086051	0	-0.072586	-0.077147	0.012201	-0.019223	-0.085908	0.21913	0.048872	0.047169	0	-0.036276	-0.1286	0.13373
183.102	0	-0.11566	0.14647	-0.18553	0.10685	-0.1008	0.03311	0.47736	0.1208	0	-0.063886	0.27489	0.42898	-0.068254	0.33462	0.39225	0.10677	0.20427	0	-0.29726	-0.012961	0.015333	0.0047988	0.45111	-0.15538	0.097652	0.18628	0	0.20982	0.028902	0.23463	0.15281	0.23542	0.13585	0.18308	0.25421	0	-0.017983	0.17734	0.086543	0.18207	0.45941	0.53893	0.13719	0.04239	0	0.22663	0.12694	0.50358
183.138	0	0.43402	0.16248	0.11206	0.30324	0.73799	0.78176	1.1406	0.91077	0	0.48164	0.19761	0.069791	-0.16659	0.23167	0.15553	-0.24089	-0.082955	0	-0.0057689	0.15123	0.31564	0.15539	0.53623	0.15743	0.28909	0.48247	0	0.3735	0.31971	0.44765	0.22862	0.14746	0.47217	0.47568	0.45341	0	0.44078	0.054276	0.18836	0.18515	0.11662	0.68063	0.12522	0.52912	0	-0.12228	0.32415	0.19245
183.17	0	-0.030441	0.17152	-0.17261	0.096422	-0.18257	0.15244	0.87121	0.27603	0	-0.39098	-0.027779	0.062262	-0.36346	-0.11062	-0.00079188	-0.080185	-0.012023	0	-0.19188	0.0012358	0.20012	-0.065923	0.25092	0.13173	0.29763	0.090719	0	0.6589	0.077802	0.38785	0.3201	0.45153	0.43709	0.30162	0.35393	0	-0.26683	-0.33379	-0.29696	-0.13904	-0.26756	-0.19427	-0.13836	-0.042021	0	-0.29447	0.043338	-0.10196
184.002	0	-0.18261	0.14005	0.20546	0.13347	-0.098835	0.20379	0.20219	0.30442	0	-0.032351	-0.19315	-0.14019	-0.068789	-0.0067786	-0.12807	-0.20281	-0.46721	0	-0.12516	-0.066462	0.067576	-0.037773	-0.022737	-0.09168	-0.19847	-0.15694	0	0.1751	0.21638	0.058896	0.14622	0.17716	0.0093739	-0.0092744	-0.44746	0	-0.12308	-0.11907	-0.10898	-0.069413	-0.19459	-0.17974	-0.14845	-0.3767	0	-0.11805	-0.073294	-0.2404
184.06	0	0.23684	0.34265	0.23457	0.22096	0.52266	0.35181	0.68341	0.18562	0	-0.21584	-0.14669	0.053627	-0.2487	-0.098265	-0.30531	0.10822	-0.20818	0	-0.004975	0.090074	-0.019527	0.062419	0.12319	0.18509	-0.072024	0.1616	0	0.32157	0.048242	-0.066018	0.090021	0.11275	0.08936	0.15326	-0.17306	0	-0.016592	0.090528	-0.2629	0.20494	-0.20232	0.21967	0.019195	0.19926	0	0.1534	0.3571	0.54043
184.106	0	0.18598	0.17016	0.20828	0.20482	0.15659	0.21922	0.35303	0.23549	0	0.016305	0.17235	0.17852	0.061389	0.33059	-0.10948	-0.15226	0.34884	0	0.029975	0.20997	0.088496	0.19039	0.34172	-0.092885	0.1011	0.20622	0	0.036499	-0.16797	-0.14865	-0.034088	0.07653	-0.25197	-0.23465	-0.22202	0	0.13287	0.15138	0.38931	-0.018176	0.16128	0.13284	-0.056728	-0.032743	0	-0.23054	-0.11944	-0.16028
184.899	0	0.10751	0.28793	0.15129	-0.21553	-0.11839	-0.36451	-0.089219	-0.042417	0	0.16933	0.77798	0.8468	0.50015	0.36811	1.1691	0.25546	0.98409	0	-0.083626	-0.4486	-0.74259	-0.62638	-0.69451	-0.55763	-0.12385	0.0042207	0	0.41841	0.56735	0.40391	0.48843	0.54952	0.20295	0.60297	-0.38542	0	0.013289	-0.31014	-0.31467	-0.19559	-1.1845	-0.53657	0.019403	-0.29857	0	0.14319	0.14171	0.47709
184.945	0	-0.44727	-0.76546	-1.0586	-1.2917	-1.0637	-1.2185	-1.2804	-0.95799	0	-0.2929	-0.2181	-0.48275	-0.14305	-0.20964	-0.42251	-0.29365	-0.2662	0	0.4346	0.56259	0.053392	0.69163	0.28605	0.27314	0.15145	0.55396	0	0.20571	0.058065	0.46335	0.42795	0.039647	-0.011484	0.023395	0.12892	0	-0.21764	0.32289	0.11046	0.03087	0.59914	0.037555	0.11374	0.55811	0	0.64843	0.16875	0.41859
184.985	0	0.033432	0.20139	0.7709	0.79388	0.72193	0.77843	0.69634	0.3244	0	0.12454	0.016922	0.10676	0.044372	0.18099	0.44815	0.19768	0.030558	0	0.13307	0.10575	0.087435	0.11495	0.19863	0.032819	-0.025208	0.24543	0	0.018259	0.37183	0.19719	0.14703	0.2952	0.19056	0.22369	0.22445	0	-0.068286	-0.02541	-0.18262	-0.21394	-0.060582	0.046357	0.094859	0.20747	0	-0.022289	0.077199	0.14268
185.055	0	0.36263	0.36656	0.22615	0.24573	0.27314	0.38674	0.30188	0.3691	0	0.020622	-0.038369	0.24655	0.045968	-0.018769	0.05728	0.00058228	-0.068592	0	-0.43337	0.13235	-0.062823	-0.053266	0.089683	-0.24073	0.15856	-0.091371	0	-0.026067	-0.013083	0.08746	0.089511	-0.0040097	-0.13092	-0.26212	-0.083304	0	-0.1472	0.078983	-0.17134	-0.26023	-0.22099	-0.32782	-0.30698	-0.22977	0	0.02863	0.11165	-0.035634
185.082	0	0.55376	0.094006	-0.12455	0.26102	0.3089	0.35623	0.56338	0.13593	0	0.025569	0.18546	0.34381	-0.22052	0.18452	-0.21799	-0.3288	-0.054114	0	-0.12156	-0.0024075	-0.033749	-0.23309	0.061632	-0.3552	-0.36628	-0.23267	0	0.1714	-0.016946	-0.045757	-0.1739	-0.34919	-0.40387	-0.47117	-0.45366	0	-0.18626	0.055889	-0.34467	-0.35566	-0.59446	-0.1767	-0.7325	-0.19218	0	-0.38146	-0.20362	-0.33931
185.115	0	0.065809	-0.073068	-0.20254	0.012732	-0.032219	0.068377	0.20338	0.079515	0	-0.022414	0.17632	0.47184	0.013841	0.1179	-0.016096	-0.089613	0.14996	0	-0.12357	-0.014109	0.15919	-0.12345	0.40644	0.15544	0.25087	-0.1548	0	0.30306	0.0012654	0.078753	0.060045	0.069275	-0.17545	-0.082215	-0.28962	0	-0.09609	-0.038036	-0.16336	0.3179	0.31659	0.28882	-0.052151	0.2293	0	-0.25792	0.083698	-0.20796
185.154	0	0.92664	0.13191	0.069698	0.22309	0.60512	0.73228	1.6023	1.2431	0	0.56398	0.79432	0.4783	0.67709	0.16264	0.38769	0.27473	0.59981	0	0.32647	0.20457	0.14765	0.14896	0.39918	0.0875	0.96299	0.82304	0	0.70194	0.38191	0.61346	0.48416	0.51322	0.71754	0.4662	0.504	0	0.43199	0.22157	0.48138	0.99015	0.30606	0.98921	0.53161	0.86572	0	0.18263	0.41112	-0.18879
185.575	0	2.1624	0.83508	1.2933	1.278	2.4059	2.5893	0.56675	1.0634	0	-1.0247	0.58687	-7.0989	-0.67263	-0.26704	-0.30514	-1.8189	0.090385	0	-0.12991	0.18689	-4.03	1.3141	0.76366	1.0632	1.3597	-0.019269	0	-0.12299	-0.75863	0.013854	-2.2411	-0.39518	-2.5674	0.19478	-2.2175	0	-2.4007	-0.91994	-1.5908	0.13644	-0.79142	0.29343	-0.050577	-0.8031	0	0.43526	0.93555	-2.9496
185.945	0	0.23355	1.0332	0.73313	0.52441	0.36688	0.24333	-0.43946	0.76874	0	-0.37622	-0.5648	-0.742	-0.74349	-0.75866	-0.091249	-0.82116	0.21198	0	-0.42576	-1.0845	-0.84576	-0.50332	-1.8999	-1.1486	-0.28283	-0.69662	0	0.2222	-0.75716	-1.3561	0.0047398	-0.037792	-0.13637	-0.69608	0.24842	0	-0.4725	-0.11247	0.66484	0.08228	0.32331	-0.020086	0.64965	0.34642	0	0.0025209	-1.3743	0.15682
185.994	0	0.14696	-0.11053	0.024905	0.13541	0.16901	-0.29032	-0.080666	0.12262	0	-0.31133	-0.060568	-0.24229	-0.20557	-0.25421	-0.3381	-0.23605	-0.27003	0	0.26626	0.10911	0.053152	0.13172	-0.00015389	0.32707	0.013924	-0.16768	0	0.34545	-0.13632	-0.063993	0.089289	-0.025575	0.13227	0.24718	-0.078255	0	0.23791	0.45356	0.17205	0.15042	0.030536	0.25854	0.13841	-0.011887	0	-0.043217	-0.40205	0.10715
186.04	0	0.38875	-0.0054685	0.047244	0.12434	0.66357	0.41291	0.17892	0.40991	0	-0.084225	0.257	0.28387	-0.28377	0.27703	0.074774	0.29385	0.12865	0	-0.15603	-0.021869	-0.33081	-0.84505	0.0087788	0.069194	0.16619	-0.17017	0	0.19477	-0.081664	0.054651	0.48947	0.023323	0.036391	-0.17246	-0.15176	0	-0.10778	0.1057	0.31919	0.12613	0.16701	0.19737	0.093918	-0.20622	0	0.047189	-0.18972	0.31017
186.084	0	0.39848	0.11885	0.30038	0.3638	0.34196	0.35234	0.52637	0.31206	0	0.13687	0.068809	0.26481	0.078704	0.1713	-0.10313	-0.19616	-0.080463	0	-0.07421	-0.092054	-0.12152	0.029412	0.090176	-0.34835	-0.11774	0.065229	0	0.36621	0.062651	0.075234	0.38029	-0.10614	-0.068048	0.0016964	-0.14404	0	-0.0131	-0.18189	-0.079336	-0.046912	-0.23758	-0.0154	-0.44858	-0.26136	0	-0.25319	0.086228	-0.02664
186.115	0	-0.22349	-0.2878	-0.058973	-0.32402	-0.18454	-0.25633	-0.1883	-0.21859	0	0.1306	0.36371	0.3154	0.084214	0.21164	-0.0011414	-0.011488	0.046491	0	-0.43875	0.042673	0.23076	0.031724	0.45271	-0.31154	-0.42538	-0.43861	0	0.43413	0.30312	0.17891	0.52063	0.36349	0.15254	0.096411	-0.12118	0	0.093553	0.047583	0.039388	0.33415	0.40817	0.071394	-0.1175	0.33137	0	-0.47887	-0.51295	-0.51802
186.158	0	0.44611	0.33473	0.33232	0.49488	0.66074	0.63053	1.3564	0.96169	0	0.19754	0.36988	-0.12806	-0.15957	-0.15094	0.014057	-0.082434	-0.043044	0	-0.1489	-0.18929	0.14612	-0.11318	0.15915	-0.15556	-0.30632	-0.035894	0	0.4494	-0.062195	0.35539	0.12789	0.22367	0.22009	0.10943	0.10868	0	0.22304	-0.01258	-0.058584	-0.030618	0.09717	0.17399	-0.018869	0.4719	0	0.58009	0.37684	-0.035228
186.92	0	0.71624	0.18334	-0.11005	-0.34417	1.1548	-0.075455	0.31553	0.084727	0	-0.68574	-0.8167	-0.1272	-0.58049	-0.83496	-0.76487	-0.7649	-1.1675	0	0.23189	0.2265	-0.062525	0.34036	0.13928	1.9934	0.40495	0.25342	0	0.36264	0.21984	0.12326	0.4271	0.3101	0.18265	-0.0044701	0.48494	0	0.531	-0.002255	-0.85474	0.34578	0.1481	-0.579	-0.16485	-0.10455	0	-0.020031	0.73924	0.6324
186.936	0	-0.64762	-1.7328	-1.8239	-2.0342	0.015408	-1.3912	-1.0248	-0.98605	0	-0.54454	-0.55708	-0.4436	-0.68725	-0.36676	-0.81073	-0.50072	-0.56618	0	-0.081803	-0.069284	-0.70259	-0.5954	-0.55315	1.1717	-0.40573	-0.11125	0	0.35109	-0.68408	0.064971	-0.47719	-0.45229	-0.60813	-0.65915	-0.06129	0	0.22434	0.32	0.095552	0.22853	0.06885	0.079793	0.025534	-0.075207	0	-0.22576	0.48424	0.37319
186.95	0	0.28126	-0.027813	-0.075242	0.00052174	0.37643	0.013984	0.31519	0.31672	0	-0.072195	0.07733	-0.22196	-0.3554	-0.14239	-0.54593	-0.36739	-0.27459	0	-0.044802	-0.25237	-0.14989	-0.40647	-0.38062	-0.19736	-0.13957	-0.21058	0	-0.00098724	-0.205	-0.069163	-0.48611	-0.52595	-0.47877	-0.31973	-0.37518	0	0.044895	0.14111	0.25582	0.094915	0.12605	0.040164	-0.01856	-0.091501	0	0.16233	0.038118	0.21733
186.973	0	0.22849	0.1364	0.20767	0.10445	0.42253	0.23481	0.33224	0.23295	0	-0.27761	-0.07867	-0.11689	-0.29831	-0.24111	-0.53594	-0.33039	-0.16101	0	0.016928	-0.13246	-0.41376	-0.49772	-0.1604	-0.074705	-0.14135	-0.25259	0	0.30419	0.2099	0.12707	0.22528	-0.3054	0.011778	0.093059	0.028827	0	0.13424	0.084165	0.076815	-0.062493	-0.0026202	-0.13403	0.216	-0.10128	0	0.16648	0.15162	0.30343
187.006	0	0.31649	0.22552	0.29764	0.3035	0.027875	0.36312	0.12256	0.17866	0	0.12237	0.021043	-0.044472	0.039208	0.079372	-0.050818	-0.12357	-0.21761	0	0.0068655	-0.036354	0.013899	-0.023018	0.13994	0.060447	-0.020315	0.0061826	0	-0.0077438	0.072437	0.038768	-0.030729	0.031083	0.075722	-0.11062	-0.075198	0	-0.0037784	0.29898	0.023338	-0.48046	-0.094176	-0.17877	-0.20812	-0.33355	0	0.21807	0.24845	0.27049
187.039	0	0.59964	0.20446	0.21755	0.26069	0.4114	0.528	0.59124	0.643	0	-0.15871	-0.23936	-0.097447	-0.27342	0.032925	-0.23122	-0.0095239	-0.14283	0	0.098183	-0.12778	-0.068923	-0.066682	0.15969	0.21128	-0.10188	0.10276	0	0.093789	0.17598	0.015876	0.13492	0.15496	0.15367	0.063288	-0.0073689	0	-0.44274	-0.081966	-0.13312	-0.38012	-0.49114	-0.39351	-0.33231	-0.50243	0	-0.27523	-0.32846	0.085274
187.061	0	0.69413	0.23082	0.6218	0.28152	0.47102	0.49742	0.60949	0.56843	0	-0.051817	0.15578	0.15404	-0.029735	0.38705	0.039109	0.25615	0.17291	0	0.18383	0.27995	0.19026	0.16955	0.89284	0.32925	0.18591	0.18252	0	0.20463	0.15232	0.029271	0.15502	0.22275	0.20076	0.14687	0.1175	0	-0.016024	0.062274	0.48502	0.062249	0.29545	0.56578	0.27685	0.80483	0	-0.30455	-0.32312	-0.13411
187.097	0	0.5433	0.21695	0.081508	0.23454	0.44419	0.91769	0.89846	0.65808	0	0.24296	0.28911	0.31207	0.098136	0.46571	0.10991	0.04225	0.21776	0	0.039801	0.07937	0.80417	0.14527	1.6563	0.23051	0.28534	0.14919	0	0.7382	0.12915	0.28127	0.69479	0.59782	0.21265	0.14135	-0.02072	0	0.31355	0.0038683	0.70342	0.064231	0.54725	-0.019816	-0.21034	0.097789	0	-0.21344	-0.56436	-0.71886
187.132	0	1.0408	0.07198	0.14966	0.18467	1.1306	0.64122	1.0869	0.78956	0	0.35386	0.18526	0.35691	0.23701	0.2824	0.10217	0.1591	0.45667	0	-0.10128	-0.015629	0.4591	0.05493	1.2359	0.26604	0.087963	0.37797	0	0.65761	0.14603	0.031363	0.30273	0.012936	-0.043381	0.060283	-0.081326	0	-0.15796	0.41202	0.48243	0.48236	-0.0020055	0.43341	-0.14852	0.22141	0	0.12391	0.079448	-0.028624
187.179	0	0.76667	0.25777	-0.024587	0.14933	0.60499	0.4141	0.60295	0.31631	0	0.42513	0.30374	0.40468	0.08685	0.39147	-0.068643	0.23052	0.14092	0	-0.026291	0.12386	0.73386	0.24261	1.1802	-0.0068255	0.49154	0.47496	0	0.28827	-0.20372	-0.29273	0.23567	-0.15847	-0.2275	0.048191	-0.48695	0	-0.2587	0.50722	0.3129	0.42272	0.35726	0.37212	-0.17023	0.030082	0	0.053943	0.029977	-0.085823
187.258	0	0.43143	-0.16561	0.08631	0.098944	0.39628	-0.20344	0.13761	0.067431	0	-0.41058	-0.04407	0.27243	0.092708	-0.099613	-0.12225	-0.19147	-0.27025	0	-0.008804	0.063623	-0.057829	-0.18262	0.52463	0.063734	0.21866	0.17824	0	0.29567	0.26789	0.08422	0.52794	0.12616	-0.050271	-0.26133	-0.47131	0	-0.20058	-0.15366	0.19364	-0.069989	0.10166	0.1014	-0.065408	0.32323	0	-0.029322	0.011528	-0.027368
187.985	0	-0.069047	-0.5382	-0.21986	-0.32675	-0.03646	0.10733	-0.34605	-0.27151	0	-0.58306	-0.059635	-0.21814	-0.058544	-0.24074	0.0083271	0.076377	-0.31623	0	-0.13918	0.29088	-0.016167	0.19244	0.2468	-0.3142	-0.13376	-0.21418	0	0.097695	-0.37452	-0.047519	0.4162	0.36553	0.63968	0.16557	-0.029549	0	-0.29172	-0.22455	-0.48603	0.1671	-0.2976	-0.24519	-0.09715	0.067801	0	0.60226	-0.044714	-0.25609
188.012	0	0.051805	0.01255	0.15713	-0.29905	-0.01194	0.0043821	-0.26682	-0.28904	0	0.12565	0.1818	-0.021945	0.011084	-0.14942	-0.32297	0.058212	-0.038134	0	-0.19869	-0.11643	-0.24207	-0.11688	0.059532	-0.23414	0.25821	0.19211	0	0.15929	0.49092	0.095952	0.15134	0.26655	0.45385	0.12004	0.01176	0	0.0086687	-0.31078	-0.22877	-0.48321	-0.49364	-0.32822	-0.023902	-0.038514	0	0.24762	-0.013071	0.021945
188.056	0	0.25387	0.30139	0.32081	0.40524	0.32557	0.50473	0.22759	0.34292	0	-0.017983	-0.0049588	0.071546	-0.26041	0.19954	0.33024	0.16971	-0.17594	0	0.38088	0.59682	0.45041	0.28393	0.49318	0.30594	0.86753	0.6448	0	0.21108	0.1885	0.11713	0.45825	0.4482	0.4709	0.54066	0.11166	0	0.15811	0.021139	0.14753	0.11275	0.32361	0.13656	0.16686	0.035759	0	0.18027	0.28011	-0.027182
188.092	0	0.23178	0.12743	-0.109	0.08455	0.026463	0.26711	0.25778	0.4758	0	0.073491	0.17291	0.35221	0.22262	0.34342	0.10275	0.24496	0.077818	0	0.018399	0.31833	0.3014	0.24919	0.49146	0.053881	0.77451	0.17132	0	0.41993	0.45053	0.13455	0.74621	0.32957	0.36061	0.23666	0.202	0	0.10105	0.57551	0.11885	-0.26308	-0.15801	0.22674	-0.048323	0.18347	0	0.38604	0.010758	0.071217
188.134	0	0.7108	0.22451	0.51063	0.075588	0.23966	0.58855	0.66452	0.54899	0	0.19839	0.29954	0.29572	0.26844	0.30754	0.14089	-0.001332	0.22088	0	0.0056873	0.38989	0.33576	0.37448	1.1391	0.33795	0.70763	0.37833	0	0.3492	-0.024389	0.025082	0.3657	0.25037	-0.067282	0.0024893	-0.15123	0	0.069951	-0.00079697	-0.36644	-0.26917	0.26658	-0.12796	-0.38659	-0.16519	0	0.32433	-0.022166	0.020844
188.216	0	0.56634	0.7234	0.58386	1.0638	0.12117	0.54455	0.14263	0.090565	0	-7.2158	-0.40689	-1.0561	0.13724	0.12493	0.53411	-0.54569	-0.94569	0	0.42646	0.45868	1.4943	-1.1036	0.31919	0.45015	0.3135	0.26181	0	0.17096	-0.85035	-0.28467	0.21124	-0.53139	0.6036	-1.164	-1.2591	0	1.4913	1.5946	0.33784	-1.7194	0.71252	2.0464	0.34802	1.2748	0	1.0984	1.0208	-0.53514
188.915	0	0.83923	1.2402	0.18511	1.7098	-0.65192	-0.95105	-1.434	1.2337	0	-0.88016	-0.053944	-0.26154	-1.4301	-0.89577	-0.16277	-0.14646	-0.67911	0	-0.029024	1.8555	0.74399	0.90674	0.74727	1.5739	0.14044	0.63816	0	7.4814	2.4978	7.1487	6.658	4.5258	7.5251	7.0647	5.0203	0	-1.7703	-0.70568	-1.9934	-1.3535	-0.26063	-1.925	-0.20262	-1.4902	0	-0.45476	-0.23083	-0.024324
188.952	0	1.0202	0.048676	0.63619	0.35015	0.77447	0.70434	0.54353	0.42225	0	-0.3798	-0.18457	-0.15854	-0.34414	0.056181	0.21525	-0.041387	-0.10849	0	-0.60352	-0.43974	-0.73329	-0.42424	-0.66906	-0.37593	-0.35264	-0.45522	0	0.18845	-0.024681	0.099197	0.099871	0.22156	0.18875	-0.014265	0.040454	0	-0.22043	0.14438	-0.11861	-0.32329	-0.24	0.08853	-0.16493	0.5736	0	-0.30175	0.034677	-0.10933
189.004	0	0.033283	0.059406	0.15599	0.2158	-0.00028513	0.057633	0.28126	0.25556	0	-0.014614	-0.0056688	-0.25384	0.0078486	-0.28005	0.14655	0.077784	-0.13528	0	-0.00064404	0.18619	-0.047583	0.17956	0.14011	0.01845	0.16799	0.40845	0	0.19211	-0.12786	0.065275	-0.029816	0.045211	0.060331	0.086015	-0.091761	0	-0.077702	-0.17199	-0.25482	-0.1306	-0.14107	0.029177	-0.048028	-0.17686	0	0.25347	0.12123	-0.20295
189.043	0	0.64435	0.43691	0.4503	0.44019	0.38266	0.97377	0.49623	0.53722	0	-0.052409	0.014153	0.37044	0.18058	0.077878	0.04441	-0.12769	0.046019	0	-0.039333	0.34766	0.099143	0.11005	0.33983	0.052763	0.61362	0.21906	0	0.0073101	-0.18338	0.048876	0.13838	0.052615	0.16419	0.079943	0.11333	0	-0.16622	-0.09066	-0.055104	-0.36324	-0.019512	0.21885	-0.048702	0.080214	0	0.035155	-0.16515	-0.0064475
189.077	0	0.67871	0.43093	0.37607	0.4772	0.5879	0.449	0.76859	0.59925	0	-0.6641	-0.35393	-0.11637	0.14176	0.16714	-0.54792	-0.43141	-0.27377	0	0.18748	0.39167	0.27677	0.1419	0.53153	0.12233	0.19138	0.43324	0	0.33934	0.02921	0.12986	-0.069381	0.064587	0.10131	0.50684	0.15471	0	0.0044971	0.24759	0.079661	0.061979	0.083526	0.064478	0.084499	0.28121	0	0.067698	0.086658	0.015281
189.11	0	0.71144	0.19658	-0.045657	0.28906	0.48363	0.50479	0.87043	0.51308	0	0.21837	0.58176	0.54202	0.32251	0.59897	0.21505	0.31609	0.46885	0	-0.059783	0.21504	-0.15065	0.058745	0.8627	0.12275	0.075632	0.41435	0	0.79408	0.052681	0.28042	0.3083	-0.022009	0.12736	0.51156	0.15477	0	0.26324	-0.1032	0.13902	-0.12021	-0.17892	0.41236	0.014811	0.44568	0	-0.15239	-0.14914	0.096959
189.977	0	0.97166	0.59445	0.93559	0.35597	0.68568	0.53951	0.63619	1.2194	0	0.092658	0.12361	0.39042	0.082197	0.1121	0.26074	0.34605	0.32803	0	0.2488	0.20297	0.57372	-0.089149	0.62327	0.58396	1.0378	0.80399	0	0.53518	-0.088232	-0.22322	0.27275	-0.287	0.18615	0.28851	0.12408	0	-0.079656	0.085444	0.16186	0.058202	0.10668	0.20924	-0.058708	-0.064712	0	0.18476	0.27205	0.41758
190.052	0	0.15291	0.3756	0.18409	0.26771	0.28675	0.50065	0.428	0.41493	0	-0.038208	0.023175	-0.022748	-0.098336	0.12258	0.1427	0.2523	0.39869	0	-0.1488	0.054589	0.025408	0.12436	0.27451	0.1846	0.4657	0.35435	0	0.51048	0.28935	0.1754	0.51771	0.43342	0.43274	0.44296	0.67852	0	0.21204	0.30497	0.20536	0.047361	0.2998	0.19427	0.26685	0.50394	0	-0.13768	-0.039711	-0.1169
190.071	0	0.20341	0.23675	0.16261	0.5097	0.41855	0.32375	0.27329	0.28287	0	-0.017442	0.33493	0.081556	-0.18371	0.34975	0.058813	-0.032662	0.04199	0	0.0092184	-0.067748	0.19868	0.058921	0.3584	0.17264	0.37815	0.18507	0	0.45745	0.037954	0.15455	0.22471	0.16283	0.24268	0.27277	0.46565	0	-0.0092696	0.26328	0.19311	0.17015	0.24154	0.1387	0.17509	0.21071	0	-0.0064123	-0.065667	-0.13286
190.97	0	-0.055082	0.25611	0.10095	-0.091874	-0.19431	-0.033886	-0.046803	-0.12197	0	-0.13213	-0.088474	-0.023897	0.04831	-0.08693	0.021884	-0.064959	-0.084556	0	-0.13329	0.031194	-0.004556	-0.032493	-0.13556	-0.081782	-0.073053	-0.057322	0	0.013916	0.11117	0.067896	-0.38929	-0.25964	-0.11475	-0.2579	-0.23054	0	-0.11359	-0.096296	-0.19108	-0.21299	-0.31204	-0.39623	-0.46629	-0.53631	0	0.0062946	0.12038	-0.15365
191.02	0	-0.79169	0.011813	1.494	-0.36168	0.080084	0.16272	-0.34221	-0.25604	0	-0.41863	-0.14042	-0.047476	0.023375	0.030486	-0.15785	-0.18251	0.46956	0	0.2698	-0.34773	-0.28733	-0.62053	-1.0628	-0.96238	-0.25315	-0.23568	0	-0.16257	-0.21131	-0.32597	-0.35591	0.073285	0.89888	0.06474	0.17311	0	-0.64652	0.027092	-0.89451	-0.55305	-0.73787	-0.653	-1.006	-0.41446	0	-0.83316	-0.71557	-0.84544
191.054	0	-0.11363	-0.020147	1.1776	-0.22201	0.06676	0.28154	-0.27673	-0.097154	0	-0.10768	0.4719	0.30015	0.047744	0.16194	1.9745	0.049241	0.28401	0	0.46719	-0.38649	-0.1321	-0.17287	-0.32727	-0.65993	-0.074283	0.0031068	0	-0.14432	-0.56745	-0.75628	-0.56839	-0.48664	-0.21212	-0.46302	0.045477	0	-0.22251	-0.096368	-0.53707	-0.39548	-0.33923	-0.46374	-0.36546	-0.26383	0	-0.48353	0.034419	-0.21775
191.091	0	0.020477	0.13286	1.167	-0.28044	-0.14483	0.29144	-0.088076	-0.044725	0	0.071179	0.42717	0.42713	0.045822	0.1843	1.6592	0.18839	0.23908	0	0.26683	-0.24205	-0.30818	-0.223	-0.34907	-0.53249	-0.24601	-0.17677	0	0.72665	0.15991	0.28364	0.023899	0.19426	0.35118	-0.074055	0.4432	0	-0.056772	-0.12849	-0.24726	-0.064956	-0.27916	-0.17912	-0.25182	0.042025	0	-0.54299	-0.34745	-0.3141
191.125	0	0.085377	0.14847	0.97403	-0.10131	-0.13545	0.29141	-0.058384	0.24217	0	-0.10163	0.36365	0.062634	0.1649	0.13793	0.048531	0.028647	0.15248	0	0.37128	-0.17304	-0.077335	-0.17023	-0.23475	-0.36877	0.00059881	0.06166	0	0.33264	0.12725	-0.060596	-0.05555	0.1049	0.12566	0.14117	0.19205	0	-0.23853	-0.11308	-0.31105	-0.045589	-0.34179	-0.16885	-0.12132	-0.030705	0	-0.32805	-0.24414	-0.22306
191.192	0	-0.58564	-0.020476	1.3723	-0.45691	0.06048	0.22027	-0.43557	-0.26085	0	0.12537	0.08205	-0.15079	-0.10858	0.0233	2.3691	0.17086	0.03194	0	0.41192	-0.42681	-0.13961	-0.42927	-0.87457	-0.5983	-0.50205	-0.12229	0	0.027477	-0.28372	-0.20097	-0.38356	-0.26243	0.11395	-0.53282	-0.12027	0	-0.73866	-0.25235	-0.84848	-0.79534	-0.85179	-0.6554	-0.54645	-0.51626	0	-0.40377	-0.26144	-0.39685
191.221	0	-0.18215	0.20869	1.3467	-0.14664	-0.46025	0.094021	-0.18941	0.26544	0	0.37196	-0.042084	1.0815	0.32355	0.43391	2.1764	0.51976	0.77769	0	0.48969	-0.31392	-0.30039	-0.091315	-0.2496	-0.36743	0.019214	0.071245	0	0.062981	-0.56968	-0.51497	-0.46694	0.10488	0.20495	0.17062	0.13476	0	-0.42985	-0.31381	-0.42168	-0.29482	-0.60323	-0.2831	-0.63298	-0.32096	0	0.14987	-0.46814	-0.40502
191.304	0	0.023194	0.46748	1.439	0.1228	0.057598	0.3841	0.055092	0.4	0	0.83861	0.44714	-0.53857	0.72135	0.10677	1.6482	0.10123	0.27594	0	0.50577	0.030603	0.052175	0.027806	-0.51252	-0.096269	0.092392	0.11354	0	-0.34314	0.063797	0.18595	0.1365	-0.099212	-0.064082	-0.47671	-0.21694	0	-0.59067	-1.3541	-0.3125	-0.50401	-1.1848	-0.62521	0.19164	-0.73593	0	0.37063	-0.35129	-0.1361
191.975	0	-0.47051	-0.16021	0.068112	-0.24308	-0.094668	-0.16309	-0.0047752	0.057521	0	-0.15979	0.10602	0.28999	0.19971	-0.0066914	0.081718	-0.34272	-0.13088	0	-0.60777	-0.080527	-0.46082	-0.35454	-0.55225	-0.13583	-0.53457	-0.65374	0	0.37127	0.30106	0.14157	0.030714	0.20339	0.09403	0.084833	0.16148	0	0.12139	0.11295	-0.24505	0.20317	-0.26909	0.047868	-0.12569	-0.36248	0	-0.26756	0.062447	-0.91063
192.022	0	-0.8599	-0.10863	1.1135	-0.56838	-0.41113	-0.12165	-0.67542	-0.43147	0	-0.033808	0.17065	0.17687	-0.090228	-0.028806	2.2878	-0.18347	0.3095	0	0.24333	-0.33531	-0.15339	-0.49148	-0.72526	-0.74787	-0.23701	-0.15839	0	0.42829	0.17239	0.22438	0.14354	0.24954	0.81617	0.21504	0.64433	0	-0.76668	-0.24202	-0.73889	-0.62275	-0.16219	-0.46348	-0.84652	-0.25971	0	-0.43424	0.054847	-0.12094
192.067	0	0.65286	0.38504	0.72712	0.31292	0.54868	0.63887	0.69109	0.31462	0	0.027463	0.27915	0.58453	-0.074658	0.52358	0.24693	-0.032779	-0.1042	0	0.22802	-0.1066	-0.10412	0.10193	0.26919	0.0071841	0.18053	0.65721	0	1.0927	0.13792	0.0028533	1.2362	0.4846	0.40351	0.80175	0.31792	0	0.076505	0.16308	-0.014304	-0.03738	0.0042511	0.059916	0.026053	0.3475	0	-0.37564	-0.1937	-0.23537
192.083	0	0.32885	0.060514	0.36713	0.10423	0.18143	0.59314	0.2424	0.11633	0	0.19196	1.1795	0.66812	0.20303	0.54854	0.13848	0.33804	0.15093	0	0.074157	-0.31171	-0.22618	-0.19391	0.18234	-0.25916	0.0056315	0.22917	0	0.5592	0.10961	0.008306	1.1481	0.42221	0.35717	0.50203	0.030418	0	0.029604	-0.35907	-0.11113	-0.38372	-0.30486	0.10476	0.070134	-0.000644	0	0.07447	-0.1681	-0.30359
192.114	0	0.034924	0.49885	0.37217	0.13365	0.25735	0.20991	0.45726	0.083508	0	0.26262	0.53365	0.37854	-0.036521	0.30869	0.014889	0.10117	-0.10418	0	0.17594	-0.14005	-0.069598	-0.13849	-0.060847	-0.23194	0.12093	0.031997	0	0.80461	0.36024	0.56721	0.66848	0.57384	0.23277	0.54105	0.59313	0	-0.24353	0.038824	0.048763	0.26694	0.19808	-0.095405	-0.21076	0.24416	0	0.53828	-0.095319	-0.027336
192.583	0	0.47247	-0.92468	0.41718	-0.04361	0.10687	-0.024592	-1.0519	0.38827	0	-1.1235	-0.20969	-0.37803	-0.02944	-0.14581	-0.098278	-0.60759	-0.73706	0	-0.17963	-0.087377	-0.49565	-0.14826	-0.97416	0.06703	0.21963	-1.0794	0	0.88632	-0.42433	0.54774	0.33773	0.4344	0.9105	0.27389	0.79867	0	0.87985	1.1523	0.92313	0.95506	1.0369	0.90302	0.77524	1.1025	0	-0.16928	-1.1962	-0.59048
192.84	0	6.0817	5.0155	3.1775	0	0	6.3853	5.4735	5.4125	0	-1.283	-0.31076	-0.63709	-6.7782	-0.26922	-0.84018	-6.7782	-6.7782	0	-0.19452	0.042876	-0.131	-0.52044	-0.19134	-0.35402	0.60564	0.97152	0	0.66387	2.4718	1.3598	2.0899	-1.1083	-4.5402	-1.0768	2.0601	0	-2.7028	-2.1685	-2.8372	0.0013629	-0.21167	-0.68917	-6.1161	0.45078	0	0.60157	-1.6455	-2.4706
192.884	0	0.23455	0.29186	0.29965	0.019102	0.6264	0.092121	-0.11943	0.073469	0	0.083612	-0.20182	-0.036722	-0.12402	0.31614	0.35551	0.41443	0.22602	0	0.13796	0.17219	0.38052	0.17681	0.36151	0.59432	0.21378	0.41475	0	0.41133	0.3136	0.39889	0.16421	0.24959	0.42113	0.50287	0.65286	0	0.049144	0.092444	0.087459	0.20458	-0.0079929	0.29995	0.43255	0.35781	0	0.0073615	-0.18646	-0.078048
193.024	0	-0.24415	0.39707	0.83015	0.066921	-0.0025913	0.23312	0.22282	0.10094	0	0.17334	0.37468	0.20219	0.025777	0.061273	0.97212	-0.019864	0.1323	0	0.20761	-0.066264	-0.06312	-0.072996	0.022437	-0.14327	0.22982	-0.0018849	0	0.15531	-0.09571	0.026034	-0.18371	-0.08244	0.12865	0.037798	0.10144	0	-0.16151	-0.08621	-0.27505	-0.08973	-0.37813	-0.19564	-0.18056	0.13476	0	0.095763	0.15865	0.12466
193.159	0	0.24695	-0.19532	0.19904	-0.046309	0.087363	0.10055	0.074212	0.0094766	0	-0.39579	-0.25343	-0.1231	-0.0039559	0.1199	-0.44248	0.093539	-0.10729	0	0.5487	0.83923	0.24442	0.68511	0.69111	0.88575	0.75667	0.72157	0	0.083218	0.25857	0.28382	0.30803	0.14883	0.2097	0.32449	-0.32371	0	0.010464	0.19079	0.10015	0.18329	0.35715	-0.1214	0.045587	0.1726	0	-0.091326	-0.4744	-0.12974
193.983	0	-0.027495	0.10205	0.024338	0.081587	-0.11225	0.13508	-0.28303	-0.40462	0	0.0067047	0.1505	0.32627	0.02542	0.1738	0.18608	-0.017951	-0.64818	0	0.010621	0.0096479	0.05391	0.19652	0.16736	-0.25734	-0.13143	-0.46626	0	-0.13022	0.10326	0.16438	0.0030301	0.21388	0.23557	0.22409	-0.5251	0	-0.074037	0.080545	-0.20278	-0.01644	-0.062402	-0.4121	-0.4744	-0.75587	0	0.065639	-0.0048797	-0.13272
194.046	0	0.01811	0.15394	0.38489	0.1409	0.19079	0.63646	0.62393	0.72292	0	0.09892	0.13622	0.31504	-0.26068	0.39954	0.14872	0.10479	0.20651	0	0.28827	0.34806	0.21944	-0.013178	0.49044	0.0046138	0.40596	0.16175	0	0.062194	-0.2318	0.098576	0.10821	0.071709	-0.19355	-0.18448	-0.070689	0	0.042448	0.15345	0.32776	0.23958	0.43245	0.33761	0.28788	0.38151	0	-0.074735	-0.0043684	0.11954
194.082	0	-0.087229	-0.25765	-0.10561	0.036542	-0.16993	-0.1129	-0.19944	-0.053619	0	-0.029301	0.24851	0.19108	0.1095	0.22094	-0.012546	-0.11624	0.098313	0	0.0010902	0.069955	-0.0084964	0.038589	0.44746	-0.11399	0.018888	0.044235	0	0.18762	0.09917	0.047317	0.60448	0.15163	0.31946	-0.011998	0.24414	0	0.1081	0.08832	0.04218	0.13372	0.38019	0.22654	0.16555	0.27218	0	-0.35157	-0.1804	-0.27553
194.833	0	-0.41836	2.8125	-4.0662	3.5437	3.0329	-4.0662	3.6331	-1.3988	0	-5.1199	-0.95071	1.8189	-5.1199	0.67161	0.61677	-3.5165	-0.8616	0	-1.6906	0.97124	0.20831	-6.7328	-4.0766	-1.5526	-4.5201	-1.4093	0	-3.1362	-6.4654	-1.1331	-1.5197	-6.4654	-6.4654	0.087757	0.89691	0	-6.1002	0.043949	-6.1002	0.4003	-0.80948	-0.085984	0.26779	-6.1002	0	0.022696	0.49871	0.027205
194.884	0	0.028935	0.15527	0.294	0.22682	0.38117	0.31384	-0.08555	0.19545	0	0.074245	-0.23137	0.18153	0.18654	0.2411	0.29534	0.25421	0.15449	0	-0.55276	-0.30549	-0.25981	-0.49435	-0.35142	-0.12509	-0.47212	-0.42883	0	0.23383	0.050839	0.12966	0.056525	0.27299	0.068034	0.36155	0.35432	0	0.089049	0.14516	0.016344	-0.065091	0.026826	0.046669	0.0081031	0.18631	0	0.068654	-0.063229	-0.087472
194.946	0	0.092961	-0.0038121	0.13621	0.055147	0.0019501	0.22938	0.032153	0.12152	0	-0.084667	-0.24434	-0.40009	-0.11292	-0.2179	-0.065599	-0.24306	-0.13594	0	0.020564	0.4709	0.4096	0.53762	0.36312	-0.20383	0.078195	0.26286	0	-0.21871	-0.10289	-0.406	-0.088436	-0.23528	-0.50809	-0.74497	-0.22144	0	-0.17476	-0.10881	-0.45859	-0.47121	-0.48425	-0.34169	-0.60198	-0.63433	0	0.15098	0.16951	-0.17275
194.986	0	0.11108	0.1678	0.022585	0.14802	0.047413	0.29713	0.23716	0.31258	0	-0.067972	-0.1098	0.11212	-0.0088092	-0.13445	-0.015908	-0.12585	0.027202	0	-0.27757	-0.06226	-0.020608	0.056988	-0.023776	-0.19268	-0.18716	-0.049848	0	-0.2364	-0.11079	-0.10953	-0.11265	-0.1858	-0.24325	-0.42931	-0.14769	0	-0.16252	-0.24573	-0.29362	-0.11798	-0.32073	-0.29145	-0.31459	-0.52655	0	-0.017298	0.14149	-0.13598
195.051	0	-0.15415	0.1571	-0.021994	0.056761	0.06258	0.08873	-0.090025	-0.1805	0	-0.054367	-0.045247	0.29079	-0.21372	0.11218	-0.0034861	-0.17554	-0.26345	0	0.10201	0.2429	0.34083	0.1492	0.35049	-0.0050718	0.64799	0.20449	0	0.55876	0.076564	0.23044	0.20318	0.1218	-0.034213	0.39172	0.05561	0	-0.045646	-0.1845	0.12999	-0.11436	-0.3215	-0.25608	-0.18898	-0.25023	0	-0.046015	-0.01155	-0.12322
195.107	0	0.10388	-0.080276	0.067722	0.052469	-0.022756	0.042801	0.054488	-0.15231	0	0.1509	0.2091	0.29361	0.025026	0.19901	-0.049136	-0.2439	-0.19603	0	-0.11831	0.14827	0.086783	0.081777	0.3079	-0.22863	-0.0096482	0.053372	0	0.1351	-0.076044	0.17961	0.15777	0.16559	0.086476	0.2622	0.017914	0	0.1244	-0.048592	0.0035466	0.07984	-0.25532	0.029218	-0.22701	-0.059932	0	0.13067	0.11454	-0.10731
195.138	0	0.27264	0.11711	-0.0080692	0.113	0.088002	0.27485	0.52049	0.41285	0	-0.068786	0.13191	0.30946	0.27799	0.17771	-0.026214	-0.023453	0.092648	0	0.048405	0.12587	0.23536	0.37418	0.42761	0.36684	0.38333	0.32011	0	0.53936	0.28581	0.40936	0.33879	0.5832	0.54404	0.49284	0.71511	0	-0.1273	-0.25557	-0.23313	0.17442	-0.34443	0.033778	0.066715	-0.15511	0	0.014035	0.21294	0.048919
195.949	0	-0.37823	-0.060476	-0.24083	-0.12368	-0.29883	-0.26624	-0.15375	-0.056773	0	0.017025	0.40579	0.42251	0.15684	0.40625	0.12446	0.33831	0.25331	0	0.27196	0.17589	0.59443	0.16328	-0.1341	-0.14796	-0.10092	0.27028	0	0.089848	0.26869	0.24966	0.16959	0.15821	0.21738	-0.32926	-0.0057973	0	-0.41208	-0.009378	-0.3061	-0.26753	-0.24829	-0.31614	-0.19364	-0.0012253	0	-0.070286	-0.16552	-0.19586
195.987	0	0.56636	-0.0098686	0.10998	0.56813	0.33102	0.21396	-0.43404	0.28156	0	0.19451	0.022168	0.092038	0.65134	0.28897	0.50988	0.37889	0.12244	0	0.11994	0.31074	0.36891	0.60899	0.27059	0.53166	0.49092	0.033187	0	0.36622	0.26864	0.45299	0.7224	0.55518	0.5531	0.46195	0.20049	0	0.011554	-0.033143	-0.28016	-0.28353	0.126	0.2052	-0.088606	-0.62433	0	-0.11956	-0.2645	0.033105
196.018	0	0.70339	0.35107	0.12766	0.14285	0.56968	0.80093	0.68336	0.47988	0	1.1233	1.4517	1.1241	1.1505	1.3271	1.5426	1.7058	1.4186	0	-0.20241	0.013625	0.21398	0.15468	0.5302	0.79143	0.71048	1.0199	0	0.32287	0.14797	0.083052	0.36998	0.57127	0.55853	0.53351	0.80149	0	-0.1124	0.23545	0.067095	0.20019	0.3501	0.55413	0.67855	0.65078	0	-0.14685	-0.14348	0.23813
196.06	0	0.27067	0.10823	0.23483	0.34612	0.19493	0.41896	0.33567	0.18045	0	0.21618	0.36968	0.34979	0.39331	0.48243	0.44681	0.15196	0.35639	0	0.30878	0.4129	0.25616	0.29183	0.35175	0.20549	0.58285	0.45103	0	-0.027422	0.023908	0.16379	-0.071145	0.17328	0.09289	0.11351	0.2072	0	0.042467	0.093389	0.0404	0.097167	0.26287	0.21178	0.12066	0.15171	0	0.11044	-0.0036943	0.15413
196.097	0	0.12532	0.28475	0.18616	0.29408	0.38688	0.53979	0.57401	0.10108	0	-0.025539	0.98496	0.25566	0.11032	0.28912	0.1244	0.015558	-0.049129	0	-0.044022	0.17314	0.21493	-0.037644	0.37513	-0.10685	0.23691	0.21094	0	0.058259	0.083766	-0.1153	0.18346	-0.1704	0.006679	0.054483	-0.1505	0	0.21948	0.16146	0.47712	0.34972	0.16625	0.40064	0.29665	0.28703	0	-0.29837	-0.36749	-0.31804
196.134	0	0.63676	0.11433	0.42282	0.76256	0.46652	0.82431	0.87822	0.50296	0	-0.13866	0.13488	0.46032	0.18762	0.079501	0.2004	0.2372	0.39373	0	-0.020199	-0.066577	0.38515	0.15976	0.24508	0.066229	0.74644	0.021488	0	0.38031	-0.072068	0.12258	0.41907	0.2656	0.40886	0.26545	-0.05182	0	0.088405	-0.13528	0.27436	0.083993	-0.03042	-0.0067616	-0.10373	-0.12945	0	0.26189	0.067294	0.051844
196.868	0	-1.3705	-1.1433	-2.6825	-2.4173	-0.74781	-0.96861	-1.8626	-1.8075	0	7.2955	7.5287	7.0606	7.7274	7.9223	7.0354	6.6205	8.1238	0	-0.20419	-0.75325	0.40681	0.14366	-1.4806	0.16752	-0.47862	-0.24783	0	-0.65859	-0.94975	-0.7997	-0.75269	-0.49913	-0.34792	-0.56871	-0.56607	0	1.3895	1.6394	1.5694	1.0686	1.5901	0.9087	1.1501	0.52819	0	0.13228	-1.5981	-1.1819
196.919	0	-0.00025889	0.060819	-0.12593	0.073402	-0.083534	-0.021641	-0.11133	-0.002142	0	-0.1435	-0.21617	-0.20551	-0.016151	-0.013845	-0.15349	-0.025615	-0.14234	0	0.023365	-0.10997	-0.10158	-0.23826	-0.12076	-0.052378	-0.16415	-0.11156	0	0.28102	0.16394	0.15969	0.28409	0.18533	0.27287	0.27895	0.26331	0	0.066358	0.23177	0.08084	0.004262	0.10617	0.043924	0.17536	0.12188	0	-0.013465	0.050085	-0.055181
196.98	0	-0.15765	-0.2676	-0.20354	-0.32327	-0.43227	-0.48918	-0.13883	-0.24358	0	0.074412	-0.054278	0.058081	0.10779	0.14469	-0.028945	0.090079	-0.011549	0	-0.079764	-0.12219	-0.16376	-0.2261	-0.24099	0.050531	-0.1689	-0.096687	0	0.092436	-0.06875	-0.010619	0.037912	0.035936	0.009434	-0.17977	0.019249	0	-0.12698	0.038965	-0.025954	0.079013	0.0030527	-0.18756	-0.24202	-0.13875	0	0.14781	0.18229	0.12438
197.018	0	0.051673	-0.99875	-1.8334	-1.7696	-1.7668	-1.6825	-1.5839	-1.6205	0	0.41808	0.30314	0.44701	0.31879	0.43587	0.57785	0.13185	-0.13038	0	0.35074	0.43183	0.5528	0.3985	0.60397	0.44378	0.50764	0.20755	0	-0.09056	0.069809	0.16375	0.1859	0.13852	0.25304	0.25095	0.16956	0	0.27271	0.57878	0.36732	0.18078	0.40752	0.34751	0.34213	0.081616	0	0.20501	0.19965	0.027406
197.06	0	0.20759	-0.2741	-0.25139	-0.26332	-0.25676	-0.18606	-0.1289	-0.11664	0	0.33977	0.34738	0.47852	0.23893	0.43773	0.28469	0.12068	0.10771	0	0.1021	0.22111	0.012011	0.20385	0.29056	0.10604	0.12884	0.18076	0	0.23403	0.12884	0.20581	0.32881	0.30159	0.13498	0.29008	-0.021538	0	0.058643	0.16884	0.11516	-0.058081	-0.050537	0.020152	-0.0062084	-0.13118	0	0.18832	0.093843	0.15807
197.081	0	0.24836	0.25814	-0.051082	0.23686	0.32796	0.37703	0.44151	0.14403	0	0.12353	0.21383	0.33184	0.23442	0.1365	0.27401	0.11057	0.073591	0	-0.054538	0.16704	0.11254	0.082269	0.33453	0.24202	0.20662	0.27397	0	0.15427	0.050158	0.090108	0.009584	0.20082	0.15302	0.21133	0.068654	0	-0.13076	-0.014966	-0.2404	-0.40468	-0.40241	0.12964	-0.032278	0.044431	0	-0.093188	0.040655	0.023725
197.118	0	0.14271	0.10728	-0.13034	0.084908	0.39731	0.29312	0.57178	0.36365	0	0.12501	0.2541	0.22041	0.048252	0.28889	0.2446	-0.058549	0.17087	0	0.18846	0.18369	0.23415	0.061885	0.47829	0.098433	0.39103	0.37481	0	0.14664	0.16876	0.2731	-0.0050564	0.32154	0.16502	0.15467	0.16541	0	-0.092766	0.058788	0.12749	-0.019795	0.053056	0.19988	0.14474	0.15642	0	0.0018874	0.17437	0.10074
197.155	0	0.36465	-0.075097	0.063237	0.117	0.52433	0.51261	1.0823	0.75471	0	-0.010897	0.15684	0.37642	0.66118	-0.059015	0.24258	-0.033794	0.22165	0	0.066545	0.23856	0.21482	0.23571	0.32016	0.28824	0.30656	0.35524	0	0.25836	0.25222	0.36923	0.23244	0.47438	0.56412	0.55131	0.34209	0	0.30243	0.14245	0.18919	0.327	-0.16804	0.67179	0.093516	0.19948	0	0.11432	0.55347	0.0096925
197.963	0	-1.058	-0.41465	-0.2172	-0.55426	-0.32799	-0.29659	-0.15093	0.11259	0	-0.76248	-0.80072	-0.35498	-0.64102	-0.77449	-0.48978	-0.64	-0.26173	0	0.097419	0.087897	0.15632	-0.06872	-0.2906	-0.46212	-0.52238	-0.17019	0	-0.097524	-0.23621	-0.16848	-0.32137	-0.097475	0.27643	-0.15853	-0.073629	0	0.39184	-0.21377	0.052949	0.5202	0.74068	0.44522	0.44392	0.53164	0	-0.16035	0.19014	-0.13873
198.019	0	0.23578	-0.51031	0.61525	-0.71392	-0.39168	-0.52697	-0.40102	0.1326	0	0.46439	0.4137	0.21575	0.39753	0.50154	0.41454	0.88528	0.35396	0	-0.24575	0.082045	-0.32181	-0.23671	0.049266	0.036347	0.26566	0.21513	0	-0.11897	0.36563	0.085695	0.24976	0.25923	0.41237	0.4892	0.40019	0	-0.32207	0.10142	0.13431	-0.21127	0.01669	0.19589	0.69485	0.42013	0	0.18678	0.46486	0.28225
198.078	0	-0.18045	-0.022925	-0.027859	-0.13953	-0.39471	0.057698	-0.15672	-0.29304	0	0.05965	0.12122	-0.23259	-0.0089782	0.03882	-0.49849	-0.074908	-0.009898	0	-0.39825	0.12105	0.1578	0.85384	0.17517	1.1632	0.31186	-0.24698	0	-0.13372	-0.085303	-0.32803	-0.026875	-0.18338	-0.43061	0.14225	-0.09078	0	0.03431	-0.18364	-0.23497	-0.19614	-0.090188	-0.40081	-0.058551	0.087953	0	0.6344	0.25816	0.4942
198.113	0	-0.38692	-0.29716	-0.13821	-0.095561	-0.58421	0.02958	-0.17784	0.0068213	0	0.017989	0.23878	0.13579	0.070337	0.46135	-0.10001	0.044437	0.0098967	0	-0.019884	0.034954	-0.43446	0.077204	0.11499	0.13186	-0.26969	-0.10614	0	0.31317	0.10183	0.13474	0.072675	-0.060851	0.072642	0.098753	-0.31711	0	-0.24678	-0.016966	0.05005	-0.14704	-0.10649	-0.38411	-0.43964	-0.15711	0	-0.18896	-0.45082	-0.048946
198.918	0	-0.24398	0.027057	-0.10221	-0.10827	-0.12062	-0.0039386	-0.051961	0.067836	0	-0.037942	-0.1436	-0.027079	-0.14147	-0.10755	-0.16057	-0.068518	-0.24642	0	-0.062192	0.14303	0.18015	0.18643	0.12819	0.13698	0.049507	0.094109	0	-0.070208	-0.009305	-0.18315	-0.059522	-0.31534	-0.31611	-0.52575	-0.15973	0	-0.093818	-0.015821	-0.2108	-0.21933	-0.39679	-0.35746	-0.45297	-0.51143	0	0.036346	0.14395	-0.086072
198.972	0	-0.27645	0.030152	-0.080245	0.00060493	-0.26248	0.017136	-0.16238	-0.099539	0	-0.083535	-0.086962	0.038289	-0.025749	-0.054701	-0.2875	-0.071411	-0.18994	0	0.0088999	-0.036192	0.049107	0.023395	-0.030215	0.15365	-0.031702	0.17992	0	-0.17036	-0.16247	-0.30272	-0.12928	-0.21024	-0.25061	-0.36571	-0.26501	0	-0.060518	-0.022276	-0.15572	-0.24385	-0.38094	-0.20607	-0.35053	-0.22639	0	0.084983	0.08526	-0.034402
199.005	0	0.027565	0.15885	0.18783	0.26419	0.085671	0.1586	0.18131	0.19499	0	0.027717	0.010955	0.13876	0.080415	0.085612	0.19777	0.087493	0.10384	0	0.039631	0.20192	0.062074	0.1149	0.15902	0.18416	0.23744	0.22527	0	0.2252	-0.0059549	0.069637	0.29857	0.019373	0.097468	0.12	0.045516	0	-0.0075289	0.046441	-0.016727	0.0032527	-0.1168	0.053115	0.01449	-0.048105	0	-0.0028108	-0.078322	0.0037297
199.045	0	0.022342	-0.034596	0.024125	-0.10635	0.16998	0.10475	0.13419	0.11131	0	-0.014363	0.01855	0.055789	0.072044	0.075089	0.16289	0.27	-0.044861	0	-0.0009341	0.25047	0.026357	0.097197	0.16258	0.21337	0.12435	0.25466	0	0.20416	0.22665	0.13268	0.046384	0.27527	0.34021	0.10929	0.15632	0	0.12465	0.23107	0.064913	-0.081609	0.24793	0.038145	0.048878	0.095895	0	-0.069079	0.12609	0.019637
199.068	0	0.1148	0.13219	-0.055178	0.026491	0.071461	0.23194	0.21378	0.13173	0	0.0013634	-0.14301	-0.011685	-0.077066	-0.074022	-0.021497	-0.067108	-0.17906	0	-0.22948	0.10332	-0.031277	0.0097895	-0.028865	-0.0074528	0.0072741	-0.12098	0	0.048839	0.084345	0.082934	-0.16467	0.092441	-0.039634	-0.046021	-0.0054198	0	0.0060467	0.053458	-0.12155	-0.33366	-0.16566	-0.28236	-0.2586	-0.16254	0	0.055059	0.12003	-0.072918
199.096	0	0.41366	0.21941	-0.10407	0.15511	0.3019	0.29598	0.38153	0.27316	0	0.022848	0.19982	0.34066	0.023892	0.10159	0.075781	-0.081113	0.032404	0	-0.031953	-0.017928	0.05796	0.030277	0.42368	0.034915	0.29912	0.010875	0	0.14585	0.0010321	0.064642	0.10317	0.10106	0.071199	0.12214	-0.030016	0	-0.032987	0.083529	-0.10979	-0.23104	-0.19119	0.030888	-0.041218	0.11786	0	-0.17805	-0.072413	-0.2199
199.134	0	0.43856	0.1075	0.082095	0.19383	0.47464	0.44089	0.76268	0.37489	0	0.14372	0.11148	0.37859	0.092828	0.24628	0.15652	-0.032968	0.22729	0	-0.032745	0.048199	0.12005	0.015918	0.50421	0.035291	0.098152	0.27595	0	0.29814	0.062844	0.14092	0.10396	0.17365	0.018186	0.18632	0.067316	0	-0.10105	-0.012416	0.1127	0.15009	-0.1013	0.29138	0.1891	0.27297	0	-0.053007	-0.042577	0.0045933
199.17	0	0.56061	-0.02822	0.14452	0.10621	0.02162	0.52457	1.0833	0.77767	0	0.19549	0.39296	0.25552	0.25192	0.34249	0.14649	0.3323	0.20642	0	0.49897	0.031495	0.029444	-0.072131	0.53811	-0.072155	0.73641	0.21078	0	0.39042	0.15893	0.53352	0.28566	0.63857	0.39353	0.43698	0.18328	0	0.32226	-0.0016813	0.17819	0.33397	0.18792	0.6445	0.15071	0.64185	0	0.052316	0.3138	0.061426
199.344	0	0.21754	0.056713	0.27132	-0.096143	-0.0042503	0.084492	0.84652	0.48873	0	-0.12833	0.028086	0.29459	0.14733	0.089665	-0.17628	-0.3399	-0.12322	0	0.17227	0.016951	-0.21522	0.057669	0.37256	-0.1243	0.091378	0.2939	0	-0.18292	-0.18415	0.036642	-0.062626	0.25558	-0.14894	-0.29031	-0.23674	0	0.35902	-0.13252	0.16295	0.29739	0.16546	0.40379	0.45476	-0.20117	0	-0.37432	0.19329	-0.12501
199.591	0	0.20579	0.8612	-0.088257	0.20306	-0.11064	-1.3102	-0.87104	0.37332	0	1.0272	-0.65447	0.56237	0.93271	-1.5682	0.45866	0.31645	0.59495	0	-0.92397	-0.051826	-0.095305	-0.68922	-0.4486	-1.4958	0.57354	-0.19707	0	-1.329	-0.21471	-0.70916	0.054018	-1.0332	0.18863	-0.82095	0.53598	0	2.4382	1.7381	2.803	2.1429	0.47401	2.2965	2.1787	1.8729	0	-1.3941	-1.712	-0.37323
199.952	0	-2.0333	-6.4648	-1.0558	-2.1351	-0.49793	0.67457	1.1076	-0.29683	0	0.41826	-0.70155	2.2635	3.0177	1.626	0.26672	1.3551	0.94826	0	-0.023713	-7.3791	0.51473	0.22926	-0.18817	0.6944	-0.030584	-0.94667	0	-0.83266	0.17106	1.1107	-0.57983	0.033035	-3.1184	-1.1789	-0.99696	0	-5.5018	-1.2938	-0.36399	-0.056962	-0.96356	0.093303	-0.50447	-0.61406	0	0.37813	-0.32096	-0.98344
199.989	0	0.047685	-0.56465	-0.16676	0.59097	0.086418	-0.75015	-0.47208	-0.83068	0	-0.079943	0.11837	-0.31218	0.57843	-0.18932	0.16363	-0.37807	0.21641	0	-0.86732	-0.829	-0.83943	-0.035779	-0.03871	-0.56101	-0.62236	-0.11262	0	-0.19961	-0.29312	-0.32965	-0.64331	-0.84404	-0.60642	-0.41857	-0.55939	0	-0.024047	0.19149	-0.71275	0.79734	0.47593	0.041552	-0.90931	0.1753	0	0.32384	0.58394	0.46816
200.061	0	0.45752	0.43366	0.54458	0.74296	0.47957	0.57536	0.53191	0.48807	0	-0.0088775	-0.0086299	0.097316	-0.068316	0.075235	0.069319	-0.042237	-0.070107	0	-0.16747	0.05731	-0.16987	-0.17744	0.098531	-0.21542	-0.11438	-0.30144	0	0.35623	0.26752	0.07512	0.33086	0.049617	-0.024808	-0.048573	0.0031522	0	0.13275	0.20168	0.1736	0.11024	0.093296	0.12715	-0.038417	-0.10497	0	0.32313	0.034836	0.15453
200.131	0	0.2872	0.22977	0.4401	0.32596	0.36011	0.56718	0.52774	0.37526	0	-0.15661	0.06413	0.16714	-0.11059	0.27114	0.0042372	-0.19746	0.0068189	0	-0.13089	-0.015946	-0.015008	0.18318	0.35012	0.14365	0.20893	0.055181	0	0.12612	-0.05071	-0.016298	0.11487	0.40777	0.31805	-0.013229	0.2103	0	0.014813	-0.062716	0.15838	-0.062719	0.064873	-0.025328	0.041899	0.1918	0	-0.1077	-0.3391	-0.3151
200.173	0	0.44037	0.0011972	0.23476	0.046381	-0.038773	0.45717	0.96289	0.62901	0	0.3426	0.34312	0.27093	0.50743	0.35132	0.22397	0.37357	0.36647	0	0.16466	0.16241	0.10586	0.068662	0.42082	-0.084584	0.79872	0.37384	0	0.49265	0.056548	0.38751	-0.015354	0.18111	0.29456	0.28311	0.015014	0	0.41227	0.085082	0.22343	0.3077	0.26274	0.85207	0.21754	0.6415	0	0.34308	0.32033	0.25849
200.894	0	0.041712	0.40387	0.31235	0.082361	0.87121	0.4348	0.28604	0.041778	0	-0.30807	-0.32444	-0.097438	-0.10853	-0.37506	-0.22248	-0.2646	-0.22942	0	0.041241	0.18085	0.099894	-0.5561	-0.44543	0.10547	-0.26865	-0.14748	0	-0.051886	0.33272	-0.21499	0.18952	0.14925	0.44038	0.61018	-0.091772	0	0.16728	0.74739	0.54971	0.92653	0.78003	1.087	0.98661	0.72983	0	0.50528	0.50884	-0.12989
200.924	0	-0.070661	-0.11542	-0.036711	-0.22962	-0.16234	-0.13282	-0.0037501	-0.09718	0	0.13614	0.14234	0.0011122	0.007831	-0.080438	-0.1986	0.075993	-0.16089	0	0.16078	0.08241	0.12728	0.013329	0.062881	0.19559	-0.047198	0.12371	0	0.038734	0.11446	0.044644	0.072862	-0.14028	0.067492	-0.062253	0.019421	0	0.26667	0.33269	0.27074	0.49797	0.36624	0.27765	0.2327	0.36611	0	-0.16388	0.1996	-0.10333
200.952	0	-0.32543	0.34477	0.47923	0.42185	0.37994	1.0713	0.21544	0.36208	0	0.098353	0.04188	0.01247	0.16668	0.053982	0.087351	0.22617	-0.1635	0	-0.044928	0.23229	0.14077	0.0713	-0.063369	0.78003	-0.11422	0.077818	0	-0.019644	-0.2008	0.16928	-0.48297	-0.43345	-0.4141	0.26253	0.21123	0	-0.26267	0.22772	0.22622	0.20377	0.31199	0.063021	0.063649	0.3126	0	0.5367	-0.011601	0.69894
200.984	0	-0.49346	0.13183	0.10845	0.040304	-0.17119	0.32931	0.0096848	-0.046265	0	0.067119	0.023198	0.13111	0.04012	0.15866	0.03534	0.20035	-0.10162	0	0.063134	-0.14503	0.1095	-0.12677	0.043371	0.22928	-0.20153	-0.078678	0	-0.187	-0.4081	-0.29509	-0.45015	-0.56816	-0.55298	0.036542	-0.31803	0	-0.06178	0.25322	0.42761	0.19829	0.30267	0.16071	0.15416	0.36975	0	0.43	0.067635	0.56775
200.997	0	-0.16806	-0.018513	0.37723	0.14559	0.15378	0.53611	0.13774	0.14011	0	-0.0078861	0.026187	-0.025054	0.047049	0.025207	0.059919	-0.022825	-0.19452	0	0.13848	-0.020855	0.13715	-0.14643	0.17574	0.10792	-0.02035	0.12407	0	-0.34033	-0.42268	-0.55968	-0.58494	-0.59458	-0.72105	-0.099532	-0.44048	0	-0.18291	-0.065577	-0.010393	-0.14612	-0.15075	0.053617	-0.018791	0.20471	0	0.074849	-0.38006	0.0057777
201.039	0	0.24781	0.67873	0.64197	0.84797	0.56195	0.98856	0.66863	0.86792	0	-0.015477	0.027644	0.084776	-0.04253	0.20937	0.25107	0.11719	-0.029783	0	-0.093107	0.10161	0.16009	0.41171	0.28399	0.048794	0.50833	0.14516	0	0.33528	0.070278	-0.033547	0.16367	0.040507	-0.0075393	0.25112	0.21261	0	0.12472	0.055411	0.17179	0.072586	0.22886	0.07349	0.0095763	0.11748	0	0.31423	0.32904	0.2179
201.077	0	0.60773	0.23315	0.30848	0.20265	0.48053	0.5403	0.58441	0.43867	0	0.16332	0.25435	0.4297	0.25591	0.41259	0.20217	0.25328	0.0237	0	-0.02477	0.14286	0.17618	0.14805	0.52419	0.12008	0.029297	0.1596	0	0.24689	-0.13792	-0.22192	0.023919	-0.061195	-0.1277	-0.027187	-0.087181	0	0.054508	0.11615	0.046131	0.23354	0.29045	0.54576	0.0038139	0.86694	0	-0.38576	-0.011728	-0.24479
201.115	0	0.82775	0.27881	0.089732	0.64599	0.71861	0.81921	0.84391	0.60268	0	0.19346	0.080154	0.80191	0.58797	0.54276	-0.11904	-0.023453	0.7276	0	-0.5735	-0.47993	0.53918	-0.55912	0.85109	-0.65462	0.11207	0.33984	0	0.16782	-0.034316	0.020701	0.092342	-0.067262	-0.079727	-0.082661	-0.32263	0	-0.077647	0.37133	0.10413	0.3565	0.41564	0.67515	0.066723	1.0228	0	-0.060392	-0.46975	-0.27799
201.145	0	0.69828	-0.0062129	0.12145	0.59543	0.73444	0.55105	0.92752	0.68982	0	0.32263	0.25319	0.83279	0.47305	0.78468	0.064375	-0.084126	0.57633	0	0.024554	0.079788	0.55088	0.18305	1.1653	-0.1246	0.16787	0.50871	0	0.32754	0.051023	0.032286	0.16423	0.096659	0.033835	0.056693	-0.080377	0	-0.20315	-0.060682	0.40755	0.42007	0.11653	0.57082	0.16382	0.69366	0	-0.17201	0.051872	0.065684
201.175	0	0.71879	0.44684	0.29542	0.39241	0.3608	0.62515	1.0964	0.7307	0	0.24686	0.062107	0.5519	0.1686	0.25944	0.04339	-0.081718	0.05508	0	-0.14522	0.070334	0.23672	0.12449	0.80705	0.15802	0.16353	0.38896	0	0.34928	-0.036829	-0.14057	0.085454	-0.082666	0.052025	-0.016594	-0.18266	0	-0.058316	0.57366	0.60008	0.15275	0.21069	0.55361	0.25057	0.69371	0	-0.10455	-0.23456	-0.18014
201.291	0	0.78726	1.0931	1.0869	0.49797	1.1248	1.3447	1.3269	0.56785	0	0.28172	-0.1966	0.53983	0.48614	-0.16795	0.64055	0.61176	0.055565	0	-1.2301	0.048251	-0.052395	0.014322	-0.21711	-0.50649	-0.81278	-0.51716	0	0.48526	-0.15011	-0.26049	0.66162	0.4872	0.4867	0.43845	0.23659	0	-0.13544	0.21013	-0.45396	0.25928	-0.51699	-0.068357	-0.14167	-0.26619	0	0.035635	0.045115	-0.083795
201.462	0	-1.7806	-1.0392	-2.2886	-0.42213	1.2386	0.28377	1.1068	0.22936	0	-1.0916	-1.0802	0.15732	-0.4006	-2.0718	-0.81088	-0.001557	-0.16394	0	1.2015	-0.32142	0.32291	1.1156	0.71285	0.98232	1.2442	1.1368	0	0.7604	-0.5003	0.77619	1.0848	1.0423	-0.1802	-0.83499	1.8153	0	-0.18923	-0.36949	-0.73597	0.0055327	-0.4513	-0.95089	0.4322	0.14688	0	1.2131	0.93714	-1.7247
201.926	0	0.61533	-1.3533	-0.80848	0.24491	-0.34622	0.63795	-1.4735	-0.0048643	0	0.31495	-0.26125	0.75054	0.025432	0.07802	1.0474	0.72329	0.21902	0	-0.030482	-0.12812	-0.3435	-0.034055	-0.75423	-0.56341	-0.58233	0.10924	0	-0.58414	0.17616	0.3536	0.60406	0.29171	0.54125	0.65764	0.5442	0	0.024398	-0.036946	0.197	0.37656	-0.14578	0.18655	0.49402	0.49514	0	0.14702	-0.18042	-1.3991
202.012	0	0.20478	0.2469	0.30081	0.19465	0.42739	0.51784	-0.26253	0.51837	0	-0.080792	0.072739	0.67645	0.66174	0.099416	0.71895	0.13121	0.33639	0	-0.056355	0.33675	-0.10943	-0.0016566	-0.1109	-0.15964	0.36362	-0.10767	0	0.48324	0.45619	-0.094663	0.046033	0.4737	0.69952	0.69531	-0.082018	0	0.30584	0.62423	0.29445	0.76909	0.35305	-0.75139	0.17445	0.41569	0	0.22311	-0.03583	-0.02676
202.048	0	0.021382	0.16475	0.4834	0.47419	0.13328	0.6172	0.5791	0.55591	0	-0.25437	0.033893	0.068016	0.17438	0.16078	0.25132	0.19868	0.10967	0	0.14764	0.225	0.030438	0.4371	0.25944	0.32857	0.8198	0.36623	0	0.082225	0.055214	0.057935	0.26767	0.080744	0.30538	0.31176	0.18381	0	0.053045	0.14089	0.27458	0.061432	-0.045798	0.11894	0.38455	0.29047	0	0.19696	0.30277	0.18353
202.077	0	0.39237	0.10947	0.10249	0.10928	0.32345	0.64625	0.54866	1.0881	0	0.21505	0.2102	0.50359	0.028054	0.19759	0.29284	0.38734	0.093538	0	-0.041732	0.16056	0.0096837	0.14266	0.42909	-0.10965	0.063665	0.31116	0	0.30429	0.055431	-0.12551	0.032756	-0.12145	0.13973	-0.012914	0.24843	0	-0.13796	-0.34136	0.32136	-0.48035	-0.41739	-0.044589	-0.36861	-0.16946	0	-0.42373	-0.13404	-0.17162
202.117	0	0.17703	0.25333	0.26596	0.26441	-0.023904	0.71645	0.34336	0.45269	0	0.11047	0.43408	0.69378	0.13214	0.28206	0.041796	0.010734	0.02901	0	0.25919	0.029435	0.02722	0.16286	0.36744	-0.51067	0.35846	-0.23217	0	0.15988	0.59887	-0.446	0.47141	0.11057	-0.020591	-0.19027	0.027578	0	0.063041	-0.14385	-0.22334	-0.40747	-0.29383	-0.23794	-0.34847	-0.071568	0	-0.17877	-0.2506	-0.22809
202.29	0	0.53511	-1.7245	0.60108	0.40756	0.25312	0.42596	0.21401	-1.7941	0	-0.43662	1.6222	1.1174	1.5627	1.8316	-1.1895	-5.5002	2.2232	0	-1.7068	0.71332	-0.32646	-0.18183	-1.2959	-1.1107	0.75534	0.90157	0	-1.8027	0.39869	-0.1122	-0.51594	-0.026432	-0.62467	-0.52472	0.33355	0	0.52468	2.4317	2.407	-0.61008	1.3826	1.088	-0.39184	1.6056	0	-1.2196	0.043478	-1.1844
202.927	0	-0.056922	0.030946	-0.047591	-0.1682	0.087433	-0.092171	0.074377	0.15632	0	-0.23263	0.013008	-0.28988	-0.21421	-0.21414	-0.36021	-0.077715	-0.3223	0	-0.059808	-0.12838	-0.2642	-0.27389	-0.19451	-0.10377	0.011085	-0.13436	0	0.050275	-0.05089	-0.098645	-0.18397	-0.2595	-0.16683	-0.093573	-0.02034	0	0.0096952	0.093381	0.1055	0.044573	-0.041893	-0.17337	-0.10191	0.032983	0	0.10214	0.0098068	0.19181
202.974	0	0.015278	-0.10129	-0.10199	-0.20613	-0.071095	-0.030065	-0.051673	0.041667	0	0.041972	0.10843	-0.17789	0.042084	-0.029975	-0.10714	0.06845	-0.19514	0	0.089393	-0.03928	-0.084543	-0.12729	-0.27352	0.19324	-0.031136	-0.0096398	0	-0.044226	-0.071024	-0.020838	-0.16047	-0.24962	-0.20166	-0.064386	-0.16411	0	-0.10295	0.087354	0.2049	0.091878	0.15672	-0.089621	-0.015805	0.087027	0	0.15085	0.040386	0.097231
203.006	0	0.14147	-0.0022791	0.097954	0.17227	-0.018442	0.12708	0.11576	0.074861	0	0.00094111	0.068586	0.061591	0.04531	0.0087763	-0.038393	-0.080183	-0.10472	0	-0.018377	-0.073649	-0.18203	-0.033409	-0.14265	0.018758	0.060739	0.07686	0	-0.11949	-0.0098627	-0.11476	-0.22542	-0.2307	-0.20077	-0.16837	-0.20706	0	-0.057076	0.044533	0.072957	-0.126	-0.002377	-0.094573	-0.14584	0.020316	0	0.13867	0.20984	0.12404
203.031	0	0.13119	0.13572	0.068977	0.10542	0.050448	-0.028582	0.15298	0.20427	0	-0.013119	0.14666	0.037148	0.010534	0.035328	-0.084013	0.004169	-0.099897	0	0.010136	-0.11168	-0.04537	0.079031	-0.1555	0.066385	-0.014575	-0.054699	0	-0.012925	-0.11667	-0.074619	-0.036951	-0.05962	-0.026546	-0.041938	-0.17457	0	-0.091614	0.018682	-0.0036718	-0.042912	0.082327	-0.11216	-0.094595	-0.1724	0	-0.089552	-0.051617	-0.019644
203.054	0	0.29212	0.076387	0.25349	0.29525	0.23406	0.45347	0.368	0.31456	0	-0.0039799	0.13534	0.18997	0.067799	-0.067552	0.13297	-0.012487	0.0092959	0	0.02946	0.17937	0.22039	0.19547	0.186	0.10322	0.20422	0.20816	0	0.14865	0.020478	0.018672	0.079993	0.13722	0.094637	0.074809	-0.11176	0	-0.095063	-0.14643	-0.22469	-0.16594	-0.20944	-0.2169	-0.2935	-0.048532	0	-0.11541	0.082196	-0.045215
203.086	0	-0.059507	0.036687	-0.0021714	-0.11139	-0.17505	-0.0021972	-0.077249	-0.080672	0	-0.021552	-0.086262	-0.0032355	-0.15672	-0.091151	-0.29042	-0.46885	-0.42873	0	0.073111	0.14118	0.079114	0.11511	0.054854	-0.10236	-0.052941	0.030548	0	0.071316	-0.029266	-0.10331	0.10203	-0.13697	-0.24183	-0.30243	-0.30938	0	0.026716	-0.032073	-0.050201	-0.046939	-0.47347	-0.29519	-0.4161	-0.43677	0	0.012772	0.11507	-0.042408
203.117	0	0.31215	0.15575	0.036293	0.041307	0.18464	0.23097	0.26119	0.11751	0	0.14217	-0.0083495	0.10436	-0.023913	0.039255	-0.08681	-0.30087	-0.12605	0	0.023751	0.075634	-0.12044	-0.021401	0.10859	-0.13265	-0.071341	0.15734	0	0.1376	0.014451	0.04671	0.15479	-0.10095	-0.037655	-0.29766	-0.17585	0	-0.05097	0.029247	0.021832	-0.051417	-0.35535	-0.22381	-0.35011	-0.27447	0	-0.18265	-0.1278	-0.11163
203.158	0	0.21579	0.10722	-0.0052523	-0.02245	-0.018322	0.16091	0.2503	0.089059	0	-0.038116	-0.031595	0.073795	0.0024167	0.18388	0.049608	-0.15571	0.033082	0	-0.003806	0.10756	0.10268	-0.03511	0.12695	-0.090663	-0.11763	-0.18107	0	0.033329	-0.096135	0.023949	0.031626	-0.038601	-0.025767	-0.048962	-0.31915	0	0.15033	0.022713	0.045163	0.10168	-0.36629	-0.034206	-0.30398	-0.17396	0	-0.074883	-0.10524	-0.16884
203.975	0	0.27532	0.14992	0.11521	-0.18763	-0.19668	0.1399	0.065872	-0.86502	0	0.13104	-0.34083	-1.0253	0.25193	-0.85603	0.47568	-0.41614	-0.39899	0	0.6729	0.34378	-0.31359	0.21838	0.033765	0.1816	0.024776	0.17596	0	0.30452	-0.12197	-0.35384	0.61334	0.19731	0.73069	0.90725	-0.212	0	-0.85937	-0.014158	-0.31662	-1.0252	0.24704	-0.035188	0.22939	0.12591	0	0.54595	0.44191	0.04912
204.016	0	-0.17364	-0.035575	0.17911	-0.030977	0.17184	-0.20669	-0.1515	-0.059782	0	-0.19223	-0.13542	-0.33863	-0.27814	-0.21234	-0.43881	-0.27041	-0.39452	0	-0.0098944	0.44082	-0.12497	0.20899	0.07211	0.18932	-0.18425	-0.21432	0	0.53401	0.090523	0.37908	0.62654	0.21221	0.26353	0.065341	-0.020421	0	-0.16855	-0.33408	-0.11758	-0.14463	-0.32232	-0.26144	-0.50805	-0.11272	0	0.036452	-0.29366	0.11776
204.036	0	0.22792	0.26181	0.09606	0.32099	0.34597	0.57563	0.66511	0.4409	0	0.34593	0.42717	0.23553	0.25678	-0.018057	0.019397	0.17053	0.039007	0	0.096813	0.19411	-0.049603	0.044243	0.12893	-0.26999	0.14279	0.049771	0	0.09239	-0.20659	-0.028938	0.0086003	0.39834	-0.098275	0.0027692	-0.047149	0	0.10456	0.070887	0.020173	0.077363	-0.40707	-0.22038	-0.28937	-0.24269	0	-0.17722	-0.2807	-0.10129
204.059	0	-0.077958	-0.19016	0.17866	0.0047463	-0.093567	0.26951	0.2684	0.26005	0	0.068888	0.26463	0.084616	0.13603	0.43054	0.032731	-0.0065219	0.01739	0	-0.11948	0.035173	0.090719	0.20872	0.18371	-0.039275	0.2567	0.16932	0	0.22252	0.051982	0.092895	0.49397	0.090384	-0.056107	-0.09228	-0.12444	0	0.16713	0.4444	0.28416	0.090131	0.47155	0.18942	0.11083	0.25829	0	-0.44588	-0.019011	0.011252
204.088	0	-0.06034	0.029593	-0.10859	0.16648	0.047259	0.14463	0.1213	-0.051045	0	0.11493	0.086545	0.15102	-0.090462	0.015433	-0.14794	-0.19213	-0.22099	0	0.028801	0.16236	0.085788	0.0039905	-0.08295	-0.12256	-0.099988	-0.15859	0	-0.034002	0.0036167	-0.090566	0.00041321	-0.080234	-0.31424	-0.22209	-0.24974	0	0.0053215	0.007548	0.028104	-0.034884	-0.43099	-0.27521	-0.31749	-0.34293	0	-0.088541	0.046204	-0.045424
204.124	0	-0.097175	-0.38221	-0.21907	-0.39302	-0.041208	0.25711	0.67961	-0.057524	0	0.076236	0.38878	0.52324	0.16905	1.9333	0.27018	0.17521	0.37303	0	0.22738	0.26605	0.099611	0.13246	0.3862	0.31577	0.23623	0.18165	0	0.50547	-0.18139	-0.067046	0.36569	0.34983	0.064417	0.072405	0.24513	0	0.097162	0.18625	0.16197	0.42396	0.61679	0.69009	0.44134	0.38009	0	-0.23682	-0.30021	-0.43159
204.3	0	-1.7175	-0.39625	-0.098832	0.0342	-0.27527	0.17957	-0.55125	-0.1151	0	0.15378	0.89873	0.6902	-1.3796	0.37956	1.4582	0.23889	-1.9608	0	2.2716	2.3859	0.71166	1.4341	0.8883	1.3012	2.4117	-0.16062	0	0.62495	-0.75766	0.048484	-0.43118	-1.7431	1.0824	1.0753	-6.7427	0	-0.62629	-0.96451	0.021782	-2.8739	-1.8765	0.40059	-1.2653	-0.015187	0	0.73052	-0.095959	0.15559
204.929	0	-0.13054	0.024259	-0.085649	0.34256	-0.060527	0.10868	0.13002	0.017152	0	0.057259	0.093917	-0.12735	0.24021	0.19369	-0.066092	0.20089	-0.055266	0	0.16846	0.14337	-0.20547	-0.24628	-0.02793	0.0085328	-0.086605	-0.11016	0	0.098282	0.08191	-0.0098086	-0.042716	-0.2565	-0.3826	-0.083187	0.050761	0	0.22807	0.01877	0.2592	-0.021895	0.29505	0.042367	0.16438	0.086758	0	-0.08946	-0.29997	-0.18108
204.979	0	-0.21101	-0.27889	-0.12341	0.037768	-0.083335	-0.040348	0.04124	-0.087638	0	-0.056168	-0.26064	0.0081261	-0.069166	-0.21505	-0.067866	-0.15621	-0.13234	0	0.11523	0.11461	0.3094	0.16191	0.26804	0.3044	0.2809	0.27791	0	-0.16036	-0.22082	-0.17222	-0.11364	-0.075713	-0.25586	-0.01568	-0.19171	0	-0.25112	-0.17003	-0.032136	-0.056593	0.028349	-0.043895	-0.10308	-0.04461	0	0.20067	0.06055	0.030628
205.071	0	0.55181	0.89551	1.3001	1.285	1.5435	1.3293	1.5337	1.2122	0	0.010904	0.19051	0.52412	0.45561	0.67076	0.46348	0.37855	0.61295	0	-0.31781	-0.30115	-0.33032	-0.060944	-0.18994	-0.43363	-0.23241	0.045291	0	0.76958	-0.32347	-0.12601	0.16698	-0.13204	0.34199	-0.30727	-0.44154	0	-0.11159	-0.078009	-0.30078	0.10683	-0.086867	0.062294	-0.020101	0.016558	0	-0.33175	-0.23911	-0.20049
205.16	0	0.14891	0.041421	0.19827	0.36817	0.30539	0.13069	0.11255	0.021776	0	0.021865	-0.038964	-0.23181	0.16783	-0.072792	-0.067613	0.050642	0.044189	0	-0.042066	-0.093928	0.49678	0.7625	0.4845	-0.16409	0.46676	0.54596	0	0.46546	0.4196	0.79022	0.62063	0.40624	0.58882	0.95791	0.78823	0	0.27612	0.072756	0.21611	0.18104	0.61131	0.58854	0.885	0.10837	0	-0.62738	-0.4349	-0.67011
205.242	0	0.22613	-0.073855	-0.0025156	0.35736	0.25003	0.66027	0.093985	0.045442	0	-0.46936	0.20189	0.28843	-0.21054	0.29215	-0.1773	0.39423	0.5116	0	0.27386	0.21467	0.79837	0.47807	0.96938	0.43695	0.23147	0.49765	0	0.42933	0.43191	0.16743	0.31278	0.28239	0.69236	0.016903	0.27787	0	-0.40026	-0.31022	0.030092	-0.62385	0.2112	0.039113	0.0099675	0.11182	0	-0.29382	-0.29637	-0.78982
205.984	0	-0.034408	0.055429	-0.099493	-0.10753	-0.3114	0.13292	-0.48842	0.19485	0	-0.1182	-0.0066168	0.17685	-0.01904	0.2087	-0.13877	-0.056483	-0.054806	0	0.13374	0.0027142	0.31092	0.27277	0.31787	0.53221	0.51677	0.43536	0	0.069184	-0.069432	0.12368	-0.027642	0.080761	0.40823	0.33044	-0.0063075	0	0.1728	0.17792	0.0014483	0.011812	0.10001	0.24101	0.21322	0.13957	0	-0.078894	0.008737	0.11969
206.029	0	0.17102	0.065266	0.029844	0.10044	0.19179	0.38343	0.1511	-0.067672	0	-0.066285	-0.057886	-0.10443	-0.14471	-0.54784	-0.39414	-0.40647	-0.76001	0	0.047744	0.10551	0.065883	0.17827	0.045899	-0.12045	-0.0087505	0.14891	0	0.6502	0.3661	0.4914	0.65874	0.48558	0.093001	-0.0049243	0.10367	0	0.022293	0.22303	-0.092414	-0.31362	-0.07726	-0.007177	-0.18746	0.019328	0	-0.10405	-0.13873	0.077154
206.056	0	0.06601	0.16023	0.1739	0.15969	-0.078325	-0.038299	0.0064707	0.03014	0	-0.031481	-0.13942	-0.12876	-0.073591	-0.1162	-0.24317	-0.32213	-0.40211	0	0.23665	0.28785	0.11988	0.1938	0.011184	-0.087211	0.10548	0.024217	0	0.22671	0.030788	0.10813	0.035036	0.072309	-0.10682	-0.17638	-0.060285	0	-0.14177	-0.10301	-0.18202	-0.29233	-0.39171	-0.42054	-0.54072	-0.45931	0	0.13874	0.024945	-0.0028012
206.076	0	0.23295	-0.016004	0.21572	0.25874	-0.075656	0.27209	0.22699	0.21773	0	-0.044791	-0.14931	-0.14782	-0.3606	-0.11338	-0.45912	-0.35567	-0.35889	0	-0.13106	-0.021178	-0.38534	-0.14165	-0.19907	-0.51388	-0.16733	-0.35405	0	0.2891	0.020059	0.07814	0.15381	0.049718	-0.024121	-0.13674	-0.12487	0	-0.056857	0.01564	0.0789	-0.041766	-0.046938	-0.27588	-0.26726	-0.11426	0	-0.235	-0.2418	-0.29985
206.163	0	-0.0032372	0.11437	-0.17695	0.20231	0.30818	0.18558	0.35178	0.063896	0	0.031415	-0.070063	-0.20763	-0.085864	0.06	0.18833	-0.082786	-0.071574	0	0.022209	-0.012415	0.032435	0.45461	0.12613	-0.28111	-0.054892	0.062667	0	0.31853	0.1085	0.57659	0.34497	0.63701	0.49968	0.7305	0.50361	0	0.25529	-0.019117	0.18287	0.25828	0.53419	0.51726	0.45611	0.062354	0	-0.18705	0.074506	-0.12264
206.946	0	-0.16021	-0.071001	-0.027235	0.24779	0.1611	-0.12555	-0.10591	0.15444	0	-0.27183	-0.36046	-0.20263	-0.35621	-0.39419	-0.21955	-0.21347	-0.36767	0	0.00079168	0.094766	0.11771	0.0085964	-0.10605	0.21375	-0.024896	-0.060362	0	0.30385	0.16882	0.18578	0.15987	0.33206	0.19377	0.13388	0.15728	0	-0.053899	-0.18776	-0.18189	-0.2763	-0.16396	-0.15937	-0.039771	-0.20291	0	0.091392	-0.082197	-0.1004
206.966	0	0.21293	0.43418	0.55362	0.52355	0.7073	0.88583	0.80092	0.90265	0	0.050498	0.04873	0.059353	-0.0024359	0.10591	0.34215	0.11107	0.025265	0	-0.023448	-0.10298	0.0089981	-0.13021	0.0014128	0.14451	0.15505	0.042386	0	0.12935	0.13475	0.17112	0.23991	0.27216	0.2679	0.22044	0.23744	0	-0.16411	0.020814	-0.26758	-0.070891	-0.14103	-0.14486	-0.10669	-0.032984	0	-0.098815	-0.11833	0.062505
206.997	0	-0.018085	0.26408	0.40392	0.31618	0.34154	0.42461	0.29795	0.477	0	-0.045389	0.026014	0.38509	0.23162	0.11379	0.17672	0.31831	-0.10984	0	0.10356	0.23323	-0.032676	-0.036486	0.3403	0.057605	0.12534	0.11796	0	0.27655	0.16127	0.15466	0.43438	0.5185	0.33067	0.33778	0.059705	0	0.041892	0.1356	-0.064832	-0.05002	0.026534	-0.17095	0.12662	0.24508	0	0.23219	-0.02607	0.19975
207.013	0	0.17701	0.69687	0.048932	0.74633	0.40339	0.48251	0.38958	0.2885	0	-0.24091	0.29122	0.5547	-0.3558	0.25828	-0.16706	0.20001	-0.35081	0	0.23175	0.01671	-0.068687	-0.19865	0.77085	-0.083523	-0.040974	-0.12211	0	0.074282	-0.0013375	0.067848	1.717	0.36398	0.20211	0.15031	0.013441	0	0.19684	0.22215	0.27534	-0.22137	0.2293	0.17776	0.41726	0.32488	0	0.19623	-0.25118	0.064714
207.028	0	-0.09062	0.22738	0.34323	0.55625	0.44271	0.47857	0.41462	0.53198	0	0.040781	-0.074138	0.18735	-0.096355	0.11615	-0.014304	0.15705	-0.099393	0	-0.011549	0.20874	0.16513	0.023553	0.32848	-0.059346	0.15267	0.14155	0	-0.048495	-0.10145	-0.035014	-0.081315	0.015707	-0.062365	-0.077565	-0.20822	0	0.064542	0.16476	0.11997	-0.071813	-0.13646	0.14499	0.17856	0.060082	0	-0.12522	-0.1611	0.031607
207.063	0	0.12522	-0.060782	0.22529	0.2583	0.06623	0.29483	0.11456	0.1743	0	0.053404	0.018081	0.069832	0.017328	0.061413	-0.039435	-0.0020922	0.012416	0	0.05149	0.19263	0.12542	0.047217	0.15818	-0.067465	0.061166	0.16105	0	-0.17293	-0.1262	-0.064602	-0.16892	0.023468	0.098989	-0.064481	-0.13923	0	-0.1347	-0.084316	-0.14251	-0.26778	-0.12992	-0.11912	-0.063509	-0.11876	0	0.15336	0.049166	0.22312
207.101	0	0.12486	-0.012534	0.0078637	0.084719	0.032778	0.20771	0.24915	0.23474	0	0.055855	0.084908	0.20057	0.011091	0.13267	0.081513	0.05457	0.013587	0	0.013038	0.11898	0.035036	0.14089	0.078365	0.055103	0.10587	0.11652	0	-0.03828	-0.075458	-0.087473	-0.091435	0.044351	0.064353	-0.042697	-0.17073	0	-0.042568	-0.15017	-0.0019903	-0.043589	-0.17172	0.050954	0.018313	-0.14122	0	-0.13771	-0.08321	0.0070183
207.137	0	0.19893	-0.022799	0.14136	0.176	0.14693	0.21926	0.30613	0.39484	0	-0.079012	-0.064166	0.021137	-0.13218	-0.040058	0.0083402	-0.1337	-0.0066905	0	-0.081743	0.088542	0.16428	0.1626	0.21276	-0.042281	0.11106	0.0052542	0	0.13141	-0.037634	-0.031731	-0.053651	-0.081431	-0.039691	0.035848	-0.10477	0	0.031468	-0.013351	0.080277	0.047558	0.022816	0.036723	0.1183	0.12222	0	-0.058506	0.14309	0.052693
207.947	0	-0.26502	0.13359	0.18282	0.70682	0.44199	-0.35416	-0.027975	0.078775	0	-0.19929	-0.78813	-0.3918	-0.23411	0.27821	0.048253	0.24887	-0.12765	0	0.22621	0.082664	-0.23091	0.1808	0.20262	0.48984	0.16583	-0.28689	0	0.008812	-0.70566	-0.22813	-0.67011	-0.47731	-0.28232	-0.67461	0.19273	0	-0.16498	-0.81055	-0.54361	-0.57858	-0.065364	-0.15069	-0.10124	-0.32218	0	-0.043247	0.046532	-0.4782
207.999	0	-0.058097	0.40998	0.15576	0.30492	0.22495	0.26283	0.35323	0.38246	0	0.063181	-0.07197	-0.10983	-0.20068	-0.16807	-0.1328	-0.031314	-0.2524	0	0.065808	0.28072	0.32582	0.26717	0.31294	0.23948	0.31022	0.28464	0	-0.047337	-0.06767	-0.093452	-0.11366	-0.30185	-0.23173	-0.19855	-0.13557	0	-0.19086	-0.045752	-0.096209	-0.26098	-0.4818	-0.36927	-0.48383	-0.31243	0	-0.12373	-0.059334	-0.11914
208.029	0	0.075372	0.228	0.23903	0.44168	0.21753	0.27105	0.10944	0.4466	0	0.052167	0.16075	0.32433	-0.026304	0.055101	0.34167	0.24453	-0.05355	0	0.13067	0.18237	0.11252	0.17995	0.27596	-0.030761	0.28869	0.30536	0	0.20454	0.15768	0.18797	0.34252	0.29375	-0.023092	0.18041	0.13564	0	0.040475	-0.035395	-0.14495	-0.28523	0.2127	-0.051065	-0.066619	-0.18304	0	0.039607	-0.10202	-0.22984
208.065	0	0.35569	0.21272	0.47284	0.35604	0.2493	0.51566	0.45696	0.49108	0	-0.085546	0.06053	0.038919	-0.080891	-0.096558	0.050949	-0.042261	-0.10616	0	-0.012554	0.046293	-0.059527	0.1912	0.091098	-0.057213	0.32267	0.028674	0	0.12567	0.15857	0.058344	0.19883	0.2463	0.31529	0.092663	0.15159	0	-0.057216	-0.080159	0.02828	-0.1496	0.18588	-0.084163	-0.072194	-0.040586	0	0.25809	-0.097638	0.038752
208.097	0	-0.024314	0.29436	-0.015455	0.071198	-0.017569	0.40205	0.37281	0.001474	0	-0.054759	-0.13724	-0.011738	-0.26781	-0.019003	0.0049344	-0.099203	-0.18266	0	0.090894	0.14319	0.14677	0.063343	0.45506	0.066798	0.37661	0.022556	0	0.30753	0.29333	0.10556	0.22173	0.16042	0.29884	0.25616	0.27461	0	-0.015501	0.053837	0.39372	0.066177	0.11904	-0.053339	0.05754	0.025234	0	0.053614	0.090756	0.015643
208.535	0	0.20073	0.30154	0.13935	0.4828	0.04554	0.58185	0.23697	0.0020556	0	-0.67859	-0.65096	-0.0068085	-0.5543	-0.46624	-0.60567	-0.77505	0.077757	0	0.65431	0.18809	0.90585	0.25746	0.75245	0.77979	0.63364	0.68988	0	0.14424	0.21338	0.38491	0.014298	0.77156	0.34978	-0.050986	-0.92281	0	-0.51728	-0.70975	-0.57538	-0.22481	-0.28343	0.046863	-0.4397	-0.2787	0	0.50952	0.66551	0.24947
208.943	0	0.22408	-0.3481	-0.1108	0.20165	-0.16392	-0.022024	-0.067405	0.1053	0	0.18217	0.096747	0.30055	0.17232	0.3247	0.041285	0.065092	0.079288	0	0.066377	-0.050513	0.072697	0.069758	-0.20201	0.16459	0.19187	-0.24654	0	-0.11417	-0.23993	-0.39734	-0.20577	-0.23584	-0.10803	-0.49939	-0.43697	0	-0.45617	-0.24157	-0.22713	-0.043294	-0.46063	-0.46339	-0.19581	-0.47735	0	-0.1756	0.16702	0.13502
208.981	0	-0.017425	-0.031979	-0.24029	-0.26682	-0.075734	-0.0034342	-0.089866	0.053117	0	-0.021627	-0.079015	-0.04206	-0.13365	-0.015735	-0.069222	-0.3148	-0.28474	0	0.043995	0.16502	0.1489	-0.060569	-0.0020071	-0.082117	0.2849	-0.088355	0	-0.070963	-0.049537	0.05142	0.17095	-0.21756	-0.34378	-0.3866	-0.22479	0	-0.10901	-0.011562	-0.17219	-0.36219	-0.42793	-0.29516	-0.45906	-0.51686	0	0.067368	0.28274	0.082627
209.011	0	-0.086049	0.12361	-0.12039	0.1843	-0.014132	0.083293	0.011407	0.11523	0	0.060985	0.28749	0.17021	0.074521	0.12096	0.22518	-0.10533	0.012041	0	0.089945	0.15944	0.081175	0.082911	0.17627	-0.027527	0.22806	0.21654	0	-0.15247	-0.12442	0.011509	0.094657	-0.062204	-0.13709	-0.17884	-0.23945	0	-0.025562	-0.23092	0.019913	-0.029287	-0.19199	0.021107	-0.20099	-0.2254	0	-0.0011369	0.00013558	0.049261
209.044	0	0.21988	0.27624	0.33641	0.17343	0.12648	0.44821	0.38945	0.19386	0	0.074297	0.49191	0.21548	-0.090215	0.080156	-0.077148	-0.22666	0.20355	0	-0.12345	0.13371	0.056021	0.10798	0.346	-0.12492	0.22372	0.22616	0	0.067368	-0.12093	-0.12588	0.037526	-0.0020802	-0.032958	-0.18962	-0.26341	0	-0.26528	0.061823	-0.020826	-0.19201	-0.22318	-0.067441	-0.10653	0.015183	0	0.11511	0.22446	0.12479
209.083	0	0.51367	0.27291	0.37814	0.49614	0.40626	0.76322	0.41653	0.29372	0	0.0050721	0.20152	0.26353	0.1839	0.41899	0.090622	-0.071861	0.2289	0	-0.17149	0.097963	0.36063	0.085866	0.93806	0.17001	0.10566	0.0055252	0	0.26581	0.042569	0.016994	0.47905	0.14522	-0.0033461	-0.014003	0.00053905	0	-0.40691	-0.056562	0.25207	-0.10706	0.077765	0.076558	-0.19499	-0.15586	0	-0.15716	0.037364	-0.040025
209.11	0	0.36045	-0.082398	0.074409	0.19675	0.2462	0.39297	0.32504	0.1675	0	-0.045682	0.16346	0.33857	0.11009	0.14959	0.063954	-0.1064	-0.0016558	0	-0.16227	0.12276	0.02069	0.055021	0.3481	-0.0087727	0.15647	0.084172	0	0.15636	0.12849	0.15733	0.074914	0.1352	0.064629	0.073311	-0.26816	0	0.0033414	0.075357	0.077441	0.089293	-0.084945	-0.093961	-0.25316	-0.00038754	0	-0.20295	-0.28189	-0.13869
209.125	0	-0.015056	-0.055188	0.023254	-0.1566	-0.11791	-0.03297	-0.0081124	0.11335	0	-0.28686	0.041417	-0.012475	-0.15339	-0.16553	-0.12519	-0.13292	-0.10738	0	0.066385	0.27338	0.13488	0.21418	0.21545	0.020144	0.023672	0.17899	0	0.068768	0.045283	0.010382	0.011811	-0.0095891	0.01583	0.13308	-0.25693	0	-0.062127	-0.012019	0.032696	-0.099452	-0.064211	-0.15019	-0.17658	-0.30349	0	-0.12545	-0.033156	-0.1664
209.154	0	0.24505	0.087949	0.05149	0.26761	0.31983	0.30198	0.62177	0.23098	0	-0.066567	0.28578	0.25023	0.13114	0.092724	0.17724	-0.097156	0.17804	0	0.15248	0.34756	0.26309	0.35331	0.2876	0.22193	0.29369	0.13265	0	-0.046196	0.040155	-0.030643	0.12261	0.27048	0.22304	0.040418	0.021164	0	0.12686	0.17791	0.16407	0.096973	0.05521	0.35618	0.27901	0.27103	0	0.15221	0.038225	0.15247
209.957	0	0.69105	-0.25485	0.39854	0.85876	0.23988	0.40522	0.35844	-0.93494	0	-0.72809	-0.79596	-0.030461	-0.61642	-0.25879	-0.01762	-0.51458	-0.98371	0	0.2298	0.026353	0.5809	-0.17073	0.49274	0.0074668	0.56185	-0.12577	0	0.34877	0.6477	0.40028	1.2344	-0.046904	0.91878	0.75214	0.5763	0	0.013388	0.34599	-0.17102	-0.042404	-0.58288	-0.59873	-0.40601	-0.63294	0	-1.3959	-0.84062	-0.37484
209.986	0	-0.048101	0.16614	-0.032359	0.024999	0.1533	0.17792	-0.14379	0.20921	0	0.43502	0.46472	0.40317	0.37693	0.56038	0.37835	0.18901	0.1104	0	0.054563	0.56785	0.17414	0.14966	0.17304	0.032557	0.41211	0.14893	0	0.61839	0.088169	0.10686	0.086998	-0.096349	0.14541	-0.19994	0.059394	0	0.35235	0.34209	0.14594	0.2849	0.054878	0.031175	-0.24486	-0.24459	0	-0.096499	-0.039903	-0.095129
210.016	0	0.15049	0.2399	0.55166	0.37033	0.20782	0.24297	0.55297	0.66401	0	-0.05802	0.037596	0.0069242	-0.04736	0.0037192	-0.11797	-0.20516	-0.787	0	-0.13099	-0.019304	-0.22947	-0.1722	-0.43264	-0.42222	-0.67667	-0.86918	0	0.029003	0.050909	-0.024614	-0.011572	0.00025697	-0.32761	-0.32321	-0.82014	0	-0.061802	-0.083076	-0.070733	-0.12318	-0.12695	-0.34391	-0.33916	-0.91593	0	0.20257	-0.11602	0.10702
210.039	0	0.47125	0.43357	0.5856	0.46971	0.58607	0.65033	0.69249	0.66562	0	0.041649	-0.067428	0.010618	-0.21751	-0.02163	-0.034031	0.018354	-0.26531	0	-0.10198	0.11191	-0.10067	-0.039656	0.082392	-0.19291	0.012721	-0.0743	0	-0.044072	-0.059675	-0.056939	0.052816	0.035247	-0.017199	-0.018316	-0.27374	0	0.17145	0.10601	0.10176	-0.068971	-0.0012048	0.037109	-0.13248	-0.074514	0	0.18603	0.060292	0.16155
210.087	0	-0.20057	0.02387	-0.0085121	0.057081	-0.012601	-0.087327	0.089815	-0.001026	0	0.042087	0.015194	-0.033294	0.085943	0.16044	-0.048268	0.047687	0.031552	0	0.047415	0.037851	0.18488	0.085319	0.11179	0.066544	0.065098	0.25534	0	-0.0068853	0.013901	0.042235	0.031839	0.038954	-0.028702	-0.033979	-0.048592	0	0.023086	-0.0099561	-0.021845	0.048857	-0.054199	-0.13385	-0.2857	-0.12509	0	0.019663	0.12572	0.044412
210.119	0	0.12919	0.024171	-0.044518	-0.10449	-0.078217	0.28749	0.28185	0.075581	0	0.32282	0.24926	0.36027	0.060342	0.40141	0.11319	-0.099343	0.25226	0	0.14061	0.25657	0.17128	-0.054118	0.13379	0.093377	-0.16291	0.087321	0	0.10018	0.22327	-0.031612	0.35553	0.049137	0.0326	0.10793	0.047733	0	-0.0681	-0.042852	0.0056352	-0.074968	-0.067354	0.084196	0.01963	-0.13325	0	-0.090518	0.0067291	-0.11606
210.964	0	0.060134	0.19186	-0.023954	0.27443	0.027729	0.28538	0.26493	-0.0092734	0	-0.0042017	-0.056479	0.025172	0.38216	0.60588	0.25229	0.56927	0.19563	0	0.065905	0.19136	0.22143	0.62724	0.10429	0.37489	0.20827	0.15868	0	0.073034	-0.29761	0.24196	-0.03229	0.1088	0.049353	-0.15549	-0.396	0	0.17971	0.33097	0.35571	0.033869	0.0055432	0.086073	0.075971	0.3367	0	-0.30771	-0.044895	-0.29514
211.001	0	-0.23119	0.84429	0.89211	1.0774	0.90559	0.88897	0.76406	0.51141	0	-0.20228	-0.028162	0.15441	0.37254	0.28432	0.27789	0.4607	0.51696	0	-0.42456	-0.019878	0.10339	-0.24302	0.23457	-0.25507	-0.12977	-0.181	0	-0.23669	-0.0085597	0.35553	-0.18299	0.35913	0.26635	0.18584	0.16633	0	-0.37015	-0.13588	0.020937	0.0089754	-0.23358	-0.32612	-0.082098	-0.27861	0	-0.37507	-0.22755	-0.16525
211.03	0	0.15676	0.17442	0.326	0.48746	0.26309	0.33747	0.36207	0.40427	0	0.34297	0.42187	0.37214	0.33455	0.4161	0.3238	0.35224	0.60609	0	-0.27809	0.09741	-0.41922	0.064514	0.051769	-0.53378	-0.053046	0.013631	0	-0.085705	0.045633	0.082219	-0.060637	0.20423	0.31015	0.12731	0.15897	0	-0.24118	-0.14823	-0.12724	-0.39201	-0.6616	-0.16134	-0.0057955	-0.18828	0	-0.14868	-0.17593	-0.019166
211.065	0	0.065898	0.16127	0.28432	0.45918	0.0092452	0.28077	0.34003	0.34568	0	-0.14967	-0.09882	0.08584	-0.048606	-0.083616	-0.073735	-0.040648	-0.072416	0	-0.38504	-0.48169	-0.4258	0.015596	0.017896	-0.24015	-0.023729	-0.050736	0	-0.30662	-0.0085845	-0.07443	-0.20186	0.069869	0.30697	-0.012066	0.14468	0	0.027879	0.12747	0.14109	-0.199	-0.21796	-0.017004	0.16318	0.17917	0	0.06912	0.17962	0.12856
211.097	0	-0.21526	0.12952	0.26792	0.41049	0.20266	0.33124	0.22052	0.35634	0	-0.035015	0.035331	0.1243	-0.023968	-0.018186	0.059524	-0.073951	-0.055591	0	-0.39001	-0.23178	-0.065362	0.11272	0.20434	-0.15565	0.0071601	-0.011927	0	-0.12299	0.13732	-0.10951	-0.12873	0.117	0.20878	-0.050478	0.072392	0	-0.055715	0.0010916	-0.047997	-0.14107	-0.22223	-0.01185	0.13439	-0.11033	0	0.015191	0.16926	0.07311
211.133	0	0.13725	0.05966	0.19102	0.36507	0.28722	0.26505	0.46931	0.27303	0	-0.097004	0.12384	0.14341	0.24338	0.14218	0.20087	0.096909	0.08828	0	0.38027	-0.10918	-0.12414	0.66253	0.18109	0.5468	0.10043	0.4526	0	0.43366	0.28861	0.2959	0.28566	0.37064	0.50101	0.35412	0.45505	0	0.074066	0.14403	0.027102	0.23416	0.27301	0.18776	0.26226	-0.0080761	0	-0.079062	-0.0067217	0.064995
211.165	0	0.012283	0.12354	0.094342	0.18506	0.19007	0.17934	0.56406	0.35092	0	-0.11022	0.055905	0.16834	0.23398	0.019111	0.049996	0.021272	0.06571	0	0.077283	0.117	0.44796	0.40003	0.48045	0.2193	0.14981	0.37497	0	0.23842	0.26155	0.2432	0.12484	0.26514	0.41285	0.25063	0.40215	0	-0.29842	-0.03618	0.0049498	-0.042527	-0.026492	0.0037002	-0.13167	-0.024306	0	0.14349	0.18044	0.15063
211.202	0	0.012163	-0.028889	0.14299	0.26395	0.087402	0.132	0.48284	0.28944	0	0.054309	0.088993	0.18708	-0.036034	0.099478	-0.021955	0.042845	0.023196	0	0.12469	0.11637	-0.16832	0.29744	0.31389	0.14314	0.16991	0.24322	0	0.16771	0.22184	0.18512	0.084334	0.42653	0.24979	0.30691	0.2962	0	-0.131	0.033786	0.11425	0.0063732	0.15891	0.058709	0.071518	0.099603	0	0.28375	0.27713	0.10637
211.24	0	0.023469	0.21028	0.5186	0.5837	0.31494	0.62774	0.58867	0.574	0	-0.045608	-0.10369	-0.030131	0.10297	-0.031132	0.22949	-0.13851	0.11266	0	-0.081484	0.1501	0.3763	0.45383	0.54059	-0.070755	0.38566	0.22903	0	-0.037695	0.1167	0.19808	0.0097816	0.40354	0.33623	0.29574	0.19114	0	-0.23331	-0.10727	-0.13084	-0.16277	-0.23867	0.043869	0.12063	-0.027197	0	0.22588	-0.071375	0.13739
211.998	0	0.13165	0.22615	-0.039398	0.044711	0.29966	0.94003	0.63702	0.94579	0	0.063666	-0.32167	0.29843	0.070616	0.42068	0.66703	0.50272	0.7187	0	0.18925	0.60132	0.39401	0.43566	0.50628	0.72429	0.69126	0.77855	0	0.19443	0.056114	-0.23052	0.087702	0.39086	0.20556	0.5322	0.67973	0	0.014881	0.58885	-0.018073	0.42617	0.32502	0.45752	0.83129	0.41568	0	-0.040562	-0.21619	-0.3215
212.024	0	0.19371	0.36235	0.27156	0.20837	0.043152	0.59088	0.26445	0.10359	0	-0.063535	-0.0095488	0.20167	0.068881	0.12726	0.3163	0.38767	0.36685	0	0.15724	-0.12618	0.20556	0.022763	0.25098	-0.089051	0.30286	0.34892	0	0.05432	0.16198	-0.038202	0.095671	-0.020786	0.23512	0.18063	0.1155	0	0.1163	0.1419	0.31942	-0.013395	0.04677	0.10061	0.18853	0.10641	0	-0.12377	-0.32507	-0.070025
212.072	0	0.099965	-0.042154	0.20107	0.3691	0.081112	0.39324	0.30835	0.2288	0	-0.027817	0.010709	0.21714	0.074562	0.057412	0.040118	0.004555	-0.0089173	0	0.13078	-0.16677	-0.2088	0.13821	0.10417	-0.10657	-0.040329	0.063949	0	0.0066198	0.14946	0.072099	0.08499	0.15197	0.26818	0.13508	0.33996	0	-0.12845	-0.076731	0.053672	-0.22225	-0.16718	-0.091923	0.054854	-0.0024765	0	-0.04629	0.013483	0.15282
212.091	0	0.14528	0.52707	0.63416	0.92683	0.39579	0.84015	0.58415	0.23084	0	0.11426	0.14635	0.26865	0.14288	0.20631	0.12218	-0.0020526	0.0065441	0	0.11795	0.05351	0.21571	0.19325	0.40569	0.09774	0.054625	0.12085	0	-0.086327	-0.020393	0.054521	-0.11084	-0.11435	-0.10066	0.015138	-0.10975	0	-0.12892	-0.00163	0.00085819	-0.14627	-0.035251	-0.064051	-0.23721	-0.0081164	0	0.14069	-0.039537	0.41342
212.133	0	0.092722	0.15224	0.41517	0.4101	0.193	0.38553	0.37855	0.33009	0	0.17523	0.06868	0.070553	-0.071126	0.24558	-0.046161	-0.1434	-0.099534	0	0.0057329	0.23468	0.37115	0.42688	0.32767	0.3514	0.13318	0.27781	0	0.27108	0.27848	0.14528	0.019163	0.21275	0.33114	0.3132	0.25457	0	-0.11681	-0.050118	0.19399	0.011377	0.12925	0.088685	0.12327	0.010827	0	-0.11896	0.010478	0.012799
212.162	0	-0.00024748	0.27281	0.12137	0.14381	0.056545	0.17939	0.31139	0.32011	0	0.19645	0.34917	0.50596	0.13885	0.14853	0.19644	0.161	0.22358	0	0.2805	0.42352	0.42739	0.40665	0.58942	0.28324	0.27805	0.33796	0	0.10996	0.26589	0.087506	0.25727	0.38938	0.31123	0.22202	0.25515	0	0.026617	0.021211	0.18503	0.12885	0.25686	0.095507	0.1597	-0.084802	0	0.13774	-0.050394	-0.090397
212.893	0	0.19695	0.388	-0.041958	-0.09368	0.0020746	0.047499	-0.31858	-0.059501	0	0.2083	0.15192	0.1338	0.25439	0.3732	0.54783	0.47919	0.41679	0	-0.42519	-0.36255	-0.3143	-0.55427	-0.36884	-0.14262	-0.32824	-0.27529	0	0.19477	0.078582	0.13915	0.29586	0.17614	0.18798	0.42288	0.37275	0	0.10864	0.029961	-0.11496	0.17752	0.20432	-0.24405	-0.082367	0.068405	0	-0.22132	0.00022144	-0.18247
212.952	0	-0.11603	0.11661	-0.069892	-0.12125	-0.12322	-0.29067	-0.11424	0.096819	0	-0.12181	-0.19198	-0.044642	-0.17285	-0.16544	-0.26876	-0.15189	-0.21804	0	-0.062869	-0.17153	-0.25916	-0.40358	-0.30669	-0.30138	-0.095725	-0.19098	0	-0.0023312	-0.019813	-0.032444	-0.071005	-0.13039	-0.19493	-0.15702	-0.17219	0	-0.063175	0.025586	0.043445	-0.12503	-0.24929	-0.23939	-0.18679	-0.16296	0	0.17344	0.14733	0.13818
213.002	0	0.38702	0.05778	0.85618	-0.095149	-0.32439	-0.0079545	-0.16504	-0.37452	0	0.0087989	0.091401	0.22817	0.09566	0.40487	0.57738	0.26471	0.60325	0	-0.4258	-0.3728	-0.24694	-0.36423	-0.2334	-0.42272	-0.22968	-0.46193	0	0.32605	0.43907	0.35677	0.62498	0.45264	0.50107	0.5663	0.4182	0	0.1687	0.41804	0.11003	0.28031	0.41733	0.43669	0.43329	0.26173	0	0.074921	0.046765	-0.012693
213.037	0	0.25458	0.18717	0.26592	0.11606	0.04486	0.33261	0.057749	0.14311	0	0.053494	0.072043	0.24773	-0.016597	0.039459	0.35042	0.15207	0.1253	0	-0.10379	0.025796	-0.096836	-0.097552	0.16595	0.1276	0.055498	0.082277	0	0.16489	0.21914	0.089091	0.067957	0.21753	0.16034	0.19411	0.077009	0	-0.22331	0.021035	-0.02846	-0.26324	-0.20785	0.10003	0.056433	0.10171	0	0.11634	0.20078	0.28518
213.079	0	0.39732	0.24947	0.42052	0.34587	0.48239	0.44203	0.46027	0.37336	0	0.0706	0.056991	0.26708	-0.017743	0.11397	0.13377	-0.0097253	-0.057394	0	-0.061466	0.12789	-0.12554	0.050442	0.1926	0.060117	0.028378	0.12924	0	0.18329	0.13493	0.050406	-0.0037803	0.15098	0.21407	0.12939	0.097577	0	-0.17375	0.0066611	-0.031171	-0.056577	-0.16434	-0.0689	-0.02515	-0.035738	0	-0.085732	-0.097313	-0.055599
213.124	0	-0.21425	0.0020094	-0.19857	-0.36693	-0.77093	-0.76565	-0.73517	-0.89652	0	0.34569	-0.21715	-0.34239	-0.5171	-0.73055	-0.69057	-0.91745	-1.0471	0	-0.22759	-0.20642	-0.46215	-0.69183	-0.79547	-1.0526	-1.0732	-1.1721	0	-0.32238	-0.35507	-0.64231	-0.75052	-1.3507	-1.3291	-1.5469	-1.6578	0	0.051424	-0.074979	-0.54098	-0.83287	-1.3081	-1.2062	-1.2697	-1.4789	0	-0.049724	-0.20868	-0.46719
213.149	0	0.12521	0.072399	-0.18609	0.00095317	-0.068929	-0.11014	0.42898	-0.23386	0	-0.35733	-0.16799	-0.3339	-0.4139	-0.38098	-0.67164	-0.88919	-0.58156	0	-0.02847	-0.043722	-0.16531	-0.079276	0.11625	-0.10542	-0.31702	-0.13871	0	0.038114	-0.25828	-0.26571	-0.4055	-0.52101	-0.58216	-0.73057	-0.8105	0	-0.070855	-0.15111	-0.34028	-0.41093	-0.81842	-0.48823	-0.58999	-0.41951	0	0.19819	-0.0028201	-0.14569
213.185	0	0.37406	0.16	0.14314	0.60805	-0.034269	0.42873	1.1328	0.44908	0	0.03841	0.049434	-0.11757	0.10271	0.18249	-0.1682	-0.36825	0.035182	0	0.32315	0.18614	0.075292	0.32469	0.69182	0.12735	0.36233	0.44304	0	0.28747	0.12064	0.48006	0.14649	0.047168	0.27369	0.14034	0.077543	0	0.3745	0.092102	0.13054	0.46418	0.11399	0.3693	0.27858	0.39912	0	0.74602	0.31859	0.11097
213.963	0	-0.26146	-0.68307	-0.05885	-0.01821	-0.34199	-0.22325	-0.74841	-0.63218	0	0.10023	-0.37668	-0.19777	0.035992	-0.13758	0.3526	-0.059044	-0.096497	0	-0.1541	-0.064584	0.19265	0.35463	0.66389	0.35016	-0.059904	-0.38078	0	-0.20983	-0.27519	-0.44589	-0.47134	0.22223	-0.84497	-0.52823	-0.38919	0	-0.3874	0.36174	-0.25269	0.032546	0.90617	0.17015	0.12533	-0.19948	0	-0.056962	-0.082865	-0.40013
214.007	0	0.13286	0.56144	0.5731	0.24755	0.48782	0.037484	0.00085947	0.32731	0	0.12402	-0.070852	0.21994	-0.13801	0.34105	0.44845	0.41323	0.58204	0	-0.088832	-0.2738	-0.47898	-0.02583	0.19872	0.19029	-0.08698	0.028342	0	0.62876	0.9639	0.86441	1.2159	1.0562	0.80014	0.93339	0.73428	0	-0.21194	0.24065	0.23475	0.33311	0.31772	0.21659	0.13968	0.30608	0	0.047617	0.10594	-0.04844
214.05	0	0.18121	0.081292	0.37356	0.20006	0.17083	0.2952	0.0064499	0.13866	0	0.11478	0.21854	-0.32589	0.055545	0.10908	-0.048983	0.15216	0.040807	0	-0.12936	-0.057066	-0.077993	0.18298	-0.080089	0.37103	-0.0092148	0.098422	0	-0.29756	-0.24893	-0.12968	-0.018967	-0.081775	-0.22318	-0.018371	-0.028188	0	-0.10815	-0.15517	-0.086063	0.031206	-0.1793	-0.27447	-0.33037	-0.020071	0	0.15607	0.039928	0.28544
214.128	0	-0.12556	-0.016479	-0.13628	-0.09381	-0.54935	-0.41645	-0.31228	-0.53188	0	-0.29519	-0.18111	-0.43945	-0.65782	-0.56664	-0.77456	-0.91365	-0.85203	0	-0.19018	-0.034326	-0.39045	-0.31399	-0.50768	-0.76628	-0.69591	-0.72814	0	-0.13056	-0.33602	-0.40101	-0.38601	-0.72099	-0.9314	-0.97611	-1.1332	0	-0.20005	-0.16888	-0.37429	-0.79696	-0.79239	-0.99951	-1.161	-1.0395	0	-0.1224	-0.29475	-0.30889
214.145	0	0.0014419	0.19662	0.10387	-0.085898	-0.30605	-0.15698	-0.052502	-0.026179	0	-0.38008	-0.2643	-0.38415	-0.40228	-0.36151	-0.5422	-0.60081	-0.44078	0	0.0096388	-0.050104	-0.18586	-0.15096	0.083527	-0.37396	-0.46379	-0.41343	0	0.092927	-0.091692	-0.025857	0.056679	-0.14049	-0.091333	-0.23779	-0.25841	0	-0.12545	-0.078268	-0.16775	-0.38099	-0.61386	-0.50076	-0.57145	-0.62868	0	0.37716	0.11578	-0.019322
214.189	0	0.17025	0.090273	0.3411	0.34218	0.036866	0.048967	0.90377	0.17594	0	-0.026923	-0.014876	-0.1038	-0.20962	0.077865	-0.32227	-0.35633	-0.0033903	0	0.28015	0.17929	0.37327	0.33443	0.61366	0.26012	0.32946	0.38883	0	0.26199	0.17555	0.46478	0.17434	0.33658	0.26085	0.20118	0.10562	0	0.17908	0.00022103	0.46308	-0.01159	0.083442	0.20765	-0.041991	0.25353	0	0.81264	0.21189	-0.08573
214.894	0	-0.067924	0.18678	0.0046243	0.082368	-0.073744	0.073987	0.021345	0.081787	0	0.056997	-0.10208	-0.23264	0.041758	0.07832	0.016273	0.055225	-0.079258	0	-0.13794	0.026295	0.086465	-0.096045	0.024333	-0.0054432	-0.11757	-0.026855	0	0.16369	0.26805	0.15679	0.2965	0.095652	0.076102	0.21367	0.21188	0	0.039764	0.10933	-0.0095825	0.026889	-0.19467	-0.11767	-0.080009	-0.039391	0	-0.0085225	-0.023147	-0.28567
214.934	0	0.12538	0.18244	0.35268	0.38857	0.031762	0.38591	0.058485	0.13102	0	-0.33044	0.12296	-0.23887	-0.23689	-0.26561	-0.52568	-0.40172	-0.75856	0	0.054611	0.086588	-0.095016	0.29407	-0.13223	0.20297	0.17729	0.147	0	-0.095875	-0.038614	0.087193	0.019797	-0.069561	-0.023006	-0.17106	-0.1109	0	0.13653	0.56921	0.5623	0.39591	0.31839	0.051713	-0.066885	0.16813	0	0.010622	0.094229	0.011396
215.033	0	0.28477	0.41467	0.19133	0.4388	0.34003	0.33053	0.18796	0.19893	0	0.0439	0.013306	-0.16231	-0.10097	-0.26135	-0.21188	-0.28445	-0.42126	0	-0.035412	0.031118	-0.50269	0.03988	-0.063163	-0.11542	-0.091929	0.022266	0	-0.17555	-0.07607	0.018042	-0.74518	-0.3948	-0.45298	-0.54122	-0.32879	0	-0.057299	0.0099239	-0.2222	-0.22608	-0.44453	-0.4738	-0.48514	-0.34329	0	0.13275	0.21801	0.037634
215.089	0	0.16893	0.32981	0.06074	0.27082	0.1478	0.18409	0.24206	0.15823	0	0.19587	0.098657	0.0088264	-0.01457	-0.064791	-0.14864	-0.24514	-0.21773	0	-0.40909	-0.018775	-0.30444	-0.05173	-0.21003	-0.34613	-0.20013	-0.24524	0	-0.26098	-0.1392	-0.13345	-0.10263	-0.32747	-0.48268	-0.31288	-0.43591	0	-0.016954	0.011373	-0.12772	-0.11889	-0.35662	-0.32859	-0.4225	-0.29137	0	0.048618	0.047893	-0.16498
215.126	0	0.25763	0.32314	0.020924	0.31875	0.24202	0.13762	0.28727	0.17867	0	0.18424	0.083348	0.18066	0.099884	0.087014	-0.10384	0.0033028	-0.003078	0	0.025923	0.2044	0.1181	0.080953	0.40029	-0.018989	-0.0073327	0.10827	0	0.078022	-0.13461	0.019514	0.050464	-0.09985	-0.33574	-0.19868	-0.23345	0	-0.13972	-0.024643	-0.22453	-0.16285	-0.16471	-0.31665	-0.41475	-0.50496	0	-0.070723	0.065637	-0.066627
215.162	0	0.42978	0.30134	0.033158	0.31206	0.45998	0.13297	0.40898	0.23928	0	0.28494	0.2638	0.27175	0.10734	0.22813	-0.0042378	0.076382	0.092278	0	0.058986	0.061841	-0.046343	-0.021274	0.29239	-0.032067	0.052899	-0.23005	0	0.0019712	-0.12453	-0.024423	-0.063654	-0.085755	-0.34708	-0.31644	-0.27924	0	-0.069548	-0.097893	-0.21518	-0.0028596	-0.15757	-0.2203	-0.49074	-0.32382	0	-0.14492	-0.0085368	-0.19644
215.215	0	0.45534	0.50204	0.1985	0.54388	0.43988	0.3946	0.32608	0.27722	0	0.2003	-0.0060443	-0.14196	-0.18005	-0.24056	-0.22446	-0.36138	-0.35153	0	-0.45858	0.23451	-0.23556	0.036642	-0.092423	-0.057361	-0.067633	-0.038463	0	-0.29034	-0.242	-0.10405	-0.49599	-0.18516	-0.61322	-0.50691	-0.46281	0	-0.012935	0.056561	-0.20857	-0.11435	-0.37811	-0.49735	-0.53028	-0.26923	0	-0.012935	0.14046	-0.09264
215.248	0	0.28561	0.36974	0.024195	0.28164	0.19411	0.11036	0.29597	0.21179	0	0.067296	0.1073	-0.23905	-0.13081	-0.053952	-0.34394	-0.20917	-0.29824	0	-0.53466	0.23117	-0.2922	0.14886	-0.11317	-0.061253	0.0041288	-0.090706	0	-0.26119	-0.28456	-0.10602	-0.78753	-0.24404	-0.34377	-0.72548	-0.39233	0	-0.10409	-0.074047	-0.13515	-0.13896	-0.44438	-0.60954	-0.46077	-0.50059	0	0.025211	0.14993	-0.101
215.273	0	0.42431	0.31281	0.32967	0.40316	0.051948	0.31203	0.49508	0.19849	0	0.076938	-0.061475	0.076574	-0.11844	0.035853	-0.11249	-0.18732	-0.093718	0	-0.49533	0.18604	-0.22386	-0.075611	-0.10553	-0.22002	-0.015364	-0.17516	0	-0.35314	-0.19888	-0.22185	-0.53676	-0.3091	-0.37197	-0.43016	-0.52299	0	-0.018488	0.0061212	-0.049071	-0.034567	-0.23003	-0.36632	-0.46243	-0.29172	0	0.0046586	0.15929	-0.18522
215.303	0	0.39591	0.3829	0.31284	0.41579	0.22254	0.21994	0.29057	0.27754	0	0.22124	0.10018	-0.07662	-0.042007	-0.26163	-0.089938	-0.21472	-0.18962	0	-0.47896	0.23746	-0.23341	-0.25185	-0.06738	-0.019045	-0.15046	-0.04834	0	-0.10213	-0.093828	-0.0020884	-0.43495	-0.11143	-0.22274	-0.27346	-0.34416	0	-0.2393	-0.03406	-0.18881	-0.32414	-0.71982	-0.5199	-0.63792	-0.34785	0	0.072656	0.14876	0.049617
215.339	0	0.043606	0.15476	-0.042343	0.14465	-0.07721	0.037992	0.14225	-0.014771	0	0.19091	-0.030395	-0.10375	-0.058996	-0.31108	-0.12475	-0.18078	-0.1829	0	-0.3201	0.29856	-0.088386	0.044084	0.11752	-0.056682	0.075514	0.15045	0	-0.21659	-0.30031	-0.024306	-0.42699	-0.23624	-0.31311	-0.36488	-0.2807	0	0.20681	0.11238	0.00057774	-0.05017	-0.49997	-0.449	-0.24831	-0.35747	0	0.095583	0.12677	-0.069237
215.935	0	1.4132	1.0056	1.7057	0.7825	0.32082	0.71705	0.73537	1.4248	0	0.79677	0.62196	0.48387	0.39798	0.8939	0.33093	-0.15218	-0.05537	0	0.15918	-0.074935	0.72266	0.65541	0.38857	0.54111	-0.31157	0.73441	0	0.32966	-0.94805	0.20484	-0.18298	0.10105	0.39806	-0.7617	0.64523	0	-1.0465	0.21562	-0.26346	0.58927	-0.21138	-0.51599	-0.13877	-0.45734	0	-0.73861	-0.8237	-0.24539
215.962	0	-0.1055	-0.090941	-0.28398	-0.24632	-0.097212	-0.06728	-1.2338	-0.97026	0	0.39741	0.40256	0.71553	0.015162	0.30516	0.24616	-0.33399	-0.37938	0	0.22644	0.37022	-0.38046	0.11468	0.46078	-0.10286	-0.091549	-0.035447	0	0.031808	-0.639	-0.35984	-0.29721	0.0014156	-0.30741	-0.51559	-0.53012	0	-0.20983	0.060219	-0.13359	-0.073367	0.18787	-0.63518	-0.3727	-0.85075	0	0.072896	-0.041304	0.31891
216.036	0	0.39694	0.51587	0.27824	0.45002	0.39906	0.4511	0.25204	0.4029	0	0.22462	0.096717	-0.13275	-0.052141	-0.1635	-0.19693	-0.19679	-0.31761	0	0.11146	0.13348	-0.47163	0.048311	-0.034781	-0.069393	-0.12101	-0.14423	0	-0.23425	-0.023472	0.027632	-0.31031	-0.11911	-0.42809	-0.36772	-0.23378	0	-0.030281	0.065111	-0.20005	-0.062249	-0.33026	-0.39789	-0.34131	-0.36762	0	0.066251	0.16762	-0.021614
216.07	0	0.25312	0.28497	0.20766	0.33205	0.18641	0.27799	0.24085	0.17071	0	0.077387	0.011961	-0.12962	-0.13727	-0.14397	-0.17696	-0.2692	-0.20737	0	-0.12185	0.19091	-0.36168	0.020692	-0.069188	-0.2206	-0.11127	-0.22133	0	-0.056822	-0.032764	-0.025153	0.038674	-0.15722	-0.3412	-0.53099	-0.20102	0	0.10181	0.053691	-0.075308	-0.086578	-0.33738	-0.31794	-0.36599	-0.18987	0	0.031294	0.15296	0.036745
216.085	0	0.39282	0.53746	0.44666	0.3785	0.38068	0.57533	0.38541	0.5095	0	0.10213	0.061053	0.033749	-0.04753	0.080168	-0.079758	-0.084883	-0.19409	0	-0.3344	0.29787	-0.24172	0.0053114	-0.046773	-0.50156	-0.092005	-0.55641	0	0.09327	0.1537	0.11207	-0.41663	-0.0063655	-0.099429	-0.4396	-0.19028	0	-0.08988	-0.13342	-0.1038	-0.2048	-0.0796	-0.35191	-0.46679	-0.45962	0	-0.016986	-0.040935	0.11572
216.135	0	0.42518	0.4557	0.14608	-0.033334	0.093345	0.2312	0.20499	0.13836	0	0.12721	0.14268	0.05608	0.056123	0.087153	0.082595	-0.39096	-0.17518	0	-0.1258	0.3296	0.038451	-0.13678	0.28945	-0.24937	0.07196	-0.033206	0	0.23346	0.021348	0.18464	0.2804	0.33165	-0.056939	0.20246	-0.28703	0	-0.14883	0.06599	0.19728	0.15284	0.010697	0.23618	0.45269	0.72975	0	-0.11927	0.0069991	-0.21821
216.165	0	0.22838	0.31645	0.2622	0.15598	0.2065	0.43248	0.53354	0.090564	0	-0.29011	-0.24379	0.1549	-0.08522	-0.17833	-0.11581	-0.36505	-0.15903	0	-0.15666	0.41431	0.19178	0.22197	0.47863	0.060229	0.36345	0.13704	0	0.14007	-0.1048	0.025143	-0.11459	-0.25709	-0.17644	-0.27848	-0.083637	0	-0.14589	-0.19311	-0.29187	0.19134	-0.59136	-0.07083	-0.12152	0.19124	0	0.16698	0.1547	0.28359
216.909	0	0.0083223	-0.23076	-0.27813	-0.29958	-0.47712	-0.085075	-0.32593	-0.1519	0	0.13047	-0.13046	-0.2051	0.36732	-0.23102	0.30534	-0.008289	0.0043391	0	-0.38352	-0.27713	-0.25558	-0.091556	-0.35214	-0.32085	-0.26684	0.063736	0	-0.23587	0.25671	-0.039724	0.34974	-0.41046	0.00076376	-0.63823	-0.28899	0	-0.051003	0.49152	-0.16495	-0.15152	-0.01123	-0.062854	-0.069278	-0.15913	0	0.18103	0.65225	0.36241
216.927	0	-0.23956	-0.19257	-0.21516	-0.2071	-0.20748	-0.10133	-0.16176	-0.02354	0	-0.077963	-0.12493	-0.18898	-0.084013	-0.17799	-0.18481	-0.40367	-0.23335	0	0.0082691	0.30527	0.31015	0.30304	0.21075	-0.0084705	0.10588	0.10566	0	-0.11732	-0.084573	-0.074423	-0.048542	-0.2688	-0.45099	-0.6582	-0.24784	0	-0.13309	-0.069542	-0.3771	-0.37472	-0.46255	-0.41425	-0.6243	-0.6678	0	0.018773	0.18533	-0.075598
216.983	0	-0.33474	-0.13774	-0.20221	-0.23348	-0.16117	-0.153	-0.1387	-0.082257	0	0.091264	0.010193	0.047426	0.11497	0.05279	-0.074158	-0.095008	-0.062157	0	0.23947	0.25691	0.33065	0.26811	0.12704	0.0619	0.20745	0.20029	0	-0.31833	-0.20082	-0.32487	-0.095365	-0.44541	-0.50603	-0.67321	-0.35128	0	-0.15145	-0.049971	-0.24331	-0.32705	-0.48335	-0.40306	-0.59853	-0.47342	0	0.019484	0.12023	-0.16852
217.03	0	0.26882	0.44792	0.19401	0.40505	0.32599	0.31386	0.16727	0.2071	0	0.096378	0.0062678	-0.18499	-0.1026	-0.21414	-0.25682	-0.26797	-0.3973	0	0.055864	0.036339	-0.18934	0.073182	-0.044312	-0.11236	-0.15184	0.062274	0	-0.12725	-0.073949	0.018695	-0.71548	-0.36381	-0.41697	-0.51234	-0.30075	0	-0.092884	-0.013861	-0.25373	-0.22692	-0.44598	-0.55474	-0.51414	-0.3479	0	0.06719	0.12525	-0.035454
217.107	0	0.28657	0.29555	-0.021566	0.23338	0.2455	0.2565	0.28225	0.1889	0	-0.19752	-0.24717	-0.011282	-0.28919	-0.246	-0.36205	-0.47219	-0.39507	0	-0.20846	-0.06113	-0.052522	-0.084092	0.03006	-0.14307	0.032776	-0.1417	0	0.019999	-0.042056	-0.056933	0.024295	-0.011474	-0.32047	-0.25935	-0.25088	0	-0.19644	-0.17981	-0.2689	-0.040265	-0.30885	-0.30566	-0.31138	-0.3456	0	-0.079016	0.024748	-0.093587
217.174	0	0.12957	0.12249	-0.15063	0.0037176	0.10074	0.15639	0.25472	0.0477	0	0.16272	0.11944	0.11353	0.031666	-0.021	-0.10886	-0.13831	-0.073763	0	-0.17622	0.14587	-0.090121	0.065911	0.092398	-0.033959	-0.060048	0.14783	0	-0.013637	-0.10604	-0.23638	-0.23951	-0.12832	-0.44635	-0.24889	-0.33603	0	-0.17792	-0.27574	-0.11069	-0.20347	-0.55419	-0.43565	-0.42239	-0.50642	0	-0.16007	-0.050775	-0.24291
217.212	0	0.28825	0.34514	0.086426	0.20203	0.36187	0.33495	0.27055	0.1685	0	0.026597	0.068382	-0.21356	-0.14602	-0.1954	-0.32077	-0.21747	-0.32496	0	-0.40255	0.034522	-0.35348	0.10681	0.017467	-0.068436	-0.16729	-0.023214	0	-0.28035	-0.1599	-0.26029	-0.45263	-0.36108	-0.26936	-0.71872	-0.40136	0	-0.076549	0.040925	-0.10946	-0.21315	-0.36184	-0.50016	-0.53595	-0.46014	0	0.092276	0.10858	0.021023
217.253	0	0.17963	0.3208	-0.017632	0.23507	0.15427	0.36769	0.16478	0.29076	0	0.0099872	-0.020677	-0.17962	0.0057142	-0.067655	-0.26239	-0.19754	-0.223	0	-0.44856	-0.039746	-0.19537	0.0018192	-0.022368	-0.065761	-0.095888	0.19623	0	-0.25339	-0.21636	0.003899	-0.49648	-0.48604	-0.22094	-0.73059	-0.34216	0	-0.018023	-0.032969	-0.20876	-0.43263	-0.40007	-0.30136	-0.56255	-0.58303	0	-0.078563	0.19122	-0.048839
217.296	0	0.10976	0.22704	-0.11176	0.26089	-0.029115	0.23404	0.16501	0.13399	0	0.16648	-0.048999	-0.13653	-0.018869	0.19155	-0.29604	-0.23788	-0.03902	0	-0.15016	0.018622	0.34165	0.17509	0.24467	-0.032931	0.25859	0.33113	0	-0.073552	0.053866	-0.079965	-0.24425	0.21416	-0.24161	-0.45208	-0.21	0	0.022974	0.066519	-0.22178	-0.28822	-0.4681	-0.25103	-0.29948	-0.43776	0	0.097508	0.26479	0.004042
217.452	0	-0.60581	-0.24147	0.37816	0.49617	0.16014	0.065229	-0.27739	-0.31197	0	0.49434	0.43137	0.69842	0.55469	-0.54007	-0.60705	-0.064873	0.041817	0	0.44411	1.1547	0.45958	-0.077222	0.64893	1.1109	0.78234	1.0869	0	0.32307	0.18102	0.20225	0.55282	-0.15144	-0.26019	-0.013855	-0.15517	0	-0.83513	-0.085529	-1.0424	-0.45858	-0.41964	-0.6596	-0.95614	-0.61097	0	1.1612	0.935	1.1831
217.927	0	-0.13258	-0.36543	-0.47427	-0.54822	-0.26945	-0.093013	-0.20169	-0.1596	0	0.057125	-0.079884	-0.10764	-0.1104	-0.18564	-0.2356	-0.55919	-0.34375	0	-0.32025	-0.31439	-0.19029	-0.070629	-0.024066	-0.53032	0.12004	-0.038936	0	-0.20812	-0.26763	-0.095099	-0.36393	-0.27389	-0.23833	-0.27904	-0.55075	0	0.18643	-0.013341	-0.20429	-0.1263	0.092389	-0.5137	-0.13974	-0.23581	0	-0.073974	-0.26847	-0.15797
217.958	0	-0.043356	-0.14577	-0.26938	-0.78131	-0.20809	-0.66671	-1.1129	-0.90313	0	0.3888	0.25312	0.35484	0.97789	0.21588	-0.064716	0.21066	0.24384	0	-0.049261	0.045774	0.3052	-0.56803	-0.208	-0.43828	0.23916	-0.50816	0	0.51458	0.78344	0.5807	0.67463	0.44955	0.41804	0.47727	-0.13884	0	-0.19744	-0.10823	-0.32487	-0.10122	-0.20095	-0.67109	-0.27036	-0.13139	0	0.77205	1.0737	0.87941
218.033	0	0.192	0.26018	0.056354	0.24224	0.15385	0.2065	0.084731	0.07387	0	0.22025	0.1577	-0.033154	0.023301	-0.041338	-0.1607	-0.15947	-0.22632	0	0.027428	0.16411	-0.41902	0.10128	-0.091445	-0.1143	-0.053105	-0.040182	0	-0.17952	0.036673	0.018313	-0.53381	-0.33377	-0.33324	-0.37142	-0.27605	0	-0.076522	-0.0024135	-0.19433	-0.3487	-0.34005	-0.53633	-0.42319	-0.38934	0	0.089493	-0.011327	-0.094091
218.066	0	0.16299	0.36332	0.51306	0.52558	0.30684	0.63225	0.6582	0.59085	0	0.3554	0.47552	0.30994	0.23713	0.36666	0.27281	0.21926	0.17149	0	-0.24153	0.11506	-0.21424	0.13462	0.030396	-0.17104	0.15494	-0.27716	0	0.11913	0.062427	0.099817	-0.14476	-0.057099	-0.18402	-0.15406	-0.14619	0	-0.10783	-0.076858	-0.047046	-0.23608	-0.73203	-0.39396	-0.28524	-0.28351	0	-0.20045	-0.18194	-0.11027
218.084	0	0.24087	0.66338	0.86522	1.1027	0.95825	1.1264	1.0601	0.97103	0	-0.095028	-0.12754	-0.10737	-0.25433	0.030695	-0.015583	0.10907	-0.091536	0	-0.067674	-0.11611	-0.091769	0.18918	0.19529	-0.10493	0.28724	0.082477	0	-0.16812	-0.21544	-0.13525	-0.286	-0.19005	-0.20607	-0.39122	-0.16328	0	0.10091	0.028518	0.040952	-0.13539	-0.094971	-0.22005	-0.16349	-0.08958	0	-0.11979	-0.066003	-0.070474
218.103	0	0.60861	1.9125	3.1815	3.4846	3.2522	3.4606	3.2762	2.7541	0	0.23972	0.16732	0.29608	0.19661	0.59046	0.65044	0.74063	0.96518	0	0.032211	0.39363	0.11599	0.16788	0.2384	0.076821	0.3997	0.2226	0	0.099827	-0.0065183	-0.020859	0.51836	0.18171	0.094221	0.23476	0.043468	0	-0.11519	0.044947	-0.024197	0.15138	-0.040285	0.22075	0.60195	0.64665	0	0.10818	-0.12076	-0.19688
218.16	0	0.23728	0.98462	1.5225	1.8165	1.7714	1.6674	1.9189	1.6211	0	-0.1104	-0.31687	-0.29147	-0.66982	-0.059206	0.0054642	-0.26497	-0.12443	0	0.3402	0.66672	0.010562	0.43284	0.46104	0.26004	0.8007	0.22645	0	0.15803	-0.17274	0.1579	0.23228	0.12245	0.11131	0.12271	-0.24135	0	-0.10171	-0.011485	0.022701	-0.3045	-0.57786	-0.32071	-0.32698	-0.28122	0	-0.085351	-0.31686	-0.5663
218.858	0	-1.6855	-1.6955	-1.4117	-0.80448	-1.308	-1.8685	-2.9918	-2.0246	0	-1.0807	-0.79998	-1.1951	-0.50799	-1.0822	-0.45144	-0.62605	-0.84034	0	0.81883	-0.2263	1.2655	0.29028	1.0103	0.60906	0.60463	0.27524	0	0.17784	-0.20027	-0.25024	1.1278	-0.40863	-0.20769	-1.472	0.41024	0	0.47796	0.25667	0.11313	-0.57445	0.84419	-0.13237	1.37	1.0539	0	1.4842	1.8148	2.0525
218.902	0	-0.068988	-0.024202	0.040782	-0.14236	0.17075	-0.023684	0.11073	-0.0070945	0	-0.13858	-0.17632	-0.20866	-0.14611	-0.13111	-0.032506	0.11775	-0.14832	0	0.07745	0.10954	0.039836	-0.029315	0.002334	0.13216	0.13307	0.097487	0	0.27359	0.20418	0.12501	0.072319	0.089761	0.10446	0.27109	0.29519	0	0.12141	0.15479	0.055426	0.091188	0.016468	0.029093	0.21772	0.14104	0	0.016855	0.077198	0.062854
218.93	0	-0.33553	-0.067933	-0.11118	0.0098806	-0.31524	0.015582	-0.075103	-0.12588	0	0.0045157	0.13242	-0.19475	-0.023983	0.012001	-0.14242	-0.13245	-0.30993	0	0.047658	0.039005	-0.065941	-0.027337	-0.10748	-0.046536	0.029547	-0.01918	0	0.043854	0.22018	0.15232	0.04336	-0.077181	0.035655	0.079926	0.10248	0	0.15825	0.38474	0.27595	0.30677	0.18228	0.13538	-0.0017416	0.23135	0	0.21696	0.1865	0.048513
218.982	0	-0.034594	0.083941	0.021301	-0.11668	-0.10414	-0.046943	-0.013816	0.059931	0	-0.098289	0.19197	-0.093556	-0.051614	0.088465	0.016589	-0.0084363	-0.1358	0	0.093521	0.19435	0.16111	0.1731	0.12994	0.17509	0.16746	0.19375	0	-0.12419	-0.15759	0.080754	0.004408	-0.07862	-0.04238	0.038685	0.084521	0	-0.086028	0.18136	0.06271	-0.025198	0.064643	0.049249	0.11542	0.028886	0	0.16033	0.13819	0.25097
219	0	-0.046868	-0.15941	-0.33421	-0.21845	-0.30487	-0.16651	-0.24817	-0.17692	0	0.098623	0.071418	-0.038829	0.085608	0.11136	-0.045254	0.021113	-0.19733	0	-0.085354	-0.038711	0.011635	-0.019732	-0.12132	0.011972	-0.010079	0.002419	0	0.15656	0.11798	0.042932	0.15902	0.0070736	0.045363	0.1919	0.17247	0	0.083743	0.1009	0.090652	-0.0065118	0.030244	-0.012186	-0.077079	0.052736	0	0.02079	0.049967	0.053099
219.042	0	0.2309	0.18169	0.19422	0.34817	0.30487	0.33332	0.41012	0.16585	0	0.19157	0.17807	0.080114	-0.018886	0.087636	0.19169	-0.065632	-0.12091	0	-0.047544	0.21121	-0.11821	0.083367	0.076164	-0.10665	0.18288	-0.0044407	0	0.25458	-0.00080678	0.074467	0.10286	0.011877	0.091627	0.14664	0.18104	0	0.002828	0.13266	0.025803	-0.10244	0.038412	-0.11603	-0.22517	-0.054685	0	-0.12735	-0.039887	-0.081432
219.088	0	1.0167	0.34504	0.19869	0.39829	0.76403	1.0198	0.92197	0.66253	0	-0.035057	0.22755	0.13562	0.054646	0.1719	-0.16346	-0.21936	-0.044945	0	0.4041	0.47695	0.3004	0.4195	1.0936	0.57516	1.0692	0.48261	0	0.40439	-0.0035747	0.21443	0.25127	0.09906	0.040108	0.076046	0.14181	0	-0.21968	-0.1037	0.065564	-0.0072626	-0.34172	0.12466	-0.21237	0.23493	0	-0.0051297	-0.0077851	0.018081
219.123	0	0.44252	0.54886	0.79315	0.77517	1.0849	0.97945	1.2581	0.81468	0	-0.020611	0.47371	0.66219	-0.061241	0.71816	0.12959	-0.036064	0.44777	0	0.28429	0.26654	0.21046	0.34698	0.57353	0.62074	0.26449	0.35552	0	0.59881	0.02632	0.51619	0.36652	0.14272	0.16424	0.49062	-0.21114	0	0.31402	0.1068	-0.091188	-0.32179	-0.16334	-0.24048	-0.28435	0.80722	0	-0.10201	-0.16863	0.32969
219.176	0	0.042873	-0.13563	-0.060795	0.20961	0.18652	0.11917	0.52722	-0.072537	0	-0.12438	0.15087	-0.067371	-0.27687	-0.15188	-0.19522	-0.28242	0.1128	0	0.45573	0.46336	0.41686	0.36108	0.61049	0.45409	0.54009	0.57886	0	0.07715	-0.047604	-0.066626	0.20086	-0.08609	0.20852	0.39707	-0.08217	0	-0.11218	-0.17245	-0.07304	-0.089033	-0.07617	0.18275	0.32555	-0.017477	0	-0.20758	0.08687	-0.39917
219.931	0	-0.40818	-0.37044	-0.35564	-0.73266	-0.10583	-0.32536	-0.61269	-0.14378	0	0.37196	-0.31268	0.17349	-0.32683	-0.02701	-0.44292	-0.37158	-0.49663	0	0.059097	0.4447	-0.039152	-0.11923	-0.44707	0.56995	0.31114	0.40581	0	-0.015409	-0.22834	-0.75964	-0.87722	-0.49272	-0.10891	0.02191	0.098751	0	-0.52858	0.053643	-0.093303	0.55499	0.054834	0.17861	-0.5974	-0.45482	0	-0.92136	-0.44917	-0.18481
220.007	0	0.72443	-0.16331	0.036465	0.031512	0.0097432	0.018746	0.26805	0.57914	0	0.52973	0.80722	0.66752	0.48661	0.64244	0.76046	1.138	0.49741	0	-0.42719	-0.23423	-0.36148	-0.35612	0.23146	-0.24467	0.13045	-0.12771	0	-0.12407	-0.33174	-0.032153	-0.15798	-0.17239	-0.41905	0.013298	0.045133	0	0.063544	-0.055474	0.37072	0.66252	0.34469	0.25179	0.81525	1.0827	0	0.47516	-0.17948	0.43996
220.062	0	-0.6322	-0.24452	-0.066501	-0.27538	-0.58714	-0.29494	-0.29421	-0.95945	0	0.053851	0.3504	0.02476	0.087858	0.50668	0.14098	0.0010261	-0.04424	0	0.076172	0.40283	0.011809	0.32069	0.13913	-0.054389	-0.26645	-0.097254	0	0.18574	0.36498	0.0081057	0.52056	0.099684	-0.031536	0.16151	0.018538	0	-0.21942	-0.0093334	-0.33971	-0.090662	-0.16339	-0.16253	-0.33538	0.016658	0	0.24408	0.31565	0.13739
220.083	0	-0.1253	0.052636	-0.037607	0.043215	-0.35205	-0.057942	0.15256	0.0043378	0	0.16373	0.27111	0.15697	0.0023982	0.092643	0.030025	0.052711	-0.013062	0	-0.0013231	0.15262	-0.097882	0.12755	0.047223	0.010142	-0.10593	-0.052141	0	-0.027269	0.053903	-0.049125	0.28265	0.073846	-0.019155	-0.091137	0.15915	0	-0.13015	-0.35506	-0.066838	0.18686	-0.18644	-0.09054	-0.010523	0.25626	0	-0.15514	-0.1318	-0.013987
220.124	0	0.032705	-0.13207	-0.093351	0.19855	0.057097	0.37488	0.40391	0.174	0	-0.44813	0.073455	-0.07073	-0.28118	-0.12708	-0.43057	-0.15093	0.10062	0	0.067215	-0.078437	0.036779	0.020182	0.18504	0.31606	-0.058838	-0.085642	0	0.49365	0.2338	0.45874	0.38968	-0.059783	-0.0026647	0.31517	-0.21189	0	0.45068	0.46465	0.11138	0.087752	0.070036	-0.1355	0.19844	0.45043	0	-0.039909	0.044946	0.042988
220.147	0	-0.15206	-0.18021	0.16509	-0.20089	-0.092198	-0.098386	1.0856	0.45938	0	0.36171	1.3388	0.92369	1.1422	1.32	0.43087	0.54126	0.68447	0	-0.061296	-0.090139	-0.1787	0.137	0.13726	0.72439	-0.23243	0.46956	0	2.0393	0.64101	1.9174	0.806	0.23742	0.48449	0.86018	1.1074	0	-0.28021	0.026973	0.017448	0.29935	-0.0087235	-0.12774	-0.14775	0.03374	0	2.7532	0.25619	0.15545
220.177	0	-0.45567	0.12168	0.077029	0.073786	-0.11657	-0.18095	0.4008	-0.12786	0	0.22656	0.21157	-0.033145	0.20006	0.31208	-0.37448	-0.31529	0.018488	0	0.15477	0.31366	0.083891	0.50901	-0.23245	0.28367	-0.11859	0.32425	0	1.1036	0.66076	0.99118	0.68332	0.23742	0.67153	0.79559	0.67953	0	0.029085	0.12139	0.33654	0.40622	0.22082	0.0059153	0.2505	0.39232	0	-0.32396	-0.25609	-0.62567
220.855	0	-0.5121	-0.43791	-0.9412	-0.44641	-0.06073	-0.57687	-0.77073	-0.0033065	0	0.50851	0.057224	-0.41882	0.40736	-1.0711	0.44173	0.45208	0.25553	0	0.59168	0.45629	0.79909	0.07919	0.25512	0.59807	-0.18197	0.25001	0	0.38703	0.72239	0.19192	0.21686	0.60942	0.89232	0.39868	0.27053	0	-0.30744	-0.35664	-0.37442	-0.42141	-0.52129	-0.70376	-0.44965	-0.88093	0	0.32053	-0.046294	0.29249
220.899	0	-0.20318	0.079856	-0.28982	-0.067022	-0.090568	-0.079524	-0.044348	0.094637	0	0.047788	0.01878	-0.066353	-0.094077	-0.1045	-0.051084	-0.09805	-0.16497	0	-0.034321	-0.0080049	0.15372	-0.069688	-0.063104	-0.072604	-0.010885	-0.047457	0	-0.051152	-0.06817	-0.079293	-0.16789	-0.14332	-0.38392	-0.35758	-0.17691	0	-0.077811	-0.017017	-0.16335	-0.14641	-0.37663	-0.41191	-0.52305	-0.34206	0	0.058404	0.093216	-0.075249
220.957	0	-0.17014	-0.04309	-0.13	-0.052571	-0.06416	-0.0067306	0.017789	0.034839	0	-0.0091956	0.017371	0.051001	0.10148	-0.054464	-0.10748	-0.023913	-0.1256	0	0.035123	0.002606	-0.093757	-0.046946	-0.032681	-0.049031	-0.04673	-0.097119	0	-0.19374	-0.16568	-0.15637	-0.28671	-0.21508	-0.29828	-0.28889	-0.2682	0	-0.0086151	0.051977	-0.0094539	-0.12398	-0.26921	-0.26818	-0.41121	-0.13348	0	-0.00064349	-0.047157	-0.017678
220.996	0	-0.12235	-0.017159	-0.02448	-0.16536	-0.034159	0.10363	-0.022285	0.030354	0	0.11642	0.17937	0.17599	0.10906	0.11191	0.11499	-0.019596	-0.034231	0	0.11167	0.11939	-0.11959	-0.13121	-0.12044	-0.17897	-0.032405	0.010975	0	0.037427	0.076545	0.080279	-0.12285	-0.030946	0.15114	-0.043552	-0.016519	0	0.078735	0.28344	0.051151	0.092679	-0.15685	-0.1389	-0.076415	-0.065184	0	0.069057	-0.015602	0.15824
221.012	0	-0.2248	0.073475	-0.089048	0.11594	-0.27525	0.11482	-0.08321	-0.030013	0	-0.04695	0.19601	0.047529	0.019855	-0.05931	-0.32404	-0.14094	-0.29747	0	0.26065	-0.17984	-0.25125	-0.15385	-0.11749	-0.48043	-0.048976	0.13304	0	0.0718	0.2125	0.16312	-0.034288	0.0056528	0.075386	0.050314	-0.0045546	0	-0.12215	0.24133	0.057675	-0.23205	-0.16115	-0.30528	-0.16937	-0.25093	0	-0.18485	-0.27782	0.0080699
221.045	0	-0.028514	-0.084232	-0.068643	-0.15475	-0.097979	-0.1031	-0.10215	-0.0025835	0	-0.09402	-0.0060283	-0.092792	-0.058785	-0.16675	-0.19583	-0.13538	-0.19705	0	0.15961	0.24873	0.17411	0.1453	0.10879	-0.017252	0.046183	0.076447	0	0.046824	0.068792	0.060083	0.055385	-0.095773	-0.13393	-0.14888	-0.11331	0	-0.019568	-0.076889	-0.035409	-0.13123	-0.22441	-0.1618	-0.22176	-0.18121	0	0.059278	0.05395	-0.022909
221.081	0	0.70938	0.035141	-0.055355	0.022513	0.46978	0.2703	0.73173	0.20791	0	0.19586	0.090874	0.20436	0.31401	0.0040898	-0.096771	-0.16518	0.00089202	0	-0.033911	-0.051738	-0.12073	-0.10319	-0.14788	-0.089382	-0.14592	0.11621	0	0.029362	0.034747	-0.0039639	0.026366	-0.0012738	-0.017846	-0.15018	-0.13859	0	-0.46492	-0.44791	-0.48835	-0.051405	-0.87546	-0.17178	-0.53637	-0.55294	0	-0.067865	0.1974	-0.14182
221.117	0	0.25588	0.12374	-0.06351	0.12382	0.27065	0.052403	0.52418	0.1472	0	0.082805	0.2417	0.39062	0.12564	0.24439	-0.10953	-0.091391	0.060363	0	0.16363	0.15432	0.024567	-0.07019	0.24137	0.0045346	0.016086	0.023089	0	0.037753	0.051039	0.049484	-0.05027	-0.032289	-0.087565	0.00092627	-0.063302	0	-0.14847	0.079748	-0.069607	-0.26945	-0.55252	-0.0089674	-0.26184	-0.08009	0	-0.055788	0.011008	-0.026469
221.155	0	-0.16338	0.073209	0.18072	-0.022129	0.025022	0.18528	0.2676	0.81269	0	0.5171	0.51634	0.31244	0.76334	0.52145	0.13646	0.028367	0.23046	0	0.081008	-0.34856	-0.60297	-0.16862	-0.1822	0.077755	-0.26631	-0.059293	0	0.25246	0.36015	1.9114	0.43122	0.036567	0.34381	0.33127	0.75021	0	0.5879	0.65983	0.2093	0.83301	-0.22964	0.072952	-0.0507	0.09224	0	1.777	-0.18702	0.15357
221.334	0	-0.54925	-0.051403	-0.47307	0.19707	0.24921	0.22156	0.33019	0.74922	0	0.44288	-0.033047	0.47384	0.61386	-0.0783	0.23491	-0.84419	0.21702	0	-0.037334	-0.18309	-0.39491	-0.34373	-0.40352	-0.37067	-0.52982	0.19779	0	-0.32705	0.54604	0.97321	0.81311	0.76141	-0.062852	-0.0171	-0.28782	0	-0.11149	-0.19086	-0.33458	-0.24472	-0.48079	-0.64663	-0.23603	-0.87322	0	0.57134	-0.36324	-0.067156
221.906	0	0.076555	0.24265	0.25853	0.24814	0.67901	-0.018674	0.028806	0.38544	0	0.017823	0.22429	0.07946	-0.14813	0.28726	0.23727	0.017672	-0.1952	0	0.40032	-0.10379	0.42422	0.3485	0.55546	0.97648	0.7305	0.098957	0	0.41043	0.35408	-0.24383	-0.079208	0.22235	-0.14113	0.24413	0.056262	0	-0.52265	-0.47118	-0.92982	-0.58567	-0.20506	-0.54949	-0.12003	0.020834	0	-1.0119	-0.66773	-0.49196
221.987	0	-0.35467	-0.68388	0.64076	-0.39073	-0.35587	-0.037963	-0.78869	-0.56261	0	0.029848	-0.21829	-0.38274	-0.42015	0.07588	0.26286	0.082634	-0.16734	0	-0.51414	-0.1822	-0.87202	-0.37888	-0.48648	-0.3542	-0.41055	-0.088329	0	0.6095	0.67106	0.35714	1.0801	0.78405	0.59897	1.0669	0.51577	0	-0.036512	-0.099383	-0.094061	-0.2515	0.25506	-0.3228	-0.17361	0.058092	0	-0.30194	0.20304	0.1626
222.045	0	0.026512	-0.097711	-0.25131	-0.17012	-0.19661	0.011247	-0.12849	-0.10423	0	0.013057	0.023504	-0.022777	-0.038832	-0.055398	-0.020672	-0.046047	-0.22561	0	0.068475	0.23387	0.16451	-0.11705	0.0044682	-0.21001	0.14705	0.042882	0	0.030711	-0.037804	-0.040985	0.062496	-0.15157	-0.083238	-0.11707	-0.15428	0	0.0037155	-0.052354	-0.015651	-0.1109	-0.27536	-0.29573	-0.29814	-0.28554	0	0.019538	-0.068427	-0.081381
222.079	0	0.33108	0.073055	-0.12565	0.29533	0.37114	0.25589	0.5904	0.33318	0	0.26238	0.48892	0.41365	0.28539	0.34799	0.010687	0.12493	0.11353	0	0.024294	-0.24875	-0.12841	-0.058247	0.14685	0.085345	0.17039	-0.091428	0	0.085522	0.13245	0.025255	-0.039996	0.012441	0.064824	0.050782	0.14696	0	0.14699	0.072267	0.10576	0.43807	0.28762	0.071983	-0.072485	-0.089307	0	0.17631	-0.020677	-0.11666
222.158	0	-0.084526	0.45881	0.27207	0.45862	0.24162	0.62531	0.76593	0.69681	0	-0.10918	0.23546	0.056077	-0.030871	0.086431	-0.31122	-0.25794	-0.02026	0	0.64405	-0.27399	-0.41063	0.22604	-0.13978	0.13751	0.594	0.037555	0	1.7143	0.60477	2.3944	0.55728	0.26588	0.37987	0.77899	0.84684	0	-0.047677	0.5232	-0.18388	0.7592	-0.50654	0.048882	-0.17744	0.017274	0	1.3601	0.06948	-0.51966
222.852	0	-5.6343	-5.6343	-5.6343	-1.4433	0.72302	-1.2764	-3.2213	-5.6343	0	-4.2796	-4.2796	0.59024	0.97976	-4.2796	-4.2796	1.2622	-4.2796	0	-0.46456	-2.4453	0.0035094	-6.665	-6.665	-6.665	-6.665	-6.665	0	1.3748	4.1637	5.0122	2.2855	0	6.2261	5.9871	0	0	0	2.0443	0	5.3586	5.1592	3.9735	1.5574	0	0	1.0221	4.1506	5.9126
222.902	0	-0.12942	0.18696	-0.40675	-0.24068	-0.072386	-0.088069	-0.099841	0.1279	0	-0.16456	0.094215	-0.031313	-0.18863	-0.026771	-0.29129	-0.2225	-0.048959	0	-0.12171	-0.18749	-0.19878	-0.16708	-0.24208	-0.082997	0.031705	0.01995	0	0.38145	0.48169	0.37079	-0.038627	0.18107	0.33443	0.015777	0.25225	0	0.28117	0.33723	0.30351	0.13406	0.27426	-0.012088	0.12734	0.18521	0	0.16174	-0.10747	0.0050104
222.932	0	-0.012283	-0.1587	-0.09542	0.065825	0.025826	-0.047861	0.10401	0.11557	0	-0.2889	-0.070901	-0.21642	-0.29031	-0.18043	-0.23462	-0.26007	-0.40077	0	-0.012727	-0.048988	0.0030781	-0.14394	-0.17664	0.035949	0.061093	0.055441	0	0.14075	0.15364	0.11883	-0.15287	0.0025891	0.045156	0.14996	0.10394	0	-0.11757	-0.034456	0.054589	-0.093622	-0.11848	-0.065275	-0.30871	-0.069254	0	0.042342	-0.083662	0.051965
222.981	0	0.13347	0.12822	0.21298	0.18804	0.11238	0.23828	0.30015	0.26288	0	0.24151	0.085153	0.25896	0.31421	0.36371	0.26331	0.17585	0.012919	0	-0.13297	-0.20678	-0.19925	-0.29664	-0.21163	0.13644	-0.16755	-0.055638	0	0.13066	0.014083	0.09782	-0.10115	-0.0040199	-0.21723	-0.012194	0.036933	0	0.17763	0.23132	0.070677	0.1991	0.38106	0.027802	0.14421	0.13347	0	0.0094971	-0.24196	0.037501
223.02	0	-0.056466	0.14971	0.15728	0.18616	0.16161	0.14288	0.20948	0.26182	0	-0.032636	0.096826	0.16714	0.037115	0.025354	-0.022933	0.058755	0.13627	0	-0.15996	-0.13329	-0.24893	-0.14458	-0.09681	-0.14197	-0.034921	-0.066868	0	-0.10334	-0.15055	-0.086502	-0.22704	-0.04125	-0.17212	-0.054918	-0.13793	0	-0.024048	-0.040567	0.045586	-0.056035	-0.15787	0.060198	-0.074519	0.053666	0	-0.0024288	0.077666	-0.060204
223.055	0	0.15238	0.003503	0.091473	0.19626	0.27445	0.21191	0.169	0.21376	0	0.11967	0.16406	0.1	0.014925	0.051268	0.12548	0.15753	0.12177	0	-0.06767	-0.023628	-0.058454	-0.071526	-0.079036	-0.10503	0.059569	0.080675	0	0.072645	0.035895	0.021341	0.01159	0.14414	0.10466	0.15765	-0.024282	0	-0.069434	-0.0086943	-0.014109	-0.014707	-0.15736	-0.045358	0.035393	0.058598	0	-0.018755	-0.14281	-0.20154
223.095	0	0.32604	0.21626	0.22773	0.31924	0.14983	0.34267	0.25067	0.13881	0	0.021841	0.069205	0.25011	0.061737	0.080822	-0.043065	-0.079652	0.074523	0	-0.23858	-0.079969	-0.11455	-0.090992	0.22088	-0.15503	-0.12237	0.026315	0	0.095288	0.019205	-0.010956	-0.0060166	0.098918	0.040258	-0.01304	-0.066803	0	-0.096602	-0.14137	0.041939	-0.075044	-0.10171	0.1847	0.17364	0.2236	0	-0.058522	-0.13256	0.062966
223.134	0	0.025965	0.23825	0.16336	0.19883	0.2508	0.37088	0.31401	0.17691	0	0.070524	0.17501	0.22958	0.12861	0.20399	0.11697	0.13512	0.22834	0	-0.064449	0.20759	0.016685	0.1115	0.42115	0.20135	0.12886	0.07914	0	0.075671	0.14546	-0.052307	-0.044573	0.15602	0.096755	0.0013113	0.12227	0	0.20682	0.027013	0.23826	0.026734	0.15804	0.31612	0.27617	0.3416	0	0.13157	-0.067952	-0.053825
223.169	0	-0.018831	0.17868	0.0098492	0.0032195	0.21676	0.37239	0.5918	0.46139	0	0.55098	0.47372	0.5421	0.51501	0.37415	0.45258	0.30775	0.29324	0	0.14854	0.045211	0.093434	0.46173	0.53986	0.25363	0.4923	0.68736	0	0.30687	0.048724	0.33921	0.12511	0.28824	0.12326	0.28804	0.30966	0	0.34934	0.65393	0.48659	0.63979	0.65746	0.76233	0.63659	0.53452	0	0.34276	0.26696	0.22817
223.181	0	-0.034604	-0.10612	-0.27725	-0.075799	-0.096324	0.029418	0.18716	0.44042	0	0.3139	0.26135	0.53313	0.38771	0.40275	0.18591	0.16723	0.37762	0	0.22332	0.16544	0.0037864	0.50278	0.43321	0.039136	0.3748	0.47974	0	0.17658	-0.28663	0.19379	-0.05836	0.1106	0.12723	0.099909	-0.080517	0	-0.33161	-0.43725	-0.17343	0.11491	0.22143	0.4081	0.1178	-0.17497	0	0.19922	-0.089298	-0.088689
223.924	0	-0.17148	-0.082108	-0.058016	-0.044103	-0.51432	-0.33262	-0.30807	-0.36602	0	-0.26974	0.24054	0.20191	0.11229	-0.49616	-0.062314	0.14942	0.1106	0	-0.1771	0.62961	-0.0039546	0.50871	0.41559	0.20961	0.20277	-0.14563	0	0.4957	0.12939	0.43133	0.22296	0.37892	0.044149	0.39735	0.34247	0	0.046308	0.15136	0.20791	0.096098	0.25419	0.16667	0.44307	0.27224	0	0.54014	0.055601	0.024236
223.993	0	0.45575	0.39513	0.18379	0.3057	0.19967	0.56295	0.34807	0.29484	0	-0.30821	0.11676	-0.022153	0.0026536	0.42928	0.20925	0.17678	-0.061734	0	0.08787	0.25316	0.30392	0.19935	-0.30663	0.11193	0.7755	0.078153	0	0.65172	0.6774	0.026367	0.85653	0.78591	0.65574	1.5234	0.62809	0	0.10092	0.27269	0.039642	0.15175	-0.23858	-0.031561	-0.42336	0.0465	0	0.34256	-0.28835	0.21579
224.024	0	0.2144	0.064147	0.073584	0.10319	0.23165	0.065629	-0.0074487	0.093409	0	0.15897	0.24405	0.39767	0.076112	0.12279	0.27781	0.26458	0.28466	0	-0.067133	0.065136	-0.2015	0.049437	0.11587	0.12838	0.095391	0.21104	0	0.18082	-0.14516	0.03335	0.066114	-0.048464	-0.089322	0.18424	0.087734	0	0.022855	-0.19156	0.008481	0.15373	0.013408	-0.11568	0.16292	0.13167	0	0.069725	0.078598	-0.023109
224.093	0	0.098521	0.15451	-0.027872	0.24669	0.064131	0.2987	0.058489	0.027229	0	0.011433	0.057009	-0.015155	-0.16512	0.094067	-0.24341	-0.29092	0.023187	0	0.022149	0.11809	-0.021156	0.019514	-0.035573	-0.16636	0.11382	0.030274	0	0.19017	-0.015671	0.021979	0.10328	0.051731	-0.004225	-0.020267	-0.14333	0	-0.025995	-0.030341	0.057932	-0.0012073	-0.21647	-0.46583	-0.39987	-0.41168	0	0.11755	-0.077839	0.17511
224.847	0	0.56187	-5.2605	-5.2605	-2.6595	1.0332	0.65291	1.1399	1.5424	0	1.1657	0.53001	-0.35553	-0.81276	-5.8501	-1.4003	-0.36642	-5.8501	0	-0.69892	-1.0101	-0.9096	-0.27606	0.33512	0.12951	0.5121	-1.4968	0	-1.5749	-0.69727	0.05776	-6.8511	-0.54507	-6.8511	-0.052107	-1.4124	0	3.2485	0.4263	1.518	3.6247	2.0546	1.6175	2.0066	1.4137	0	-2.9457	-2.988	-0.80387
224.939	0	-0.012581	0.026886	-0.064921	-0.12002	-0.19473	-0.10761	-0.31906	-0.046762	0	-0.24437	0.085523	-0.17671	-0.023666	-0.16944	-0.20861	-0.30649	-0.29305	0	0.026754	0.17241	0.0026136	0.27949	0.16522	0.12501	0.15615	0.13547	0	0.061198	-0.034069	0.02275	-0.077506	0.037552	0.0076054	-0.026192	0.014192	0	-0.12118	0.23481	-0.04709	-0.039348	-0.028973	-0.020762	-0.1487	-0.019624	0	-0.16996	0.039292	0.12054
224.985	0	-0.080364	0.12043	0.31552	0.33934	0.34086	0.21826	0.28217	0.42	0	-0.18081	-0.2721	-0.21626	-0.18528	-0.23516	0.031682	0.2094	-0.0756	0	0.078742	0.18797	-0.12535	0.0055637	0.3954	0.14756	0.346	0.41047	0	-0.15021	-0.19102	-0.19613	-0.26195	-0.091028	-0.25031	-0.002962	-0.27416	0	-0.12225	-0.2618	-0.039824	-0.18453	-0.27712	0.08484	0.10792	0.017673	0	0.058623	-0.19671	-0.16967
225.01	0	-0.13231	-0.10977	0.027408	-0.0056712	-0.026595	0.098095	0.076955	0.11418	0	0.034136	-0.10118	-0.022784	-0.22046	-0.018407	-0.0036184	0.14787	-0.11413	0	0.053423	0.024509	-0.20248	-0.062779	0.13432	0.027546	0.089652	0.087935	0	-0.01564	-0.077458	-0.013351	-0.13507	0.019218	-0.016069	0.14536	-0.25888	0	-0.19272	-0.38569	-0.10109	-0.25749	-0.16952	0.11102	0.073483	-0.083475	0	-0.040458	-0.056334	-0.12849
225.036	0	0.10535	0.034583	0.21749	0.19528	0.19776	0.26288	0.18195	0.27975	0	-0.014352	-0.12803	-0.12299	-0.0089609	0.027677	0.048328	-0.095089	-0.0082694	0	0.038883	0.06096	-0.11575	0.019497	0.18792	0.13713	0.19982	0.25186	0	-0.19752	-0.063607	-0.18466	-0.15984	-0.039235	-0.09187	-0.034748	-0.18252	0	-0.18095	-0.22043	-0.055629	-0.039967	-0.020571	0.05779	0.13014	0.16034	0	0.058969	-0.048518	0.052432
225.062	0	0.56879	0.047933	0.011423	0.072597	0.65155	0.23926	0.48928	0.39324	0	0.083356	0.15873	0.15638	0.05869	0.093896	0.093684	0.093172	-0.08983	0	-0.13103	-0.010574	-0.21646	-0.26092	-0.067208	0.86442	-0.10664	-0.12389	0	0.040048	-0.030559	0.026958	-0.24511	0.041989	0.010183	-0.036607	-0.14083	0	-0.09399	-0.063539	0.010162	-0.25651	-0.21752	0.085977	-0.17282	-0.066624	0	0.21072	0.21417	0.16705
225.087	0	0.13643	0.12628	0.25583	0.14062	0.074167	0.16732	0.10588	0.16458	0	0.13707	-0.0034405	0.094959	0.015892	-0.045802	-0.033758	-0.090677	-0.084095	0	-0.076771	-0.13044	-0.099866	-0.01147	0.035203	-0.072781	0.0041226	-0.064546	0	-0.13813	0.0015559	-0.081757	-0.3504	-0.024364	-0.10868	-0.1477	-0.113	0	0.012586	-0.0059946	-0.13475	-0.10372	-0.28583	-0.2718	-0.2706	-0.14844	0	0.0089808	0.10225	0.026117
225.11	0	0.28605	0.16118	0.078961	0.082236	0.18729	0.10809	0.18713	0.28037	0	0.08594	-0.013326	0.12609	-0.11076	-0.037058	-0.079536	-0.099678	-0.12088	0	0.0072717	0.16914	0.072909	0.040258	0.13552	0.21678	0.21111	0.24589	0	-0.034695	-0.054041	-0.032445	-0.025097	-0.089517	-0.11481	-0.17592	-0.2424	0	-0.22105	-0.16711	-0.25215	-0.4351	-0.41773	-0.23255	-0.24705	-0.25495	0	-0.14742	-0.15977	-0.16877
225.147	0	0.51941	0.1924	0.37081	0.27157	0.5017	0.27025	0.53342	0.37764	0	-0.027747	0.029132	0.17708	-0.070211	0.07146	0.10893	-0.048708	0.013389	0	0.17216	0.054095	0.055585	0.022936	0.18257	0.19381	0.23676	0.18435	0	0.13531	0.054979	0.1827	0.044657	0.088271	0.24722	0.13145	0.005546	0	-0.15798	-0.057982	-0.073675	-0.30935	-0.014394	-0.12161	-0.14469	0.088225	0	0.063714	0.032133	-0.072894
225.186	0	0.32042	0.086611	0.14931	0.097121	0.22572	0.20551	0.54832	0.13637	0	0.09241	0.15111	0.057114	0.10903	0.20535	0.25808	0.2896	0.24486	0	0.06684	0.18127	0.18995	0.14577	0.31354	0.37063	0.66528	0.77694	0	0.31932	0.27089	0.39751	0.2692	0.52154	0.61285	0.39214	0.34975	0	0.1536	0.087762	0.24968	0.14915	0.1321	0.38561	0.36659	0.4577	0	0.12909	0.11081	-0.047041
225.944	0	-0.57817	0.2766	0.16469	-0.049532	0.45448	-0.25694	-0.87437	-0.87487	0	-0.056201	-0.59344	-0.17834	-1.2868	-0.087541	-0.1972	-0.39237	-0.33869	0	0.010497	0.11801	0.12991	-0.016401	0.14303	0.41053	0.15905	0.018099	0	0.0026335	0.01968	0.25404	0.10242	0.024269	0.038775	0.50162	-0.56814	0	0.40793	-0.47569	0.40464	0.29983	0.062856	0.22928	-0.0013452	0.11263	0	0.15485	0.78995	0.62677
225.99	0	-0.087471	0.02921	0.13332	0.18638	0.25741	0.099153	0.16945	0.32896	0	0.011038	-0.14678	-0.11289	-0.25357	-0.0035371	0.014055	-0.1806	-0.24342	0	0.068098	0.13158	-0.067561	-0.0089386	0.029513	0.014422	0.08799	-0.041848	0	0.29012	0.13623	-0.010923	0.10007	0.16954	0.008105	0.21584	-0.50212	0	-0.16522	-0.21769	-0.080468	0.0019768	-0.091284	-0.17421	0.016886	-0.30703	0	-0.06909	-0.24244	-0.23968
226.03	0	0.1755	0.76	0.98329	0.69017	0.62671	0.74917	0.60123	0.43874	0	-0.054686	0.10943	0.68494	0.37213	0.65556	0.20389	0.13732	-0.21427	0	-0.44598	-0.0063511	0.052187	0.33781	-0.077692	-0.50248	-0.52382	-0.71174	0	-0.22265	-0.015353	0.24576	0.57318	0.37382	0.22903	-0.095982	-0.33167	0	-0.42949	-0.076898	0.011156	0.047212	-0.15082	-0.42227	-0.81761	-0.6945	0	-0.3721	-0.099417	-0.10295
226.096	0	-0.25693	0.12395	-0.23666	0.14061	-0.015072	0.15939	0.079172	0.13366	0	0.0036632	0.0053488	0.068779	-0.030998	-0.0044695	0.015103	0.057773	-0.096106	0	-0.058108	-0.11172	0.072609	-0.015219	-0.12121	-0.13049	-0.056261	-0.066091	0	0.043997	0.023292	0.035371	-0.060741	-0.11714	-0.045336	-0.26796	-0.21621	0	0.075944	0.20876	0.079126	0.023709	-0.25283	-0.21399	-0.22889	-0.42908	0	-0.12399	-0.030244	-0.23932
226.149	0	-0.22785	0.11385	0.014811	-0.24123	-0.29907	0.019168	0.050223	-0.28922	0	0.077322	0.099733	0.19879	-0.042649	0.18854	0.25218	0.028518	0.22657	0	-0.0090543	0.40933	-0.076294	-0.12665	0.034211	-0.28346	-0.086737	-0.08394	0	0.21305	0.012245	0.059983	0.17773	0.063019	0.22764	-0.069185	-0.12556	0	0.010688	0.37025	-0.0057388	0.29097	0.2523	0.082152	0.08765	0.10884	0	-0.28463	-0.21996	-0.25954
226.182	0	-0.30222	0.27434	0.023913	0.13011	-0.33955	0.11166	0.1702	0.52917	0	-0.093899	0.14411	-0.052961	0.39073	0.58529	0.18979	0.078392	0.22004	0	0.4683	0.58852	0.48183	0.04696	0.38843	0.82983	0.42411	0.79657	0	0.16848	-0.35739	0.069304	0.081907	0.080668	0.17514	0.072835	-0.14455	0	-0.079244	-0.021331	-0.068991	0.022957	-0.10674	0.056623	-0.03837	0.036647	0	1.1345	0.084476	-0.2126
226.218	0	0.30317	-0.068261	0.45621	0.44652	0.10867	0.10121	0.45279	0.77591	0	0.031121	0.25137	0.38161	0.40879	0.78506	0.24611	0.19939	0.5083	0	0.35469	0.18404	0.48506	0.44704	0.79102	0.31822	0.66311	0.55692	0	-0.13123	-0.15986	0.24209	0.21506	0.090734	0.058517	0.48316	-0.17519	0	-0.8874	-0.044431	0.27761	-0.19181	-0.57704	-0.52489	-0.4893	-0.31025	0	0.070106	-0.57748	-0.48581
226.532	0	-0.58827	0.22617	-0.023535	-0.3436	-0.10372	0.15993	-0.92111	-0.55021	0	-0.69428	-0.23899	0.53799	0.6979	-0.35806	-0.17107	-0.10955	-0.9755	0	-0.61645	-0.40734	0.019041	-0.39531	0.24512	0.037521	-0.21279	-0.38384	0	-0.91034	-0.13014	0.13692	0.29145	0.29383	0.0093231	-0.29279	-0.923	0	-0.7098	0.18204	0.19475	0.36043	-0.64419	-0.43787	-0.63817	-0.718	0	-1.3602	-0.97585	-0.48307
226.936	0	0.061465	-0.34469	-0.28812	-0.62148	-0.08281	-0.050539	-0.24957	-0.084561	0	0.3128	-0.066566	0.29535	-0.13856	0.33276	-0.25907	0.032416	-0.18459	0	0.19838	-0.10276	-0.16832	-0.010692	-0.20626	0.057808	-0.14341	0.067829	0	0.29066	0.22401	0.11252	0.6109	0.45191	0.59242	0.099192	0.24274	0	-0.15461	-0.064168	0.068143	0.16218	0.084325	-0.069499	0.14615	0.14143	0	0.38652	0.26057	0.10583
226.979	0	0.13224	0.25262	0.15361	0.069987	0.2016	0.12557	0.21822	0.10148	0	-0.1934	-0.17593	-0.10816	-0.13466	-0.27728	-0.16518	-0.13462	-0.20163	0	0.036208	0.20178	-0.022526	0.013067	0.17249	0.30578	0.29479	0.10977	0	-0.2698	-0.27661	-0.24206	-0.38009	-0.10398	-0.19975	-0.043686	-0.54812	0	-0.17643	-0.041641	-0.0077324	-0.2242	-0.058182	-0.00071396	0.0014188	0.041807	0	0.054579	-0.0026755	0.068645
227.017	0	0.30488	0.40357	0.3024	0.25446	0.27149	0.39393	0.45388	0.55963	0	0.036837	0.017991	-0.17813	-0.021551	-0.0078165	-0.10217	-0.33347	-0.11278	0	-0.30249	-0.27317	-0.28095	-0.34417	-0.017717	-0.27549	0.059495	-0.076875	0	0.13742	0.048872	-0.19156	-0.078287	0.075717	0.056128	0.12089	0.012306	0	0.084641	-0.099618	-0.23139	-0.10965	-0.077739	-0.058191	0.15562	-0.050683	0	0.059428	-0.00056982	0.04466
227.034	0	0.22479	0.091475	0.065759	0.23157	0.33261	0.21063	0.42312	0.47799	0	-0.13883	-0.00082894	-0.023567	-0.14697	0.040991	-0.11035	0.04102	0.085916	0	-0.19951	-0.12641	-0.22443	0.090966	0.21173	-0.15417	-0.081092	0.23093	0	-0.26978	-0.22743	-0.18594	-0.4297	0.038198	0.0899	-0.0053986	-0.1413	0	-0.18117	-0.1708	-0.16811	-0.11777	0.043361	0.057592	0.057645	0.025591	0	0.023675	-0.12754	-0.1237
227.058	0	0.38471	0.28826	0.31956	0.15924	0.41597	0.41938	0.35547	0.30807	0	0.15793	0.23265	0.32763	0.13094	0.22642	0.28435	0.090197	0.23468	0	-0.14591	-0.11094	-0.2967	-0.2129	-0.084529	-0.24979	-0.16622	-0.092988	0	-0.077124	-0.14068	-0.15577	-0.15342	0.01794	0.0012405	-0.18469	-0.15845	0	-0.040774	-0.18437	-0.026953	-0.099351	-0.1242	0.062002	-0.043349	-0.015353	0	-0.17363	-0.29303	-0.32661
227.102	0	-0.047936	0.024432	0.084952	0.14909	0.12411	0.18064	0.15929	0.18499	0	0.11251	-0.089233	0.17148	-0.054355	0.052835	0.056966	0.041638	-0.011919	0	-0.20105	0.34007	0.15103	0.23481	0.29912	0.054659	0.30962	0.12398	0	-0.17259	0.049146	-0.076733	0.055037	0.022548	-0.020915	-0.23014	0.0087934	0	0.030709	0.028923	0.02846	-0.28129	-0.21301	-0.17763	-0.10867	-0.077997	0	0.067318	0.0036228	-0.0065919
227.139	0	-0.052051	0.16159	-0.16081	-0.074283	-0.15098	-0.32731	-0.48836	-0.66296	0	0.028861	-0.2287	-0.053558	-0.19262	-0.62688	-0.83022	-1.3592	-1.7057	0	-0.31506	7.3871e-05	-0.019612	0.0013902	-0.29775	-0.49197	-0.74781	-1.0989	0	-0.14746	-0.18219	-0.12934	-0.17585	-0.44014	-0.85308	-1.2417	-1.5825	0	-0.056141	0.04411	-0.23685	-0.26395	-0.62924	-0.93601	-1.2017	-1.5722	0	-0.033255	-0.0070058	-0.0017481
227.161	0	0.039215	0.086454	0.1223	-0.04319	-0.054743	-0.1616	-0.093238	-0.28883	0	0.16534	0.024656	0.1768	-0.18948	-0.31138	-0.58175	-1.114	-0.90475	0	-0.21875	-0.015079	-0.11658	-0.12391	-0.28753	-0.56509	-0.61629	-0.76778	0	-0.028078	-0.15563	-0.076775	-0.12282	-0.37257	-0.57498	-0.95123	-1.0393	0	-0.045921	-0.12494	-0.15662	-0.30948	-0.59003	-0.72105	-0.97994	-1.2221	0	-0.13498	-0.23427	-0.32068
227.202	0	-0.14812	-0.044881	0.018199	0.092591	-0.17426	-0.077937	0.063275	-0.20329	0	0.091931	0.097853	0.027307	0.016477	0.36209	0.014008	-0.17045	0.18946	0	-0.0042021	0.12871	0.020241	0.1363	0.31372	-0.02232	0.16651	0.1321	0	0.17609	-0.060271	0.15969	0.15652	0.11079	0.18526	0.07904	-0.043534	0	0.036937	0.17516	0.21806	0.17081	0.17727	0.1996	0.27274	0.17063	0	-0.09769	-0.11449	-0.13938
227.3	0	-0.12282	0.0017653	0.030061	0.038055	-0.064471	0.0099645	0.067272	-0.23242	0	-0.088226	-0.066225	0.021407	-0.0033035	0.050062	-0.097373	-0.40338	0.10039	0	0.1659	0.27176	0.16135	0.14689	0.41019	-0.012475	0.26599	0.29167	0	0.068612	0.066141	0.14326	0.059162	0.011355	0.074961	0.094674	-0.08436	0	-0.02199	0.036695	0.11281	0.028648	-0.071284	-0.0059732	-0.043361	-0.31806	0	-0.00088856	-0.13283	-0.052285
227.387	0	-0.1186	-0.15835	-0.15444	0.11815	-0.18168	-0.0047414	0.11768	-0.27415	0	-0.0093825	0.16182	0.19925	0.28873	0.5138	0.042543	-0.020739	0.10955	0	-0.064149	-0.034917	0.083241	-0.058345	0.088302	-0.33493	-0.089668	-0.14807	0	0.019676	-0.09678	0.14869	0.12687	0.19165	0.046466	0.20936	-0.13948	0	-0.042263	0.46536	0.49039	0.4582	0.19656	0.61061	0.43484	0.16535	0	-0.0035918	0.0018515	-0.20263
228.028	0	0.22551	1.803	1.7406	1.325	1.1277	1.454	0.71355	0.14929	0	0.3268	0.44467	0.13275	-0.11256	0.1937	0.65538	0.46871	0.46091	0	0.085182	-0.37887	-0.056711	0.32438	-0.095915	-0.072595	0.49023	-0.041929	0	0.43015	0.45857	0.13057	0.63883	0.11796	0.033863	0.25024	0.32985	0	-0.18237	-0.0051652	-0.11759	-0.21699	-0.15843	-0.055957	0.20753	-0.17182	0	0.15514	0.45607	0.04887
228.063	0	0.13942	0.40478	0.34658	0.53926	0.015746	0.63478	0.40784	0.1603	0	-0.041159	0.10289	0.08834	-0.22154	-0.18486	-0.16277	-0.19406	-0.25579	0	0.064649	0.26756	0.29339	0.20068	0.28913	-0.019675	0.064548	-0.051484	0	-0.10515	0.018173	0.053383	-0.024966	-0.14594	-0.28225	-0.12223	-0.25779	0	-0.043983	0.14934	-0.030012	0.033241	-0.14808	-0.16314	-0.2414	-0.15958	0	0.11698	-0.071665	-0.038185
228.099	0	0.39268	0.211	0.046467	0.22998	0.15499	0.37527	0.16693	0.12365	0	-0.012948	-0.022695	0.0085526	-0.026113	-0.068011	-0.18641	-0.19608	-0.35007	0	-0.14186	0.39306	0.07509	0.16036	0.3456	-0.30715	0.32316	-0.03574	0	-0.079288	0.0024563	-0.048743	0.19816	0.030695	-0.0021513	-0.28614	-0.15899	0	-0.069717	-0.025617	-0.10909	-0.29327	-0.35177	-0.34291	-0.29928	-0.29978	0	-0.026053	-0.067789	-0.10712
228.141	0	0.091378	0.24739	-0.0048546	0.057786	-0.1688	-0.13323	-0.20614	-0.43526	0	0.15297	-0.13801	0.10221	-0.12699	-0.52163	-0.71309	-1.1535	-1.5016	0	0.10859	0.42495	0.13433	0.1794	-0.25385	-0.38732	-0.43059	-0.87042	0	-0.075443	0.05521	-0.080421	0.07318	-0.20315	-0.75822	-0.94637	-1.3732	0	-0.16054	0.055778	-0.26526	-0.2023	-0.59069	-0.85389	-1.0552	-1.3621	0	0.15378	0.046264	-0.0041456
228.159	0	-0.07273	0.18052	-0.011921	0.038182	-0.16312	-0.27907	-0.46745	-0.55414	0	-0.0065837	0.08508	0.30899	0.01063	-0.18846	-0.45302	-0.58389	-0.73891	0	0.48674	0.21546	0.4317	0.19397	0.11814	-0.19617	0.070194	-0.41412	0	0.22804	0.01725	0.17137	0.013033	-0.22361	-0.54261	-0.74549	-1.1166	0	-0.10724	-0.1742	-0.10997	-0.31703	-0.6729	-0.67971	-0.91723	-1.0226	0	0.18944	0.04036	-0.1708
228.205	0	-0.15656	-0.01539	0.02434	0.16056	-0.15701	0.01494	0.061253	-0.12563	0	-0.10161	-0.040614	-0.045546	-0.033049	0.27992	-0.072751	-0.27492	0.1232	0	0.054317	0.14262	0.091771	0.17534	0.2615	-0.025205	0.22565	0.12964	0	0.10595	-0.098185	0.15165	0.18539	0.076889	0.16108	0.04805	-0.081594	0	0.055575	0.20787	0.43368	0.11417	0.17397	0.1558	0.29793	0.10108	0	-0.070465	-0.14185	-0.15068
228.255	0	-0.12568	0.031678	0.11655	0.16764	-0.28045	0.20274	0.075685	0.039381	0	0.082815	-0.16256	-0.010561	0.097986	0.24111	-0.11761	-0.26799	-0.0050674	0	0.20638	0.2205	0.15491	0.36128	0.32868	-0.0051683	0.017375	0.10476	0	0.043325	-0.0012069	0.038779	-0.084477	-0.035856	0.16949	0.087013	-0.073491	0	0.081605	-0.071045	0.016552	0.12896	-0.24652	0.13496	-0.059523	0.019066	0	-0.0063551	-0.19233	-0.10098
228.939	0	0.1474	-0.062477	-0.041126	-0.06544	0.41731	0.044058	0.43716	0.35583	0	-0.088138	2.8627e-05	-0.2977	-0.34038	0.051184	-0.49336	-0.30915	-0.35476	0	-0.17789	-0.31084	-0.52309	-0.58043	-0.53021	-0.33049	-0.20895	-0.41141	0	0.21582	-0.18403	0.083008	-0.042832	-0.22131	-0.20398	-0.12126	-0.22629	0	0.041987	0.012619	-0.080519	-0.02782	-0.16387	-0.14769	-0.2211	-0.25802	0	-0.20144	-0.0081779	0.024456
228.976	0	-0.025169	1.333	0.92828	-0.064816	0.16653	0.26851	0.11723	0.099039	0	-0.044176	0.015785	-0.14541	0.050193	0.076563	0.21971	0.2971	0.23468	0	-0.32361	-0.2431	-0.6433	-0.43225	-0.58615	-0.41207	-0.21206	-0.38845	0	0.31578	-0.01392	0.5496	0.18095	0.34593	0.54339	0.094698	0.49284	0	-0.40889	-0.20096	-0.22219	-0.31717	-0.48664	-0.21055	-0.47146	0.37474	0	-0.24037	-0.30833	-0.33764
229.011	0	0.60142	2.0097	1.7255	1.362	1.4637	1.5886	1.2712	0.9514	0	-0.26874	-0.24824	0.21968	0.42682	0.53799	0.96821	0.83784	0.53694	0	-0.10404	-0.1665	0.11862	0.16713	0.014923	-0.0030008	-0.09781	-0.14236	0	-0.026097	0.027634	0.4441	0.39289	0.43866	0.3567	0.067353	0.23172	0	-0.32703	-0.085433	-0.089663	-0.17278	-0.43092	-0.36538	-0.46811	-0.5365	0	-0.32087	-0.322	0.13167
229.036	0	0.32252	1.2788	1.1504	0.80186	0.87319	1.0027	1.0057	0.69589	0	0.3199	0.33306	0.62511	0.24033	0.42135	0.44931	0.84183	0.48924	0	0.037188	-7.4051e-05	-0.068751	0.035624	0.23486	0.098391	0.23937	-0.0016276	0	0.19034	0.11397	0.085288	0.22644	0.15247	0.086686	-0.08582	-0.079946	0	-0.30411	-0.17869	-0.31767	0.031833	-0.60277	-0.31805	-0.42095	-0.20755	0	-0.33085	0.04453	-0.42422
229.083	0	0.12587	0.087367	0.15469	0.13172	0.17329	0.35098	0.26877	0.34314	0	0.012302	-0.13063	-0.066985	-0.06967	-0.073972	0.019487	-0.17538	-0.14043	0	-0.61905	-0.19162	0.075077	0.1647	0.092104	-0.18033	-0.073806	-0.12755	0	-0.064613	0.053251	-0.032286	-0.45466	0.057829	-0.21991	-0.37286	-0.11166	0	0.029887	0.023937	-0.21768	-0.42335	-0.43648	-0.46551	-0.33574	-0.43691	0	-0.00011432	0.12999	0.016339
229.107	0	0.54889	0.052648	-0.12045	0.29516	0.26846	0.32144	0.40783	0.24343	0	0.041154	-0.028954	0.19374	0.014667	0.24003	-0.030512	-0.22397	-0.033706	0	-0.099548	0.072835	0.027825	0.078935	0.026214	-0.30305	0.12042	-0.093148	0	0.1028	0.040302	-0.086417	0.24201	-0.016532	-0.1869	-0.26755	-0.13571	0	-0.047841	0.12706	-0.1543	-0.31472	-0.35345	-0.18203	-0.28231	-0.060175	0	-0.12886	-0.091979	-0.13377
229.144	0	0.75182	0.20109	-0.07138	0.51403	0.11032	0.3558	0.68402	0.25764	0	0.039755	0.16438	0.28645	0.015806	0.30256	-0.15588	-0.31739	0.071741	0	-0.39154	-0.35392	-0.44206	-0.23448	0.59947	-0.19642	0.28821	0.15067	0	0.30722	-0.0017259	-0.090717	0.1161	-0.023123	0.2396	-0.1895	-0.2961	0	-0.048155	0.10178	0.022136	0.12095	-0.29255	0.10739	-0.19906	0.41019	0	0.21451	0.057488	0.061643
229.178	0	0.7508	0.19537	0.27804	0.61372	0.2191	0.37511	0.94527	0.60782	0	-0.30369	-0.052109	0.12912	-0.31055	0.0017262	-0.41972	-0.69824	-0.099439	0	-0.43662	-0.17698	-0.38073	-0.13606	0.32458	-0.29253	0.023945	0.24906	0	0.43388	0.041461	0.12796	0.14233	0.23002	0.060162	0.20686	0.14564	0	0.069707	0.39579	-0.12317	0.23431	-0.14023	0.19159	-0.13733	0.32597	0	-0.12088	-0.14614	0.035169
229.207	0	-0.009754	0.019535	-0.076949	0.15987	0.0074632	0.10856	0.30939	-0.047585	0	-0.14273	-0.075066	0.0041115	-0.23598	0.058952	-0.22492	-0.34242	0.034883	0	0.05488	0.24388	0.11132	0.16477	0.42253	0.17329	0.31318	0.28836	0	0.16562	0.082374	0.2062	0.13056	0.16528	0.012881	0.21373	0.13169	0	0.26549	0.098518	0.46688	0.038188	-0.11817	0.067994	0.14971	-0.069535	0	-0.010316	-0.10111	-0.16455
229.924	0	-0.016416	0.16039	0.14591	0.11016	0.23703	0.12107	-0.055408	0.045436	0	0.1858	0.19033	0.1775	0.28813	-0.04673	0.26819	0.038569	0.25433	0	-0.057732	-0.039296	0.062451	0.094675	0.050577	-0.020794	-0.069954	0.024037	0	-0.19349	-0.16966	-0.25687	-0.053489	-0.13283	-0.1512	-0.26901	-0.11408	0	0.16691	-0.014784	0.0069331	-0.014308	0.18062	0.45842	0.41348	0.10745	0	-0.25116	-0.15693	-0.3696
229.982	0	-0.080242	0.00057537	0.10832	-0.28083	0.032994	0.089417	-0.18324	0.01668	0	0.13613	-0.054914	-0.42219	0.039981	-0.20745	-0.008118	-0.33358	0.012056	0	-0.11037	0.17738	-0.033708	0.53773	-0.14074	0.1042	0.42665	0.12424	0	-0.00192	-0.17813	-0.17233	0.12505	-0.14462	0.064025	-0.078055	0.063284	0	0.037512	0.091252	-0.23175	-0.07899	-0.16299	-0.13866	-0.35771	-0.08763	0	-0.33691	-0.026038	-0.63044
230.043	0	-0.011905	0.38996	0.081031	0.2579	0.20927	0.38447	0.18559	0.10203	0	0.20649	-0.057065	0.099276	0.16729	0.27209	0.023898	-0.091789	0.11112	0	-0.039337	-0.012604	-0.12917	0.021197	0.13146	-0.20347	-0.16749	-0.086689	0	-0.0076185	-0.13362	-0.013363	0.2092	-0.042318	-0.13434	-0.08469	0.086805	0	0.29479	0.02718	0.35766	0.19972	0.15854	0.048227	0.15216	-0.11833	0	-0.10961	0.06916	-0.02198
230.091	0	0.25352	0.19067	0.23627	0.34083	0.020183	0.32009	0.26207	0.23144	0	0.05372	-0.0161	0.069288	0.063258	0.11397	-0.047163	-0.090367	-0.11497	0	-0.15971	0.43863	0.055263	0.19609	0.31562	-0.097498	0.35279	0.11879	0	0.091898	0.17103	0.18581	0.3277	0.24239	0.051706	-0.189	-0.066897	0	0.037308	-0.0025528	0.12079	-0.18487	-0.33203	-0.37897	-0.4913	-0.24423	0	0.10758	0.12744	-0.086967
230.144	0	0.041526	-0.10298	0.062462	0.045879	-0.15825	0.24123	0.082239	-0.068807	0	-0.19858	0.14173	0.2013	-0.18752	0.23777	-0.12831	-0.073597	-0.011044	0	-0.28335	0.2212	-0.20712	-0.15283	0.29755	-0.24402	0.31552	0.00021265	0	0.5681	0.078539	0.069798	0.49233	0.34007	0.19566	0.2791	-0.10046	0	-0.07196	0.11827	0.12897	0.028578	0.49944	0.26231	-0.10755	0.16623	0	0.48103	-0.053774	-0.08909
230.177	0	0.60567	0.47758	0.3307	0.54751	0.26673	0.4917	0.74503	0.46078	0	0.10591	-0.015364	0.21173	-0.066911	0.055841	-0.062855	-0.20139	-0.023623	0	0.22389	0.26251	0.30372	0.065217	0.66955	-0.10872	0.20313	0.029487	0	0.089134	0.087296	-0.095934	0.25221	0.12193	0.13417	-0.077958	0.16719	0	-0.099237	0.24794	0.20694	0.15065	0.11938	0.37947	-0.25785	0.051869	0	-0.061902	-0.113	-0.33373
230.53	0	0.16381	-0.45234	0.0084801	0.2713	0.074864	0.11745	-0.16811	0.2989	0	-0.21967	-0.17287	0.21125	0.12915	0.32406	-0.063019	0.22115	-0.35538	0	-0.49093	-0.055899	0.61867	0.35445	0.19325	-0.0104	0.047352	-0.75029	0	-0.50038	0.12046	0.31419	0.44398	0.52733	0.17054	0.15321	-0.48018	0	-0.21946	0.078065	0.18008	0.32188	0.13051	-0.22359	-0.46549	-0.92841	0	-0.55938	-0.085859	0.3644
230.905	0	0.029665	-0.14224	0.19	0.12685	-0.26444	0.060011	-0.28114	0.30427	0	0.57926	0.58121	0.50274	0.37879	1.0319	0.44326	0.48356	0.095101	0	0.51923	0.64506	-0.043963	0.097265	-0.059173	0.78915	0.38182	0.57261	0	0.22847	0.44184	0.99505	0.70561	0.24347	0.42602	0.72634	0.81161	0	0.45895	0.61587	0.88139	0.6509	1.0307	0.16596	0.68258	0.90214	0	0.050861	-0.29975	-0.26091
230.962	0	0.38375	0.0029753	-0.14321	0.13945	0.56507	0.26924	0.40196	0.8312	0	-0.23004	0.097485	0.23758	0.16625	0.17321	0.31261	0.27501	-0.41232	0	0.0095563	-0.19215	-0.079546	-0.38313	-0.2264	0.31301	0.72299	0.36507	0	0.23685	-0.094612	0.25719	0.51857	0.2527	0.10757	0.35061	0.2141	0	-0.058093	-0.25264	-0.096125	-0.090643	-0.32729	0.046089	0.066376	0.14019	0	-0.031453	0.35801	-0.34575
230.986	0	0.14546	0.072571	0.078687	0.058357	0.09027	0.015126	0.088219	0.051682	0	-0.060507	-0.041178	-0.10936	-0.24471	-0.13504	-0.057806	-0.090229	-0.09526	0	-0.028498	-0.031492	-0.072629	0.031444	0.066801	0.15315	0.039701	0.099511	0	0.092975	0.056437	-0.01542	-0.047221	-0.010438	-0.032538	0.055472	0.080561	0	0.015544	0.056228	-0.074417	0.11499	0.052977	-0.015616	0.0033935	-0.015505	0	-0.054014	-0.014956	-0.11746
231.041	0	0.41232	0.19525	0.15428	0.36279	0.22906	0.49677	0.31295	0.29792	0	0.09755	0.18638	0.18114	0.069585	0.16676	0.1627	0.1922	-0.18012	0	-0.12774	0.22822	-0.18363	0.11271	0.20612	-0.10235	0.21014	0.22729	0	0.27131	0.05936	-0.037597	-0.086781	0.026805	0.00066138	0.12013	0.017874	0	-0.060027	-0.032658	-0.063524	-0.14849	-0.046492	0.054155	0.14211	-0.046076	0	0.0043993	-0.035407	-0.031348
231.077	0	0.96527	0.12296	0.22761	0.19138	0.23196	0.47368	1.072	0.32035	0	0.063116	0.40087	0.4362	0.28148	0.090859	0.19629	-0.035624	0.02948	0	0.088761	0.13931	0.060515	0.010382	0.43023	-0.011289	-0.082725	-0.018096	0	0.25067	-0.078739	0.034753	0.13668	0.0098334	-0.060618	-0.20672	-0.14223	0	-0.12464	0.47975	0.11311	-0.26672	-0.24812	0.38519	0.10266	0.055903	0	1.2805	1.286	1.2173
231.122	0	0.70997	0.28371	0.065062	0.37396	0.05097	0.071479	0.87473	0.12915	0	0.034011	0.29187	0.29636	0.13728	0.16486	-0.26016	-0.52961	0.094059	0	-0.25434	-0.021645	-0.11721	-0.2732	0.028947	-0.68586	-0.42674	-0.38176	0	0.60599	-0.066258	-0.16235	-0.15522	-0.29648	-0.55374	-0.54649	-0.72518	0	0.1309	0.086759	-0.016664	-0.63349	-0.16094	-0.068516	-0.37577	0.017604	0	0.019652	-0.11897	0.043286
231.155	0	0.26838	-0.081011	-0.35294	-0.20561	-0.50223	-0.20116	0.60785	-0.079099	0	0.41454	0.35206	0.30713	0.0061232	0.067045	-0.045909	-0.42687	0.30834	0	-0.14473	0.19747	-0.23481	-0.32258	0.78489	-0.38361	0.14706	-0.19864	0	0.21655	-0.40332	-0.51388	-0.31699	-0.7364	-0.74856	-0.72433	-0.71869	0	0.074054	-0.16928	-0.14638	-0.42017	-0.69001	-0.32454	-0.51794	-0.072888	0	0.18149	-0.060329	0.15603
231.266	0	0.8223	0.50985	0.80918	0.65901	0.86928	0.22246	0.69001	-0.0092076	0	-0.34857	-0.2482	0.3564	-0.03974	-0.44568	-0.86159	-0.075372	-0.19805	0	0.037191	0.32111	-0.58306	0.36093	0.1124	0.25494	0.51342	0.06024	0	0.49111	0.31069	0.10653	-0.61454	-0.30031	-0.19326	-0.23046	0.29881	0	0.20785	0.66827	0.22882	0.21522	0.14607	-0.3258	-0.3747	0.15056	0	0.4701	0.58657	0.63376
231.386	0	1.0621	0.76738	1.1612	1.0811	1.0834	1.0663	1.2084	1.4731	0	-0.14142	0.084581	-0.44908	0.30858	-0.65811	0.4987	0.12924	-0.57442	0	-0.69615	-0.32611	-0.38243	-0.48182	-0.76684	-0.34437	0.061058	-0.60584	0	0.049734	-0.5147	-0.53093	-0.25336	-0.82531	-0.75392	-0.33032	-0.97176	0	0.97844	0.4801	0.9358	0.61459	1.1295	0.32296	0.60471	0.41829	0	-1.1932	0.35077	0.15363
231.938	0	-0.19043	0.14487	0.063208	-0.80055	0.0057878	0.012318	-0.89926	-0.17638	0	-0.67605	-0.53046	-1.0538	0.31529	0.26867	0.45602	-0.98753	-0.46754	0	-0.28752	-0.16326	0.62389	-0.50122	0.30762	0.53249	0.43243	-0.37855	0	0.35342	0.50492	0.13674	-0.014902	-0.25634	0.55365	-0.11609	0.3572	0	0.12567	0.31946	-1.4806	0.78558	-0.56344	-0.5244	0.69275	0.18521	0	0.094891	0.36826	0.14003
231.997	0	-0.2524	-0.19609	0.18886	0.023919	-0.23607	0.091497	0.1461	-0.14859	0	0.086283	0.25353	-0.19384	0.079344	0.4457	0.017203	0.10915	0.025332	0	-0.23304	-0.14761	-0.20502	0.23032	-0.045983	0.45892	0.48508	0.33818	0	-0.051376	-0.00040192	-0.48711	0.074523	0.11273	0.33583	0.11307	-0.17869	0	-0.38521	0.34873	-0.10804	0.20289	0.23515	0.047135	0.075465	-0.068883	0	0.00010008	0.21183	-0.067525
[truncated: 12,301 more rows]
[truncated: 140 more columns]

## Sheet: Log2 Sauer Filtered
	TMP_0	TMP_1	TMP_5	TMP_10	TMP_15	TMP_30	TMP_40	TMP_50	TMP_60	SULF_0	SULF_1	SULF_5	SULF_10	SULF_15	SULF_30	SULF_40	SULF_50	SULF_60	AMP_0	AMP_1	AMP_5	AMP_10	AMP_15	AMP_30	AMP_40	AMP_50	AMP_60	AMO_0	AMO_1	AMO_5	AMO_10	AMO_15	AMO_30	AMO_40	AMO_50	AMO_60	NOR_0	NOR_1	NOR_5	NOR_10	NOR_15	NOR_30	NOR_40	NOR_50	NOR_60	NAL_0	NAL_1	NAL_5	NAL_10
[truncated: 3,029 more rows]
[truncated: 140 more columns]

[truncated: 8 more sheets: Mechanisms, Met Annotation, MetMapping, CD15.3, Final Data Normalized, Final Data Averaged, Structure_Clusters, Metabolite Transporters]
