# Supplementary material for: Empowering drug off-target discovery with metabolic and structural analysis
Source: Nat Commun. 2023 Jun 9;14:3390. doi: 10.1038/s41467-023-38859-x (PMC10256842; doi:10.1038/s41467-023-38859-x)
Supplement: Supplementary file 6 — Source Data [file 41467_2023_38859_MOESM6_ESM.xlsx]

## Sheet: Figure 2B 2C
Figure 2B
Metabolite	Early Log Phase (~30 mins)	Early Log Phase (~30 mins)	Early Log Phase (~30 mins)	Mid Exponential (~5h)	Mid Exponential (~5h)	Mid Exponential (~5h)	Late Log Phase (~12h)	Late Log Phase (~12h)	Late Log Phase (~12h)
Thymidine	-0.096	0.15	0.11	-1.22185	-1.9	-1.8	-1.23657	-1.25	-1.23
Serine	-0.83	-0.79588	-0.79	-0.1	-0.89	-0.81	-1.301	-1.28	-1.29
IMP	-0.301	-0.22	-0.25	-0.69	-0.75	-0.71	-0.95	-1.1	-0.98
Glycine	-0.85	-0.79	-0.81	-0.95	-0.9	-0.93	-1.25	-1.301	-1.27
UMP	0.69	0.72	0.73	1.23	1.18	1.2	1.5	1.42	1.47
Orotate	0.69	0.71	0.69	0.301	0.28	0.29	1.22	1.2	1.2
AMP	0.52	0.48	0.49	0.55	0.57	0.56	1.1	1.09	1.1
Aspartate	-0.85	-0.81	-0.83	-0.89	-0.87	-0.87	-1.22	-1.09	-1.15
AICAR	0.84	0.81	0.8	1.2	1.19	1.2	1.39	1.41	1.4
N10-Fthf	-0.69	-0.77	-0.72	-1.22	-1.09	-1.16	-1.39	-1.41	-1.4
4AminoBenzoate	0.602	0.55	0.57	1.17	1.23	1.2	1.25	1.29	1.27
NAG	0	0.1	0.08	1.07	1.1	1.1	1.04	1.08	1.05
Pyruvate	0.1	0.5	0.25	1	1.1	1	1.08	1.05	1.05
Citrate	0	0.049	0.047	0.8	0.9	0.8	1.07	1.17	1.13
Figure 2C
Metabolites	Pre-Exp1	Pre-Exp1	Pre-Exp1	Pre-Exp2	Pre-Exp2	Pre-Exp2	Pre-Exp3	Pre-Exp3	Pre-Exp3	Late Log Phase	Late Log Phase	Late Log Phase
Thymidine	-1.23657	-1.25	-1.23	-1.12	-1.09	-1.15	-0.9	-0.8	-0.7	0	0.1	0.1
Serine	-1.301	-1.28	-1.27	-1	-0.9	-1	-0.3	-0.28	-0.29	0	-0.01	0
IMP	-0.95	-1.1	-1.1	-0.9	-0.77	-0.85	-0.4	-0.3	-0.35	0	0.01	0
Glycine	-1.25	-1.301	-1.28	-0.8	-0.65	-0.71	-0.35	-0.33	-0.34	0	0.8	0.9
UMP	1.5	1.42	1.45	1.1	1.2	1.2	0.9	0.5	0.7	0	0	0
Orotate	1.22	1.2	1.21	1.1	0.8	0.9	0	0	0	0	0.1	0.1
AMP	1.1	1.09	1.1	0.5	0.3	0.4	0	0.1	0.1	0	0.12	0.09
Aspartate	-1.22	-1.09	-1.15	-0.8	-0.45	-0.6	0	-0.01	0	0	0	0
AICAR	1.39	1.41	1.4	1.38	1.35	1.33	1.1	1.2	1.1	0	0.2	0
N10-Fthf	-1.39	-1.41	-1.4	-1.2	-1.12	-1.19	-0.8	-0.4	-0.6	0	0.1	0.08
4AminoBenzoate	1.25	1.29	1.27	1.1	0.8	0.9	0.2	0	0	0	0.1	0.09
NAG	1.04	1.08	1.06	0.1	0	0.1	0	0	0	0.1	0.2	0.15
Pyruvate	1.08	1.05	1.07	0.1	0.8	0.5	0	0.12	0.1	0.1	0.4	0.2
Citrate	1.07	1.17	1.11	1	0.9	0.9	0	0.5	0.3	0.1	0.2	0.1

## Sheet: Figure 4A
Figure 4A
Sample	GrowthRate, h-1	GrowthRate, h-1	GrowthRate, h-1
WT+CD15 3	0.23	0.21	0.21
Asparate	0.23	0.19	0.2
Glycine	0.22	0.23	0.21
Uridine	0.29	0.26	0.27
Citrate	0.28	0.23	0.23
AMP	0.28	0.22	0.25
Orotate	0.29	0.28	0.28
NAG	0.59	0.55	0.57
Thymidine	0.61	0.62	0.62
Serine	0.55	0.58	0.57
IMP	0.55	0.58	0.57
WT (no treatment)	0.65	0.61	0.63

## Sheet: Figure 6A 6B 6D
Figure 6A
[CD15-3] µM	WT pBAD (Empty Plasmid)	WT pBAD (Empty Plasmid)	WT pBAD (Empty Plasmid)	WT pBAD-folK	WT pBAD-folK	WT pBAD-folK
200	0.21	0.19	0.21	0.59	0.61	0.6
133.33	0.28	0.25	0.25	0.61	0.63	0.62
88.89	0.28	0.29	0.28	0.62	0.65	0.65
59.26	0.33	0.31	0.3	0.62	0.68	0.68
39.51	0.38	0.35	0.36	0.61	0.64	0.6
26.34	0.4	0.45	0.45	0.64	0.62	0.61
17.56	0.41	0.42	0.4	0.66	0.65	0.66
11.71	0.44	0.51	0.47	0.64	0.6	0.62
7.8	0.57	0.55	0.55	0.66	0.61	0.62
5.2	0.59	0.61	0.6	0.62	0.63	62
3.47	0.61	0.62	0.62	0.64	0.65	0.64
0	0.61	0.66	0.63	0.63	0.65	0.63
Figure 6B
[CD15-3] µM	WT pBAD (Empty Plasmid)	WT pBAD (Empty Plasmid)	WT pBAD (Empty Plasmid)	WT pBAD-folA	WT pBAD-folA	WT pBAD-folA
200	0.21	0.19	0.21	0.29	0.26	0.27
133.33	0.28	0.25	0.25	0.35	0.31	0.31
88.89	0.28	0.29	0.28	0.3416	0.38	0.35
59.26	0.33	0.31	0.3	0.4379	0.447	0.43
39.51	0.38	0.35	0.36	0.4826	0.5	0.49
26.34	0.4	0.45	0.45	0.6291	0.61	0.61
17.56	0.41	0.42	0.4	0.6318	0.6	0.62
11.71	0.44	0.51	0.47	0.6557	0.61	0.62
7.8	0.57	0.55	0.55	0.6334	0.62	0.61
5.2	0.59	0.61	0.6	0.642	0.61	0.62
3.47	0.61	0.62	0.62	0.644	0.64	0.64
0	0.61	0.66	0.63	0.6396	0.62	0.62
Figure 6D
[CD15-3] µM	% Activity	% Activity	% Activity
400	0.11	1.49	0.17
200	8.5	4.68	12.74
100	20.33	24.71	26.29
50	47.3	46.73	42.46
25	62.29	57.82	60.72
12.5	76.1	76.33	76.01
6.25	92.08	91.49	91.9
0	100	100	100
Figure 6D Inset
[CD15-3] µM	Chemiluminiscence	Chemiluminiscence	Chemiluminiscence
400	14500	14125	14100
200	13350	13699	12365
100	11758	11023	10603
50	8100	8080.7	8500
25	6066	6569	6125
12.5	4182	4125	4136
6.25	2026	2100	2069
0	952	963	1016

## Sheet: Supple.Figure3A 3D 3E
Supplementary Figure: 3A
Sample	Growth Rate (h-1)	Growth Rate (h-1)	Growth Rate (h-1)
WT	0.62	0.65	0.63
WT + 0.5mM NAG	0.59	0.62	0.62
WT + 0.5mM Thymidine	0.57	0.65	0.59
WT + 0.5mM Serine	0.6	0.59	0.61
WT + 0.5mM IMP	0.6	0.62	0.59
WT + 0.5mM Aspartate	0.59	0.63	0.61
WT + 0.5mM Glycine	0.6	0.62	0.62
WT + 0.5mM Uridine	0.61	0.59	0.58
WT + 0.5mM Citrate	0.63	0.61	0.61
WT + 0.5mM AMP	0.58	0.62	0.61
WT + 0.5mM Orotate	0.59	0.63	0.6
Supplementary Figure: 3D
Sample	Lag time (hours)	Lag time (hours)	Lag time (hours)
WT	3.5	3.59	3.25
WT+0.5mM NAG	3.6	3.5	3.31
WT+0.5mM Thymidine	3.5	3.5	3.25
WT+0.5mM Serine	3.5	3.6	3.5
WT+0.5mM IMP	3.26	3.3	3.3
WT+0.5mM Aspartate	3.65	3.75	3.5
WT+0.5mM Glycine	3	3.25	3.5
WT+0.5mM Uridine	3.15	3.5	3.35
WT+0.5mM Citrate	3.6	3.56	3.4
WT+0.5mM AMP	3.36	3.56	3.4
WT+0.5mM Orotate	3.34	3.5	3.75
Supplementary Figure: 3E
Sample	Lag time (hours)	Lag time (hours)	Lag time (hours)
WT + CD15-3	5.8	5.7	5.8
WT no treatment	3	3.1	3.05
Orotate	3.8	5.8	4
AMP	4.9	5.1	5
Citrate	4.8	4.6	4.7
Uridine	5.1	4.9	5
Glycine	6.4	4.8	5.2
Aspartate	5.05	4.9	5
IMP	5.2	4.9	5
Serine	8.2	7.1	8
Thymidine	5.2	4.6	5.1
NAG	8.2	7.3	7.6

## Sheet: Suppl.Figure 5A-E
Supplementary Figure 5A
[CD15-3] µM	WT pBAD (Empty Plasmid)	WT pBAD (Empty Plasmid)	WT pBAD (Empty Plasmid)	WT p-BAD folPWT p-BAD folP		WT p-BAD folP
200	0.21	0.19	0.21	0.22	0.1926	0.2
133.33	0.28	0.25	0.25	0.31	0.32	0.31
88.89	0.28	0.29	0.28	0.35	0.34	0.33
59.26	0.33	0.31	0.3	0.41	0.4306	0.42
39.51	0.38	0.35	0.36	0.45	0.46	0.44
26.34	0.4	0.45	0.45	0.55603	0.59	0.57
17.56	0.41	0.42	0.4	0.58088	0.526	0.53
11.71	0.44	0.51	0.47	0.53049	0.59	0.55
7.8	0.57	0.55	0.55	0.58538	0.59	0.58
5.2	0.59	0.61	0.6	0.62048	0.6	0.59
3.47	0.61	0.62	0.62	0.6328	0.62	0.62
0	0.61	0.66	0.63	0.6666	0.61	0.64
Supplementary Figure 5B
[CD15-3] µM	WT pBAD (Empty Plasmid)	WT pBAD (Empty Plasmid)	WT pBAD (Empty Plasmid)	WT p-BAD folC	WT p-BAD folC	WT p-BAD folC
200	0.21	0.19	0.21	0.2	0.1926	0.2
133.33	0.28	0.25	0.25	0.28	0.32	0.31
88.89	0.28	0.29	0.28	0.32	0.3	0.31
59.26	0.33	0.31	0.3	0.39	0.4	0.38
39.51	0.38	0.35	0.36	0.42	0.46	0.44
26.34	0.4	0.45	0.45	0.58	0.59	0.58
17.56	0.41	0.42	0.4	0.58	0.56	0.57
11.71	0.44	0.51	0.47	0.59	0.58	0.58
7.8	0.57	0.55	0.55	0.6	0.59	0.59
5.2	0.59	0.61	0.6	0.61	0.6	0.6
3.47	0.61	0.62	0.62	0.6	0.62	0.61
0	0.61	0.66	0.63	0.6	0.61	0.6
Supplementary Figure 5C
[CD15-3] µM	WT pBAD (Empty Plasmid)	WT pBAD (Empty Plasmid)	WT pBAD (Empty Plasmid)	WT p-BAD folD	WT p-BAD folD	WT p-BAD folD
200	0.21	0.19	0.21	0.16461	0.1659	0.16
133.33	0.28	0.25	0.25	0.32636	0.3265	0.33
88.89	0.28	0.29	0.28	0.39057	0.39	0.39
59.26	0.33	0.31	0.3	0.45896	0.42659	0.43
39.51	0.38	0.35	0.36	0.46483	0.46989	0.46
26.34	0.4	0.45	0.45	0.57795	0.569	0.57
17.56	0.41	0.42	0.4	0.56794	0.569	0.57
11.71	0.44	0.51	0.47	0.58378	0.589	0.58
7.8	0.57	0.55	0.55	0.57062	0.6	0.59
5.2	0.59	0.61	0.6	0.59006	0.59	0.59
3.47	0.61	0.62	0.62	0.59417	0.59	0.59
0	0.61	0.66	0.63	0.62225	0.61	0.61
Supplementary Figure 5D
[CD 15-3] µM	WT+pBad (Blank)			metF
200	0.21	0.19	0.21	0.1837	0.1926	0.19
133	0.28	0.25	0.25	0.20595	0.155	0.17
88	0.28	0.29	0.28	0.2151	0.178	0.18
59.26	0.33	0.31	0.3	0.29048	0.2306	0.25
39.51	0.38	0.35	0.36	0.45444	0.344	0.4
26.34	0.4	0.45	0.45	0.39603	0.389	0.39
17.56	0.41	0.42	0.4	0.48088	0.426	0.45
11.71	0.44	0.51	0.47	0.43049	0.45	0.45
7.8	0.57	0.55	0.55	0.48538	0.469	0.45
5.2	0.59	0.61	0.6	0.40475	0.49	0.45
3.47	0.61	0.62	0.62	0.56928	0.55	0.55
0	0.61	0.66	0.63	0.59666	0.569	0.57
Supplementary Figure 5E
[CD 15-3] µM	WT+pBad (Blank)	WT+pBad (Blank)		pabC	pabC	pabC
200	0.21	0.19	0.21	0.21461	0.1959	0.19
133	0.28	0.25	0.25	0.2236	0.245	0.22
88	0.28	0.29	0.28	0.24906	0.239	0.24
59.26	0.33	0.31	0.3	0.29896	0.3159	0.3
39.51	0.38	0.35	0.36	0.3483	0.36989	0.35
26.34	0.4	0.45	0.45	0.4795	0.4869	0.47
17.56	0.41	0.42	0.4	0.52794	0.569	0.55
11.71	0.44	0.51	0.47	0.53378	0.55	0.54
7.8	0.57	0.55	0.55	0.57062	0.59	0.59
5.2	0.59	0.61	0.6	0.59006	0.59	0.59
3.47	0.61	0.62	0.62	0.61417	0.59	0.59
0	0.61	0.66	0.63	0.63225	0.61	0.62

## Sheet: Suppl.Figure6A-F
Supplementary Figure 6 A
[TMP] ug/ml	pBAD (Empty Plasmid)	pBAD (Empty Plasmid)			pBAD (folP)	pBAD (folP)	pBAD (folP)
10	0.09	0.08	0.08		0.07	0.09	0.09
5	0.1	0.1	0.1		0.09	0.12	0.12
2.5	0.12	0.14	0.13		0.13	0.11	0.12
1.25	0.12	0.16	0.15		0.14	0.15	0.14
0.625	0.22	0.25	0.23		0.26	0.21	0.24
0.3125	0.42	0.46	0.44		0.38	0.44	0.39
0.156	0.49	0.51	0.51		0.48	0.52	0.51
0.078	0.55	0.53	0.54		0.56	0.55	0.55
0.039	0.59	0.61	0.6		0.6	0.62	0.61
0.0195	0.6	0.62	0.6		0.61	0.63	0.61
0.0098	0.64	0.63	0.63		0.64	0.63	0.63
0	0.64	0.65	0.65		0.64	0.65	0.65
Supplementary Figure 6 B
[TMP] ug/ml	pBAD (Empty Plasmid)	pBAD (Empty Plasmid)			pBAD (folC)	pBAD (folC)	pBAD (folC)
10	0.09	0.08	0.08		0.09	0.07	0.07
5	0.1	0.1	0.1		0.1	0.12	0.12
2.5	0.12	0.14	0.13		0.15	0.11	0.11
1.25	0.12	0.16	0.15		0.17	0.15	0.15
0.625	0.22	0.25	0.23		0.29	0.21	0.25
0.3125	0.42	0.46	0.44		0.42	0.44	0.44
0.156	0.49	0.51	0.51		0.55	0.52	0.53
0.078	0.55	0.53	0.54		0.56	0.55	0.54
0.039	0.59	0.61	0.6		0.62	0.62	0.62
0.0195	0.6	0.62	0.6		0.64	0.63	0.64
0.0098	0.64	0.63	0.63		0.61	0.63	0.62
0	0.64	0.65	0.65		0.64	0.65	0.65
Supplementary Figure 6 B		6C
[TMP] ug/ml	pBAD (Empty Plasmid)	pBAD (Empty Plasmid)			pBAD (folD)	pBAD (folD)	pBAD (folD)
10	0.09	0.08	0.08	0.1	0.07	0.085	0.1
5	0.1	0.1	0.1	0.1	0.12	0.1	0.1
2.5	0.12	0.14	0.13	0.12	0.11	0.13	0.12
1.25	0.12	0.16	0.15	0.11	0.15	0.14	0.11
0.625	0.22	0.25	0.23	0.19	0.21	0.235	0.19
0.3125	0.42	0.46	0.44	0.38	0.44	0.44	0.38
0.156	0.49	0.51	0.51	0.55	0.52	0.5	0.55
0.078	0.55	0.53	0.54	0.58	0.55	0.54	0.58
0.039	0.59	0.61	0.6	0.59	0.62	0.6	0.59
0.0195	0.6	0.62	0.6	0.61	0.63	0.61	0.61
0.0098	0.64	0.63	0.63	0.64	0.63	0.635	0.64
0	0.64	0.65	0.65	0.64	0.65	0.645	0.64
Supplementary Figure 6 B		6D
[TMP] ug/ml	pBAD (Empty Plasmid)	pBAD (Empty Plasmid)			pBAD (metF)	pBAD (metF)	pBAD (metF)
10	0.09	0.08	0.08		0.09	0.08	0.08
5	0.1	0.1	0.1		0.07	0.1	0.09
2.5	0.12	0.14	0.13		0.09	0.14	0.12
1.25	0.12	0.16	0.15		0.12	0.16	0.14
0.625	0.22	0.25	0.23		0.23	0.25	0.24
0.3125	0.42	0.46	0.44		0.47	0.46	0.46
0.156	0.49	0.51	0.51		0.49	0.51	0.5
0.078	0.55	0.53	0.54		0.51	0.53	0.52
0.039	0.59	0.61	0.6		0.55	0.61	0.57
0.0195	0.6	0.62	0.6		0.58	0.62	0.6
0.0098	0.64	0.63	0.63		0.59	0.63	0.6
0	0.64	0.65	0.65		0.59	0.65	0.62
Supplementary Figure 6 B		6E
[TMP] ug/ml	pBAD (Empty Plasmid)	pBAD (Empty Plasmid)			pBAD (pabC)	pBAD (pabC)	pBAD (pabC)
10	0.09	0.08	0.08		0.07	0.1	0.09
5	0.1	0.1	0.1		0.09	0.1	0.1
2.5	0.12	0.14	0.13		0.13	0.12	0.11
1.25	0.12	0.16	0.15		0.14	0.11	0.12
0.625	0.22	0.25	0.23		0.26	0.19	0.23
0.3125	0.42	0.46	0.44		0.38	0.38	0.38
0.156	0.49	0.51	0.51		0.48	0.55	0.52
0.078	0.55	0.53	0.54		0.56	0.58	0.57
0.039	0.59	0.61	0.6		0.6	0.59	0.59
0.0195	0.6	0.62	0.6		0.61	0.61	0.61
0.0098	0.64	0.63	0.63		0.64	0.64	0.64
0	0.64	0.65	0.65		0.64	0.64	0.64
Supplementary Figure 6F
[TMP] ug/ml	pBAD (Empty Plasmid)	pBAD (Empty Plasmid)			pBAD (folK)	pBAD (folK)	pBAD (folK)
10	0.09	0.08	0.08	0.09	0.07	0.085	0.07
5	0.1	0.1	0.1	0.09	0.11	0.1	0.11
2.5	0.12	0.14	0.13	0.11	0.13	0.13	0.13
1.25	0.12	0.16	0.15	0.13	0.19	0.14	0.17
0.625	0.22	0.25	0.23	0.22	0.27	0.235	0.24
0.3125	0.42	0.46	0.44	0.42	0.46	0.44	0.45
0.156	0.49	0.51	0.51	0.55	0.57	0.5	0.52
0.078	0.55	0.53	0.54	0.57	0.58	0.54	0.55
0.039	0.59	0.61	0.6	0.6	0.62	0.6	0.61
0.0195	0.6	0.62	0.6	0.61	0.63	0.61	0.61
0.0098	0.64	0.63	0.63	0.61	0.63	0.635	0.63
0	0.64	0.65	0.65	0.64	0.65	0.645	0.65

## Sheet: Suppl.Figure9A 9B
Supplementary Figure 9A
No Reaction		14989	14656	14136
ADK		12989	14036	14125
ADK +200µM CD15-3		13001	14456	14400
BSA		14753	13900	13965
BSA + 200µM CD15-3		14543	13981	14302
P43A		14713	13998	14352
P43A+200µM		14656	14562	13984
L45A		14552	14365	14236
L45A+200µM CD15-3		13659	14365	13258
N55A		14365	14256	14000
N55A+200µM CD15-3		13952	13698	14402
Reaction (Complete)		952	963	1016
Supplementary Figure 9B
[Substrate] micro.molar	Chemiluminescence signal, AU	Chemiluminescence signal, AU	Chemiluminescence signal, AU
0	14989	14656	14136
9	13350	13699	12365
18	8100	8080.7	8500
27	6166	5099	6021
36	2026	1920	2069
45	822	902	1096
54	819	915	981
63	931	913.6	979
